# Supplementary material for: Microbial Functional Responses to Cholesterol Catabolism in Denitrifying Sludge
Source: mSystems. 2018 Oct 30;3(5):e00113-18. doi: 10.1128/mSystems.00113-18 (PMC6208644; doi:10.1128/mSystems.00113-18)
Supplement: DATA SET S1 [file sys006182282sd1.xlsx]

## Sheet: Original
Dataset S1. OTU table of bacterial 16S amplicons amplified from orginal denitrifyinf tank (Ori), sludge tretaed with cholesterol and nitrate (SCN), sludge treated with nitrate (SN) and sludge treated with cholesterol (SC). Numbers represent normalized count of each OTU in each treated sludge samples.
#OTU ID	Superkingdom	Phylum	Class	Order	Family	Genus	Original_1	Original_2	Original_3
OTU105	Bacteria	Chloroflexi	43831	1-20_or	1-20_fa	1-20_ge	107	98	100
OTU1076	Bacteria	Chloroflexi	43831	1-20_or	1-20_fa	1-20_ge	0	1	5
OTU2906	Bacteria	Chloroflexi	43831	1-20_or	1-20_fa	1-20_ge	2	0	0
OTU367	Bacteria	Chloroflexi	43831	1-20_or	1-20_fa	1-20_ge	0	0	1
OTU422	Bacteria	Chloroflexi	43831	1-20_or	1-20_fa	1-20_ge	0	1	0
OTU500	Bacteria	Chloroflexi	43831	1-20_or	1-20_fa	1-20_ge	16	32	16
OTU1031	Bacteria	AC1	AC1_cl	AC1_or	AC1_fa	AC1_ge	5	1	4
OTU5241	Bacteria	AC1	AC1_cl	AC1_or	AC1_fa	AC1_ge	0	0	0
OTU127	Bacteria	Actinobacteria	Acidimicrobiia	Acidimicrobiales	Acidimicrobiales_Incertae_Sedis	Candidatus_Microthrix	298	413	260
OTU2419	Bacteria	Actinobacteria	Acidimicrobiia	Acidimicrobiales	Acidimicrobiales_Incertae_Sedis	Candidatus_Microthrix	4	11	9
OTU397	Bacteria	Actinobacteria	Acidimicrobiia	Acidimicrobiales	Acidimicrobiales_Incertae_Sedis	Candidatus_Microthrix	71	111	81
OTU2751	Bacteria	Actinobacteria	Acidimicrobiia	Acidimicrobiales	Acidimicrobiaceae	CL500-29_marine_group	23	26	6
OTU3577	Bacteria	Actinobacteria	Acidimicrobiia	Acidimicrobiales	Acidimicrobiaceae	CL500-29_marine_group	0	0	0
OTU1883	Bacteria	Actinobacteria	Acidimicrobiia	Acidimicrobiales	Iamiaceae	Iamia	13	9	4
OTU319	Bacteria	Actinobacteria	Acidimicrobiia	Acidimicrobiales	Iamiaceae	Iamia	85	74	55
OTU4091	Bacteria	Actinobacteria	Acidimicrobiia	Acidimicrobiales	Iamiaceae	Iamia	3	0	0
OTU4746	Bacteria	Actinobacteria	Acidimicrobiia	Acidimicrobiales	Iamiaceae	Iamia	75	95	65
OTU5061	Bacteria	Actinobacteria	Acidimicrobiia	Acidimicrobiales	Iamiaceae	Iamia	52	64	45
OTU933	Bacteria	Actinobacteria	Acidimicrobiia	Acidimicrobiales	Acidimicrobiaceae	Ilumatobacter	0	0	0
OTU481	Bacteria	Actinobacteria	Acidimicrobiia	Acidimicrobiales	OM1_clade	OM1_clade_ge	9	6	0
OTU1000	Bacteria	Actinobacteria	Acidimicrobiia	Acidimicrobiales	unclassified	unclassified	10	10	20
OTU1653	Bacteria	Actinobacteria	Acidimicrobiia	Acidimicrobiales	unclassified	unclassified	13	11	12
OTU2656	Bacteria	Actinobacteria	Acidimicrobiia	Acidimicrobiales	unclassified	unclassified	0	1	0
OTU2874	Bacteria	Actinobacteria	Acidimicrobiia	Acidimicrobiales	unclassified	unclassified	13	10	9
OTU364	Bacteria	Actinobacteria	Acidimicrobiia	Acidimicrobiales	unclassified	unclassified	4	2	4
OTU3872	Bacteria	Actinobacteria	Acidimicrobiia	Acidimicrobiales	unclassified	unclassified	1	3	6
OTU526	Bacteria	Actinobacteria	Acidimicrobiia	Acidimicrobiales	Acidimicrobiaceae	unclassified	44	64	24
OTU5542	Bacteria	Actinobacteria	Acidimicrobiia	Acidimicrobiales	unclassified	unclassified	6	4	0
OTU708	Bacteria	Actinobacteria	Acidimicrobiia	Acidimicrobiales	Acidimicrobiaceae	unclassified	131	138	77
OTU3955	Bacteria	Actinobacteria	Acidimicrobiia	Acidimicrobiales	Acidimicrobiaceae	uncultured	0	0	0
OTU4179	Bacteria	Actinobacteria	Acidimicrobiia	Acidimicrobiales	Acidimicrobiaceae	uncultured	3	4	3
OTU2211	Bacteria	Actinobacteria	Acidimicrobiia	Acidimicrobiales	uncultured	uncultured_ge	2	3	2
OTU4995	Bacteria	Actinobacteria	Acidimicrobiia	Acidimicrobiales	uncultured	uncultured_ge	1	1	1
OTU507	Bacteria	Actinobacteria	Acidimicrobiia	Acidimicrobiales	uncultured	uncultured_ge	15	7	1
OTU5073	Bacteria	Actinobacteria	Acidimicrobiia	Acidimicrobiales	uncultured	uncultured_ge	5	0	5
OTU5124	Bacteria	Actinobacteria	Acidimicrobiia	Acidimicrobiales	uncultured	uncultured_ge	1	1	0
OTU5251	Bacteria	Actinobacteria	Acidimicrobiia	Acidimicrobiales	uncultured	uncultured_ge	1	0	1
OTU5517	Bacteria	Actinobacteria	Acidimicrobiia	Acidimicrobiales	uncultured	uncultured_ge	0	1	0
OTU679	Bacteria	Actinobacteria	Acidimicrobiia	Acidimicrobiales	uncultured	uncultured_ge	24	41	30
OTU6036	Bacteria	Acidobacteria	Acidobacteria	Acidobacteriales	Acidobacteriaceae_(Subgroup_1)	Candidatus_Koribacter	0	0	0
OTU2710	Bacteria	Acidobacteria	Acidobacteria_cl	Acidobacteria_or	Acidobacteria_fa	Acidobacteria_ge	1	0	0
OTU3365	Bacteria	Actinobacteria	Actinobacteria	Actinomycetales	Actinomycetaceae	Actinomyces	2	2	0
OTU3507	Bacteria	Actinobacteria	Actinobacteria	Actinomycetales	Actinomycetaceae	Actinomyces	0	1	0
OTU4590	Bacteria	Actinobacteria	Actinobacteria	Actinomycetales	Actinomycetaceae	Actinomyces	4	7	4
OTU5807	Bacteria	Actinobacteria	Actinobacteria	Actinomycetales	Actinomycetaceae	Actinomyces	1	2	0
OTU1904	Bacteria	Actinobacteria	Actinobacteria	Propionibacteriales	Propionibacteriaceae	Aestuariimicrobium	3	1	2
OTU1086	Bacteria	Actinobacteria	Actinobacteria	Bifidobacteriales	Bifidobacteriaceae	Bifidobacterium	26	24	30
OTU4089	Bacteria	Actinobacteria	Actinobacteria	Bifidobacteriales	Bifidobacteriaceae	Bifidobacterium	2	1	0
OTU564	Bacteria	Actinobacteria	Actinobacteria	Bifidobacteriales	Bifidobacteriaceae	Bifidobacterium	61	85	72
OTU813	Bacteria	Actinobacteria	Actinobacteria	Propionibacteriales	Propionibacteriaceae	Brooklawnia	3	8	8
OTU1264	Bacteria	Actinobacteria	Actinobacteria	Corynebacteriales	Corynebacteriaceae	Corynebacterium_1	2	1	0
OTU5238	Bacteria	Actinobacteria	Actinobacteria	Corynebacteriales	Corynebacteriaceae	Corynebacterium_1	4	6	1
OTU1161	Bacteria	Actinobacteria	Actinobacteria	Corynebacteriales	Dietziaceae	Dietzia	145	90	54
OTU855	Bacteria	Actinobacteria	Actinobacteria	Frankiales	Cryptosporangiaceae	Fodinicola	8	17	18
OTU3731	Bacteria	Actinobacteria	Actinobacteria	Micrococcales	Bogoriellaceae	Georgenia	2	0	1
OTU4550	Bacteria	Actinobacteria	Actinobacteria	Micrococcales	Bogoriellaceae	Georgenia	0	2	0
OTU515	Bacteria	Actinobacteria	Actinobacteria	Micrococcales	Bogoriellaceae	Georgenia	2	7	3
OTU5156	Bacteria	Actinobacteria	Actinobacteria	Micrococcales	Bogoriellaceae	Georgenia	3	0	0
OTU106	Bacteria	Actinobacteria	Actinobacteria	Corynebacteriales	Nocardiaceae	Gordonia	316	401	360
OTU1069	Bacteria	Actinobacteria	Actinobacteria	Micrococcales	Dermatophilaceae	Kineosphaera	2	5	6
OTU5312	Bacteria	Actinobacteria	Actinobacteria	Micrococcales	Micrococcaceae	Kocuria	1	0	1
OTU342	Bacteria	Actinobacteria	Actinobacteria	Micrococcales	Microbacteriaceae	Leucobacter	32	44	22
OTU3538	Bacteria	Actinobacteria	Actinobacteria	Micrococcales	Microbacteriaceae	Leucobacter	6	4	2
OTU5186	Bacteria	Actinobacteria	Actinobacteria	Micrococcales	Microbacteriaceae	Leucobacter	1	0	0
OTU1447	Bacteria	Actinobacteria	Actinobacteria	Propionibacteriales	Nocardioidaceae	Marmoricola	15	32	29
OTU405	Bacteria	Actinobacteria	Actinobacteria	Propionibacteriales	Nocardioidaceae	Marmoricola	146	253	224
OTU805	Bacteria	Actinobacteria	Actinobacteria	Micrococcales	Microbacteriaceae	Microbacterium	20	15	13
OTU1320	Bacteria	Actinobacteria	Actinobacteria	Propionibacteriales	Propionibacteriaceae	Microlunatus	4	0	0
OTU2780	Bacteria	Actinobacteria	Actinobacteria	Propionibacteriales	Propionibacteriaceae	Micropruina	18	7	3
OTU2233	Bacteria	Actinobacteria	Actinobacteria	Corynebacteriales	Mycobacteriaceae	Mycobacterium	10	18	18
OTU2269	Bacteria	Actinobacteria	Actinobacteria	Corynebacteriales	Mycobacteriaceae	Mycobacterium	2	2	0
OTU243	Bacteria	Actinobacteria	Actinobacteria	Corynebacteriales	Mycobacteriaceae	Mycobacterium	97	147	86
OTU3026	Bacteria	Actinobacteria	Actinobacteria	Corynebacteriales	Mycobacteriaceae	Mycobacterium	2	3	0
OTU4059	Bacteria	Actinobacteria	Actinobacteria	Corynebacteriales	Mycobacteriaceae	Mycobacterium	2	1	1
OTU843	Bacteria	Actinobacteria	Actinobacteria	Corynebacteriales	Mycobacteriaceae	Mycobacterium	18	24	17
OTU1718	Bacteria	Actinobacteria	Actinobacteria	Frankiales	Nakamurellaceae	Nakamurella	7	8	2
OTU5204	Bacteria	Actinobacteria	Actinobacteria	Corynebacteriales	Nocardiaceae	Nocardia	0	0	0
OTU1105	Bacteria	Actinobacteria	Actinobacteria	Propionibacteriales	Nocardioidaceae	Nocardioides	65	28	20
OTU1902	Bacteria	Actinobacteria	Actinobacteria	Propionibacteriales	Nocardioidaceae	Nocardioides	4	10	6
OTU2178	Bacteria	Actinobacteria	Actinobacteria	Propionibacteriales	Nocardioidaceae	Nocardioides	1	0	0
OTU2771	Bacteria	Actinobacteria	Actinobacteria	Propionibacteriales	Nocardioidaceae	Nocardioides	2	2	1
OTU4358	Bacteria	Actinobacteria	Actinobacteria	Propionibacteriales	Nocardioidaceae	Nocardioides	0	1	1
OTU4438	Bacteria	Actinobacteria	Actinobacteria	Propionibacteriales	Nocardioidaceae	Nocardioides	4	5	4
OTU5162	Bacteria	Actinobacteria	Actinobacteria	Propionibacteriales	Nocardioidaceae	Nocardioides	4	2	2
OTU5557	Bacteria	Actinobacteria	Actinobacteria	Propionibacteriales	Nocardioidaceae	Nocardioides	2	3	2
OTU5585	Bacteria	Actinobacteria	Actinobacteria	Propionibacteriales	Nocardioidaceae	Nocardioides	1	5	1
OTU2282	Bacteria	Actinobacteria	Actinobacteria	PeM15	PeM15_fa	PeM15_ge	30	8	4
OTU2756	Bacteria	Actinobacteria	Actinobacteria	PeM15	PeM15_fa	PeM15_ge	0	2	0
OTU89	Bacteria	Actinobacteria	Actinobacteria	PeM15	PeM15_fa	PeM15_ge	210	247	161
OTU5382	Bacteria	Actinobacteria	Actinobacteria	Propionibacteriales	Propionibacteriaceae	Propionibacterium	0	0	0
OTU1949	Bacteria	Actinobacteria	Actinobacteria	Propionibacteriales	Propionibacteriaceae	Propioniciclava	2	9	4
OTU2038	Bacteria	Actinobacteria	Actinobacteria	Propionibacteriales	Propionibacteriaceae	Propioniciclava	2	3	0
OTU2466	Bacteria	Actinobacteria	Actinobacteria	Propionibacteriales	Propionibacteriaceae	Propioniciclava	7	4	2
OTU2785	Bacteria	Actinobacteria	Actinobacteria	Propionibacteriales	Propionibacteriaceae	Propioniciclava	1	1	0
OTU2964	Bacteria	Actinobacteria	Actinobacteria	Propionibacteriales	Propionibacteriaceae	Propioniciclava	3	3	0
OTU5637	Bacteria	Actinobacteria	Actinobacteria	Propionibacteriales	Propionibacteriaceae	Propioniciclava	1	1	0
OTU911	Bacteria	Actinobacteria	Actinobacteria	Propionibacteriales	Propionibacteriaceae	Propioniciclava	0	0	3
OTU1679	Bacteria	Actinobacteria	Actinobacteria	Kineosporiales	Kineosporiaceae	Quadrisphaera	2	7	1
OTU3900	Bacteria	Actinobacteria	Actinobacteria	Micrococcales	Micrococcaceae	Rothia	0	6	0
OTU3971	Bacteria	Actinobacteria	Actinobacteria	Micrococcales	Micrococcaceae	Rothia	0	0	0
OTU4861	Bacteria	Actinobacteria	Actinobacteria	Corynebacteriales	Nocardiaceae	Skermania	1	0	2
OTU2661	Bacteria	Actinobacteria	Actinobacteria	Propionibacteriales	Propionibacteriaceae	Tessaracoccus	7	8	3
OTU4630	Bacteria	Actinobacteria	Actinobacteria	Propionibacteriales	Propionibacteriaceae	Tessaracoccus	7	0	0
OTU6041	Bacteria	Actinobacteria	Actinobacteria	Propionibacteriales	Propionibacteriaceae	Tessaracoccus	2	1	0
OTU157	Bacteria	Actinobacteria	Actinobacteria	Micrococcales	Intrasporangiaceae	Tetrasphaera	433	502	124
OTU832	Bacteria	Actinobacteria	Actinobacteria	Micrococcales	Intrasporangiaceae	Tetrasphaera	324	369	149
OTU4892	Bacteria	Actinobacteria	Actinobacteria	Corynebacteriales	Corynebacteriales_Incertae_Sedis	Tomitella	4	0	0
OTU4543	Bacteria	Actinobacteria	Actinobacteria	Corynebacteriales	Tsukamurellaceae	Tsukamurella	0	0	2
OTU1126	Bacteria	Actinobacteria	Actinobacteria	Propionibacteriales	Propionibacteriaceae	unclassified	1	0	0
OTU1130	Bacteria	Actinobacteria	Actinobacteria	Corynebacteriales	Nocardiaceae	unclassified	2	2	1
OTU1186	Bacteria	Actinobacteria	Actinobacteria	Actinomycetales	Actinomycetaceae	unclassified	81	101	98
OTU1903	Bacteria	Actinobacteria	Actinobacteria	unclassified	unclassified	unclassified	0	0	2
OTU2146	Bacteria	Actinobacteria	Actinobacteria	Micrococcales	Microbacteriaceae	unclassified	10	9	6
OTU2294	Bacteria	Actinobacteria	Actinobacteria	unclassified	unclassified	unclassified	6	4	1
OTU248	Bacteria	Actinobacteria	Actinobacteria	Propionibacteriales	Propionibacteriaceae	unclassified	12	6	2
OTU2691	Bacteria	Actinobacteria	Actinobacteria	Micrococcales	unclassified	unclassified	1	1	0
OTU2788	Bacteria	Actinobacteria	Actinobacteria	Actinomycetales	Actinomycetaceae	unclassified	0	1	0
OTU3351	Bacteria	Actinobacteria	Actinobacteria	Micrococcales	unclassified	unclassified	0	0	0
OTU3360	Bacteria	Actinobacteria	Actinobacteria	Propionibacteriales	Propionibacteriaceae	unclassified	0	0	2
OTU3783	Bacteria	Actinobacteria	Actinobacteria	unclassified	unclassified	unclassified	2	6	3
OTU3855	Bacteria	Actinobacteria	Actinobacteria	Micrococcales	Dermatophilaceae	unclassified	1	1	1
OTU3920	Bacteria	Actinobacteria	Actinobacteria	unclassified	unclassified	unclassified	1	2	0
OTU4062	Bacteria	Actinobacteria	Actinobacteria	unclassified	unclassified	unclassified	0	1	3
OTU4224	Bacteria	Actinobacteria	Actinobacteria	Propionibacteriales	Propionibacteriaceae	unclassified	0	0	0
OTU4426	Bacteria	Actinobacteria	Actinobacteria	Micrococcales	unclassified	unclassified	2	3	0
OTU4525	Bacteria	Actinobacteria	Actinobacteria	unclassified	unclassified	unclassified	0	0	0
OTU4789	Bacteria	Actinobacteria	Actinobacteria	Micromonosporales	Micromonosporaceae	unclassified	0	0	0
OTU5147	Bacteria	Actinobacteria	Actinobacteria	Bifidobacteriales	Bifidobacteriaceae	unclassified	0	1	0
OTU5473	Bacteria	Actinobacteria	Actinobacteria	Micrococcales	unclassified	unclassified	8	5	0
OTU5480	Bacteria	Actinobacteria	Actinobacteria	Propionibacteriales	Propionibacteriaceae	unclassified	1	2	0
OTU5697	Bacteria	Actinobacteria	Actinobacteria	unclassified	unclassified	unclassified	3	1	2
OTU5988	Bacteria	Actinobacteria	Actinobacteria	Micrococcales	Microbacteriaceae	unclassified	6	4	1
OTU747	Bacteria	Actinobacteria	Actinobacteria	Micrococcales	Dermatophilaceae	unclassified	6	6	9
OTU996	Bacteria	Actinobacteria	Actinobacteria	Micrococcales	Microbacteriaceae	unclassified	5	6	8
OTU1026	Bacteria	Actinobacteria	Actinobacteria	Micrococcales	Dermatophilaceae	uncultured	11	8	0
OTU4061	Bacteria	Actinobacteria	Actinobacteria	Actinomycetales	Actinomycetaceae	uncultured	1	0	0
OTU4577	Bacteria	Actinobacteria	Actinobacteria	Micrococcales	Dermatophilaceae	uncultured	0	0	2
OTU3592	Bacteria	Proteobacteria	Alphaproteobacteria	Sphingomonadales	7B-8	7B-8_ge	0	3	1
OTU1626	Bacteria	Proteobacteria	Alphaproteobacteria	Rhizobiales	A0839	A0839_ge	5	5	16
OTU403	Bacteria	Proteobacteria	Alphaproteobacteria	Rhizobiales	A0839	A0839_ge	105	129	137
OTU1752	Bacteria	Proteobacteria	Alphaproteobacteria	Rhodospirillales	Acetobacteraceae	Acetobacter	2	0	1
OTU3945	Bacteria	Proteobacteria	Alphaproteobacteria	Rhodospirillales	Acetobacteraceae	Acidomonas	0	1	3
OTU5220	Bacteria	Proteobacteria	Alphaproteobacteria	Rhizobiales	alphaI_cluster	alphaI_cluster_ge	1	1	5
OTU2699	Bacteria	Proteobacteria	Alphaproteobacteria	Rhizobiales	Rhizobiales_Incertae_Sedis	Alsobacter	14	8	9
OTU2805	Bacteria	Proteobacteria	Alphaproteobacteria	Rhodobacterales	Rhodobacteraceae	Amaricoccus	2	5	0
OTU2989	Bacteria	Proteobacteria	Alphaproteobacteria	Rhodobacterales	Rhodobacteraceae	Amaricoccus	8	8	4
OTU3618	Bacteria	Proteobacteria	Alphaproteobacteria	Rhodobacterales	Rhodobacteraceae	Amaricoccus	6	9	1
OTU3484	Bacteria	Proteobacteria	Alphaproteobacteria	Rhodospirillales	B79	B79_ge	3	3	1
OTU5196	Bacteria	Proteobacteria	Alphaproteobacteria	Rhizobiales	Rhizobiales_Incertae_Sedis	Bauldia	2	0	0
OTU651	Bacteria	Proteobacteria	Alphaproteobacteria	Rhizobiales	Bradyrhizobiaceae	Bosea	49	48	41
OTU394	Bacteria	Proteobacteria	Alphaproteobacteria	Rhizobiales	Bradyrhizobiaceae	Bradyrhizobium	92	127	95
OTU4243	Bacteria	Proteobacteria	Alphaproteobacteria	Caulobacterales	Caulobacteraceae	Brevundimonas	1	1	0
OTU971	Bacteria	Proteobacteria	Alphaproteobacteria	Caulobacterales	Caulobacteraceae	Brevundimonas	7	2	2
OTU965	Bacteria	Proteobacteria	Alphaproteobacteria	Rhizobiales	Beijerinckiaceae	Camelimonas	0	0	0
OTU4372	Bacteria	Proteobacteria	Alphaproteobacteria	Rhodospirillales	Rhodospirillales_Incertae_Sedis	Candidatus_Alysiosphaera	5	1	0
OTU5565	Bacteria	Proteobacteria	Alphaproteobacteria	Rickettsiales	Rickettsiales_Incertae_Sedis	Candidatus_Captivus	0	1	3
OTU2564	Bacteria	Proteobacteria	Alphaproteobacteria	Rickettsiales	Rickettsiales_Incertae_Sedis	Candidatus_Finniella	0	0	0
OTU6054	Bacteria	Proteobacteria	Alphaproteobacteria	Rickettsiales	Rickettsiales_Incertae_Sedis	Candidatus_Finniella	0	0	1
OTU3129	Bacteria	Proteobacteria	Alphaproteobacteria	Rickettsiales	Rickettsiaceae	Candidatus_Gigarickettsia	0	0	0
OTU222	Bacteria	Proteobacteria	Alphaproteobacteria	Rickettsiales	Rickettsiales_Incertae_Sedis	Candidatus_Odyssella	25	27	23
OTU3400	Bacteria	Proteobacteria	Alphaproteobacteria	Rickettsiales	Rickettsiales_Incertae_Sedis	Candidatus_Odyssella	2	0	0
OTU4768	Bacteria	Proteobacteria	Alphaproteobacteria	Rickettsiales	Rickettsiales_Incertae_Sedis	Candidatus_Odyssella	0	1	0
OTU3602	Bacteria	Proteobacteria	Alphaproteobacteria	Caulobacterales	Caulobacteraceae	Caulobacter	7	5	5
OTU5889	Bacteria	Proteobacteria	Alphaproteobacteria	Rhizobiales	Beijerinckiaceae	Chelatococcus	1	1	1
OTU100	Bacteria	Proteobacteria	Alphaproteobacteria	Rhodospirillales	Rhodospirillaceae	Defluviicoccus	253	329	329
OTU1952	Bacteria	Proteobacteria	Alphaproteobacteria	Rhodospirillales	Rhodospirillaceae	Defluviicoccus	2	6	1
OTU2105	Bacteria	Proteobacteria	Alphaproteobacteria	Rhodospirillales	Rhodospirillaceae	Defluviicoccus	13	8	5
OTU2258	Bacteria	Proteobacteria	Alphaproteobacteria	Rhodospirillales	Rhodospirillaceae	Defluviicoccus	0	0	0
OTU2660	Bacteria	Proteobacteria	Alphaproteobacteria	Rhodospirillales	Rhodospirillaceae	Defluviicoccus	4	4	0
OTU2730	Bacteria	Proteobacteria	Alphaproteobacteria	Rhodospirillales	Rhodospirillaceae	Defluviicoccus	0	1	2
OTU275	Bacteria	Proteobacteria	Alphaproteobacteria	Rhodospirillales	Rhodospirillaceae	Defluviicoccus	19	15	8
OTU4829	Bacteria	Proteobacteria	Alphaproteobacteria	Rhodospirillales	Rhodospirillaceae	Defluviicoccus	0	0	1
OTU523	Bacteria	Proteobacteria	Alphaproteobacteria	Rhodospirillales	Rhodospirillaceae	Defluviicoccus	6	5	5
OTU5335	Bacteria	Proteobacteria	Alphaproteobacteria	Rhodospirillales	Rhodospirillaceae	Defluviicoccus	0	0	0
OTU45	Bacteria	Proteobacteria	Alphaproteobacteria	Rhodobacterales	Rhodobacteraceae	Defluviimonas	249	358	289
OTU4477	Bacteria	Proteobacteria	Alphaproteobacteria	Rhizobiales	Hyphomicrobiaceae	Devosia	1	1	0
OTU535	Bacteria	Proteobacteria	Alphaproteobacteria	Rhizobiales	Hyphomicrobiaceae	Devosia	73	78	83
OTU464	Bacteria	Proteobacteria	Alphaproteobacteria	Rhodospirillales	Rhodospirillaceae	Dongia	6	9	6
OTU2793	Bacteria	Proteobacteria	Alphaproteobacteria	Rhodospirillales	Rhodospirillaceae	Elstera	4	5	3
OTU2371	Bacteria	Proteobacteria	Alphaproteobacteria	Caulobacterales	Hyphomonadaceae	Hirschia	1	2	0
OTU1348	Bacteria	Proteobacteria	Alphaproteobacteria	Rhizobiales	Hyphomicrobiaceae	Hyphomicrobium	10	19	19
OTU1462	Bacteria	Proteobacteria	Alphaproteobacteria	Rhizobiales	Hyphomicrobiaceae	Hyphomicrobium	3	2	5
OTU46	Bacteria	Proteobacteria	Alphaproteobacteria	Rhizobiales	Hyphomicrobiaceae	Hyphomicrobium	76	127	118
OTU643	Bacteria	Proteobacteria	Alphaproteobacteria	Rhizobiales	Hyphomicrobiaceae	Hyphomicrobium	72	87	60
OTU683	Bacteria	Proteobacteria	Alphaproteobacteria	Rhizobiales	Hyphomicrobiaceae	Hyphomicrobium	3	3	6
OTU1399	Bacteria	Proteobacteria	Alphaproteobacteria	Rhodospirillales	I-10	I-10_ge	3	9	8
OTU1745	Bacteria	Proteobacteria	Alphaproteobacteria	Rhodospirillales	I-10	I-10_ge	1	1	2
OTU2065	Bacteria	Proteobacteria	Alphaproteobacteria	Rhodospirillales	I-10	I-10_ge	15	13	13
OTU2824	Bacteria	Proteobacteria	Alphaproteobacteria	Rhizobiales	JG35-K1-AG5	JG35-K1-AG5_ge	15	37	43
OTU4773	Bacteria	Proteobacteria	Alphaproteobacteria	Rhodospirillales	JG37-AG-20	JG37-AG-20_ge	0	0	1
OTU3428	Bacteria	Proteobacteria	Alphaproteobacteria	Rhizobiales	Rhizobiaceae	Kaistia	4	1	0
OTU3775	Bacteria	Proteobacteria	Alphaproteobacteria	Rhizobiales	Xanthobacteraceae	Labrys	0	2	0
OTU3300	Bacteria	Proteobacteria	Alphaproteobacteria	Rickettsiales	LWSR-14	LWSR-14_ge	1	0	0
OTU5197	Bacteria	Proteobacteria	Alphaproteobacteria	Rickettsiales	LWSR-14	LWSR-14_ge	0	0	1
OTU326	Bacteria	Proteobacteria	Alphaproteobacteria	Sphingomonadales	M05-Pitesti	M05-Pitesti_ge	95	150	107
OTU5336	Bacteria	Proteobacteria	Alphaproteobacteria	Rhodospirillales	Rhodospirillaceae	Magnetospirillum	0	0	0
OTU1466	Bacteria	Proteobacteria	Alphaproteobacteria	Rhizobiales	Methylobacteriaceae	Meganema	1	4	0
OTU1788	Bacteria	Proteobacteria	Alphaproteobacteria	Rhizobiales	Methylobacteriaceae	Meganema	33	43	41
OTU2633	Bacteria	Proteobacteria	Alphaproteobacteria	Rhizobiales	Methylobacteriaceae	Meganema	4	0	0
OTU138	Bacteria	Proteobacteria	Alphaproteobacteria	Rhizobiales	MNG7	MNG7_ge	214	325	184
OTU2867	Bacteria	Proteobacteria	Alphaproteobacteria	Rhizobiales	MNG7	MNG7_ge	16	28	31
OTU2527	Bacteria	Proteobacteria	Alphaproteobacteria	Rhizobiales	Rhizobiales_Incertae_Sedis	Nordella	1	3	1
OTU1622	Bacteria	Proteobacteria	Alphaproteobacteria	Rhodospirillales	Rhodospirillaceae	Novispirillum	0	0	0
OTU49	Bacteria	Proteobacteria	Alphaproteobacteria	Sphingomonadales	Sphingomonadaceae	Novosphingobium	614	1006	642
OTU4915	Bacteria	Proteobacteria	Alphaproteobacteria	Rhodobacterales	Rhodobacteraceae	Oceaniovalibus	0	0	0
OTU2442	Bacteria	Proteobacteria	Alphaproteobacteria	Rhizobiales	Brucellaceae	Ochrobactrum	14	20	17
OTU2563	Bacteria	Proteobacteria	Alphaproteobacteria	Rhizobiales	Brucellaceae	Ochrobactrum	0	0	0
OTU2546	Bacteria	Proteobacteria	Alphaproteobacteria	Rhizobiales	Phyllobacteriaceae	Oricola	3	1	2
OTU744	Bacteria	Proteobacteria	Alphaproteobacteria	Rhodobacterales	Rhodobacteraceae	Paracoccus	56	71	65
OTU4307	Bacteria	Proteobacteria	Alphaproteobacteria	Rhizobiales	Rhodobiaceae	Parvibaculum	3	0	1
OTU2657	Bacteria	Proteobacteria	Alphaproteobacteria	Rhizobiales	Hyphomicrobiaceae	Pedomicrobium	0	2	0
OTU4102	Bacteria	Proteobacteria	Alphaproteobacteria	Rhizobiales	Hyphomicrobiaceae	Pedomicrobium	7	7	8
OTU709	Bacteria	Proteobacteria	Alphaproteobacteria	Rhizobiales	Hyphomicrobiaceae	Pedomicrobium	15	20	10
OTU322	Bacteria	Proteobacteria	Alphaproteobacteria	Caulobacterales	Caulobacteraceae	Phenylobacterium	175	154	79
OTU2209	Bacteria	Proteobacteria	Alphaproteobacteria	Rhizobiales	Rhizobiales_Incertae_Sedis	Phreatobacter	7	11	5
OTU1885	Bacteria	Proteobacteria	Alphaproteobacteria	Rhizobiales	Methylocystaceae	Pleomorphomonas	12	16	6
OTU5981	Bacteria	Proteobacteria	Alphaproteobacteria	Sphingomonadales	Sphingomonadaceae	Polymorphobacter	0	0	0
OTU1333	Bacteria	Proteobacteria	Alphaproteobacteria	Rhizobiales	Hyphomicrobiaceae	Prosthecomicrobium	6	8	2
OTU3485	Bacteria	Proteobacteria	Alphaproteobacteria	Rhizobiales	Hyphomicrobiaceae	Prosthecomicrobium	16	13	16
OTU4222	Bacteria	Proteobacteria	Alphaproteobacteria	Rhizobiales	Xanthobacteraceae	Pseudolabrys	1	3	0
OTU3887	Bacteria	Proteobacteria	Alphaproteobacteria	Rhodospirillales	Rhodospirillales_Incertae_Sedis	Reyranella	3	2	0
OTU5502	Bacteria	Proteobacteria	Alphaproteobacteria	Rhizobiales	Rhizobiaceae	Rhizobium	0	2	0
OTU1272	Bacteria	Proteobacteria	Alphaproteobacteria	Rhizobiales	Rhizobiales_Incertae_Sedis	Rhizomicrobium	54	57	56
OTU1641	Bacteria	Proteobacteria	Alphaproteobacteria	Rhizobiales	Rhizobiales_Incertae_Sedis	Rhizomicrobium	28	17	20
OTU372	Bacteria	Proteobacteria	Alphaproteobacteria	Rhizobiales	Rhizobiales_Incertae_Sedis	Rhizomicrobium	0	1	1
OTU123	Bacteria	Proteobacteria	Alphaproteobacteria	Rhodobacterales	Rhodobacteraceae	Rhodobacter	196	282	182
OTU4948	Bacteria	Proteobacteria	Alphaproteobacteria	Rhodobacterales	Rhodobacteraceae	Rhodobacter	48	73	48
OTU1547	Bacteria	Proteobacteria	Alphaproteobacteria	Rickettsiales	Rickettsiales_fa	Rickettsiales_ge	3	1	3
OTU2550	Bacteria	Proteobacteria	Alphaproteobacteria	Rickettsiales	Rickettsiales_fa	Rickettsiales_ge	18	6	11
OTU2017	Bacteria	Proteobacteria	Alphaproteobacteria	Rhizobiales	Roseiarcaceae	Roseiarcus	0	0	0
OTU2028	Bacteria	Proteobacteria	Alphaproteobacteria	Rhodobacterales	Rhodobacteraceae	Roseobacter_clade_CHAB-I-5_lineage	12	10	6
OTU5833	Bacteria	Proteobacteria	Alphaproteobacteria	Rhodospirillales	Acetobacteraceae	Roseococcus	0	0	0
OTU2548	Bacteria	Proteobacteria	Alphaproteobacteria	Rhodospirillales	Acetobacteraceae	Roseomonas	10	5	4
OTU3444	Bacteria	Proteobacteria	Alphaproteobacteria	Rhodospirillales	Acetobacteraceae	Roseomonas	0	1	1
OTU318	Bacteria	Proteobacteria	Alphaproteobacteria	Sphingomonadales	Sphingomonadaceae	Sandaracinobacter	28	47	23
OTU1584	Bacteria	Proteobacteria	Alphaproteobacteria	Sphingomonadales	SD04E11	SD04E11_ge	0	1	0
OTU1861	Bacteria	Proteobacteria	Alphaproteobacteria	Rhodospirillales	Rhodospirillaceae	Skermanella	1	0	1
OTU6039	Bacteria	Proteobacteria	Alphaproteobacteria	Rhodospirillales	Rhodospirillaceae	Skermanella	0	0	0
OTU3809	Bacteria	Proteobacteria	Alphaproteobacteria	Rickettsiales	SM1B06	SM1B06_ge	3	2	2
OTU2293	Bacteria	Proteobacteria	Alphaproteobacteria	Rickettsiales	SM2D12	SM2D12_ge	3	2	2
OTU2635	Bacteria	Proteobacteria	Alphaproteobacteria	Rickettsiales	SM2D12	SM2D12_ge	0	0	1
OTU2712	Bacteria	Proteobacteria	Alphaproteobacteria	Rickettsiales	SM2D12	SM2D12_ge	2	0	0
OTU2729	Bacteria	Proteobacteria	Alphaproteobacteria	Rickettsiales	SM2D12	SM2D12_ge	6	2	5
OTU3645	Bacteria	Proteobacteria	Alphaproteobacteria	Rickettsiales	SM2D12	SM2D12_ge	2	1	0
OTU3825	Bacteria	Proteobacteria	Alphaproteobacteria	Rickettsiales	SM2D12	SM2D12_ge	0	0	0
OTU5848	Bacteria	Proteobacteria	Alphaproteobacteria	Rickettsiales	SM2D12	SM2D12_ge	0	0	0
OTU474	Bacteria	Proteobacteria	Alphaproteobacteria	Sphingomonadales	Sphingomonadaceae	Sphingobium	0	5	5
OTU50	Bacteria	Proteobacteria	Alphaproteobacteria	Sphingomonadales	Sphingomonadaceae	Sphingobium	247	370	316
OTU5526	Bacteria	Proteobacteria	Alphaproteobacteria	Sphingomonadales	Sphingomonadaceae	Sphingobium	1	2	3
OTU5786	Bacteria	Proteobacteria	Alphaproteobacteria	Sphingomonadales	Sphingomonadaceae	Sphingomonas	5	3	3
OTU1674	Bacteria	Proteobacteria	Alphaproteobacteria	Sphingomonadales	Sphingomonadaceae	Sphingopyxis	4	9	8
OTU3108	Bacteria	Proteobacteria	Alphaproteobacteria	Rhodospirillales	Acetobacteraceae	Stella	5	0	3
OTU792	Bacteria	Proteobacteria	Alphaproteobacteria	Rhodobacterales	Rhodobacteraceae	Tabrizicola	116	184	133
OTU5506	Bacteria	Proteobacteria	Alphaproteobacteria	Rhodospirillales	Rhodospirillaceae	Telmatospirillum	0	0	0
OTU5949	Bacteria	Proteobacteria	Alphaproteobacteria	Rhodospirillales	Rhodospirillaceae	Telmatospirillum	0	0	0
OTU1526	Bacteria	Proteobacteria	Alphaproteobacteria	Rhodobacterales	Rhodobacteraceae	Thioclava	9	7	2
OTU3073	Bacteria	Proteobacteria	Alphaproteobacteria	Rickettsiales	TK34	TK34_ge	1	1	2
OTU1036	Bacteria	Proteobacteria	Alphaproteobacteria	Rhodospirillales	Acetobacteraceae	unclassified	3	4	3
OTU1225	Bacteria	Proteobacteria	Alphaproteobacteria	Rhodospirillales	unclassified	unclassified	0	0	0
OTU1303	Bacteria	Proteobacteria	Alphaproteobacteria	Rhodospirillales	Rhodospirillaceae	unclassified	0	1	0
OTU1383	Bacteria	Proteobacteria	Alphaproteobacteria	Rhodospirillales	unclassified	unclassified	13	3	7
OTU1407	Bacteria	Proteobacteria	Alphaproteobacteria	Rickettsiales	Rickettsiales_Incertae_Sedis	unclassified	4	5	3
OTU1410	Bacteria	Proteobacteria	Alphaproteobacteria	Rhizobiales	Bradyrhizobiaceae	unclassified	23	40	20
OTU1498	Bacteria	Proteobacteria	Alphaproteobacteria	Rhodospirillales	Acetobacteraceae	unclassified	5	8	2
OTU1577	Bacteria	Proteobacteria	Alphaproteobacteria	unclassified	unclassified	unclassified	1	0	0
OTU1602	Bacteria	Proteobacteria	Alphaproteobacteria	Rhizobiales	Beijerinckiaceae	unclassified	6	7	10
OTU1691	Bacteria	Proteobacteria	Alphaproteobacteria	Rhizobiales	Phyllobacteriaceae	unclassified	11	21	5
OTU1726	Bacteria	Proteobacteria	Alphaproteobacteria	unclassified	unclassified	unclassified	5	0	0
OTU1856	Bacteria	Proteobacteria	Alphaproteobacteria	Rhizobiales	unclassified	unclassified	3	6	3
OTU1946	Bacteria	Proteobacteria	Alphaproteobacteria	Rhodospirillales	Rhodospirillaceae	unclassified	0	0	1
OTU2068	Bacteria	Proteobacteria	Alphaproteobacteria	Rhizobiales	unclassified	unclassified	0	3	0
OTU2098	Bacteria	Proteobacteria	Alphaproteobacteria	Rhodospirillales	Acetobacteraceae	unclassified	9	5	3
OTU2113	Bacteria	Proteobacteria	Alphaproteobacteria	Rhodobacterales	Rhodobacteraceae	unclassified	1	0	0
OTU2123	Bacteria	Proteobacteria	Alphaproteobacteria	Rhodospirillales	unclassified	unclassified	0	0	0
OTU2186	Bacteria	Proteobacteria	Alphaproteobacteria	Rhodospirillales	Acetobacteraceae	unclassified	23	11	2
OTU2218	Bacteria	Proteobacteria	Alphaproteobacteria	Rhodospirillales	unclassified	unclassified	0	0	0
OTU2376	Bacteria	Proteobacteria	Alphaproteobacteria	Rhodobacterales	Rhodobacteraceae	unclassified	24	28	22
OTU2434	Bacteria	Proteobacteria	Alphaproteobacteria	unclassified	unclassified	unclassified	0	0	0
OTU2510	Bacteria	Proteobacteria	Alphaproteobacteria	Rhizobiales	unclassified	unclassified	4	6	4
OTU2591	Bacteria	Proteobacteria	Alphaproteobacteria	unclassified	unclassified	unclassified	2	1	1
OTU2739	Bacteria	Proteobacteria	Alphaproteobacteria	Sphingomonadales	unclassified	unclassified	0	2	0
OTU2848	Bacteria	Proteobacteria	Alphaproteobacteria	unclassified	unclassified	unclassified	0	0	0
OTU300	Bacteria	Proteobacteria	Alphaproteobacteria	Rhizobiales	Methylocystaceae	unclassified	411	407	241
OTU3023	Bacteria	Proteobacteria	Alphaproteobacteria	Sphingomonadales	Erythrobacteraceae	unclassified	16	16	11
OTU3084	Bacteria	Proteobacteria	Alphaproteobacteria	Rhizobiales	unclassified	unclassified	27	42	27
OTU3114	Bacteria	Proteobacteria	Alphaproteobacteria	unclassified	unclassified	unclassified	2	1	0
OTU3239	Bacteria	Proteobacteria	Alphaproteobacteria	Rickettsiales	unclassified	unclassified	0	1	0
OTU3263	Bacteria	Proteobacteria	Alphaproteobacteria	Rickettsiales	Rickettsiaceae	unclassified	0	0	0
OTU3267	Bacteria	Proteobacteria	Alphaproteobacteria	Rhodospirillales	unclassified	unclassified	0	0	0
OTU3320	Bacteria	Proteobacteria	Alphaproteobacteria	unclassified	unclassified	unclassified	0	0	0
OTU3422	Bacteria	Proteobacteria	Alphaproteobacteria	Rickettsiales	unclassified	unclassified	0	0	0
OTU349	Bacteria	Proteobacteria	Alphaproteobacteria	Rhizobiales	unclassified	unclassified	84	134	118
OTU352	Bacteria	Proteobacteria	Alphaproteobacteria	Rhodospirillales	Acetobacteraceae	unclassified	12	8	5
OTU3551	Bacteria	Proteobacteria	Alphaproteobacteria	Rickettsiales	Rickettsiales_Incertae_Sedis	unclassified	3	0	2
OTU3625	Bacteria	Proteobacteria	Alphaproteobacteria	Rhodobacterales	Rhodobacteraceae	unclassified	2	1	2
OTU3650	Bacteria	Proteobacteria	Alphaproteobacteria	Rhodospirillales	unclassified	unclassified	0	0	0
OTU3694	Bacteria	Proteobacteria	Alphaproteobacteria	Rhodospirillales	Rhodospirillaceae	unclassified	0	5	2
OTU3804	Bacteria	Proteobacteria	Alphaproteobacteria	Rhizobiales	unclassified	unclassified	2	3	6
OTU3827	Bacteria	Proteobacteria	Alphaproteobacteria	Rhodospirillales	unclassified	unclassified	0	2	0
OTU3931	Bacteria	Proteobacteria	Alphaproteobacteria	Rhizobiales	Rhizobiaceae	unclassified	16	40	29
OTU3962	Bacteria	Proteobacteria	Alphaproteobacteria	unclassified	unclassified	unclassified	0	0	3
OTU3964	Bacteria	Proteobacteria	Alphaproteobacteria	unclassified	unclassified	unclassified	0	0	0
OTU4051	Bacteria	Proteobacteria	Alphaproteobacteria	Caulobacterales	Hyphomonadaceae	unclassified	0	1	0
OTU4057	Bacteria	Proteobacteria	Alphaproteobacteria	unclassified	unclassified	unclassified	0	0	0
OTU4060	Bacteria	Proteobacteria	Alphaproteobacteria	Rhizobiales	unclassified	unclassified	21	15	27
OTU4205	Bacteria	Proteobacteria	Alphaproteobacteria	Rhizobiales	Phyllobacteriaceae	unclassified	2	6	1
OTU4246	Bacteria	Proteobacteria	Alphaproteobacteria	Sphingomonadales	unclassified	unclassified	8	4	3
OTU432	Bacteria	Proteobacteria	Alphaproteobacteria	Rhizobiales	unclassified	unclassified	137	112	47
OTU4368	Bacteria	Proteobacteria	Alphaproteobacteria	Rhodospirillales	Rhodospirillaceae	unclassified	0	0	0
OTU4397	Bacteria	Proteobacteria	Alphaproteobacteria	Rhodobacterales	Rhodobacteraceae	unclassified	0	0	0
OTU4488	Bacteria	Proteobacteria	Alphaproteobacteria	unclassified	unclassified	unclassified	0	0	0
OTU4584	Bacteria	Proteobacteria	Alphaproteobacteria	unclassified	unclassified	unclassified	0	0	0
OTU4652	Bacteria	Proteobacteria	Alphaproteobacteria	unclassified	unclassified	unclassified	0	0	0
OTU4761	Bacteria	Proteobacteria	Alphaproteobacteria	Sphingomonadales	Sphingomonadaceae	unclassified	3	7	3
OTU4792	Bacteria	Proteobacteria	Alphaproteobacteria	unclassified	unclassified	unclassified	0	0	0
OTU4872	Bacteria	Proteobacteria	Alphaproteobacteria	unclassified	unclassified	unclassified	17	21	18
OTU4887	Bacteria	Proteobacteria	Alphaproteobacteria	Rhodospirillales	unclassified	unclassified	0	0	0
OTU4902	Bacteria	Proteobacteria	Alphaproteobacteria	Rhodospirillales	unclassified	unclassified	0	0	0
OTU4931	Bacteria	Proteobacteria	Alphaproteobacteria	unclassified	unclassified	unclassified	0	0	0
OTU4968	Bacteria	Proteobacteria	Alphaproteobacteria	Rhodospirillales	Rhodospirillaceae	unclassified	0	0	0
OTU5017	Bacteria	Proteobacteria	Alphaproteobacteria	unclassified	unclassified	unclassified	0	0	0
OTU5086	Bacteria	Proteobacteria	Alphaproteobacteria	Rickettsiales	Rickettsiaceae	unclassified	0	0	0
OTU517	Bacteria	Proteobacteria	Alphaproteobacteria	Rhizobiales	unclassified	unclassified	81	63	29
OTU5216	Bacteria	Proteobacteria	Alphaproteobacteria	unclassified	unclassified	unclassified	0	0	0
OTU5228	Bacteria	Proteobacteria	Alphaproteobacteria	Rhodospirillales	Acetobacteraceae	unclassified	0	0	1
OTU5254	Bacteria	Proteobacteria	Alphaproteobacteria	unclassified	unclassified	unclassified	0	0	0
OTU5352	Bacteria	Proteobacteria	Alphaproteobacteria	unclassified	unclassified	unclassified	0	0	0
OTU5414	Bacteria	Proteobacteria	Alphaproteobacteria	Rhodospirillales	unclassified	unclassified	3	1	0
OTU5415	Bacteria	Proteobacteria	Alphaproteobacteria	unclassified	unclassified	unclassified	0	0	0
OTU5459	Bacteria	Proteobacteria	Alphaproteobacteria	Rhizobiales	Beijerinckiaceae	unclassified	80	86	65
OTU5499	Bacteria	Proteobacteria	Alphaproteobacteria	Rhodospirillales	Rhodospirillaceae	unclassified	1	0	1
OTU550	Bacteria	Proteobacteria	Alphaproteobacteria	unclassified	unclassified	unclassified	64	75	69
OTU5522	Bacteria	Proteobacteria	Alphaproteobacteria	Rhizobiales	unclassified	unclassified	1	0	0
OTU5524	Bacteria	Proteobacteria	Alphaproteobacteria	Rhizobiales	Methylobacteriaceae	unclassified	0	0	0
OTU5535	Bacteria	Proteobacteria	Alphaproteobacteria	unclassified	unclassified	unclassified	1	0	0
OTU5594	Bacteria	Proteobacteria	Alphaproteobacteria	Sphingomonadales	unclassified	unclassified	0	0	1
OTU5627	Bacteria	Proteobacteria	Alphaproteobacteria	unclassified	unclassified	unclassified	0	0	2
OTU5874	Bacteria	Proteobacteria	Alphaproteobacteria	Rhizobiales	unclassified	unclassified	2	0	0
OTU5902	Bacteria	Proteobacteria	Alphaproteobacteria	Rhizobiales	Hyphomicrobiaceae	unclassified	44	68	84
OTU6026	Bacteria	Proteobacteria	Alphaproteobacteria	Rhizobiales	unclassified	unclassified	0	0	0
OTU604	Bacteria	Proteobacteria	Alphaproteobacteria	Rhizobiales	unclassified	unclassified	11	10	11
OTU623	Bacteria	Proteobacteria	Alphaproteobacteria	Rhodospirillales	Rhodospirillaceae	unclassified	2	1	5
OTU648	Bacteria	Proteobacteria	Alphaproteobacteria	Rhodospirillales	Acetobacteraceae	unclassified	5	0	6
OTU657	Bacteria	Proteobacteria	Alphaproteobacteria	Rhizobiales	Xanthobacteraceae	unclassified	1	2	0
OTU66	Bacteria	Proteobacteria	Alphaproteobacteria	Sphingomonadales	Sphingomonadaceae	unclassified	143	242	159
OTU663	Bacteria	Proteobacteria	Alphaproteobacteria	unclassified	unclassified	unclassified	14	14	19
OTU759	Bacteria	Proteobacteria	Alphaproteobacteria	Rhodobacterales	Rhodobacteraceae	unclassified	36	75	50
OTU764	Bacteria	Proteobacteria	Alphaproteobacteria	Rhodospirillales	Acetobacteraceae	unclassified	49	34	23
OTU882	Bacteria	Proteobacteria	Alphaproteobacteria	Sphingomonadales	unclassified	unclassified	25	23	11
OTU986	Bacteria	Proteobacteria	Alphaproteobacteria	Rhodospirillales	Acetobacteraceae	unclassified	46	40	24
OTU1139	Bacteria	Proteobacteria	Alphaproteobacteria	Rhodospirillales	Rhodospirillaceae	uncultured	0	1	1
OTU1542	Bacteria	Proteobacteria	Alphaproteobacteria	Caulobacterales	Caulobacteraceae	uncultured	21	6	9
OTU1680	Bacteria	Proteobacteria	Alphaproteobacteria	Caulobacterales	Hyphomonadaceae	uncultured	12	11	9
OTU1765	Bacteria	Proteobacteria	Alphaproteobacteria	Caulobacterales	Hyphomonadaceae	uncultured	7	18	17
OTU1940	Bacteria	Proteobacteria	Alphaproteobacteria	Rickettsiales	Holosporaceae	uncultured	30	17	26
OTU20	Bacteria	Proteobacteria	Alphaproteobacteria	Rickettsiales	Rickettsiaceae	uncultured	3	1	5
OTU2190	Bacteria	Proteobacteria	Alphaproteobacteria	Rhodospirillales	Rhodospirillaceae	uncultured	0	0	0
OTU2240	Bacteria	Proteobacteria	Alphaproteobacteria	Rickettsiales	Rickettsiales_Incertae_Sedis	uncultured	0	0	0
OTU2613	Bacteria	Proteobacteria	Alphaproteobacteria	Rickettsiales	Rickettsiaceae	uncultured	1	1	1
OTU2653	Bacteria	Proteobacteria	Alphaproteobacteria	Rhizobiales	Methylobacteriaceae	uncultured	7	5	12
OTU2789	Bacteria	Proteobacteria	Alphaproteobacteria	Rhodospirillales	Rhodospirillaceae	uncultured	2	4	4
OTU2919	Bacteria	Proteobacteria	Alphaproteobacteria	Rickettsiales	Rickettsiaceae	uncultured	0	0	0
OTU3071	Bacteria	Proteobacteria	Alphaproteobacteria	Alphaproteobacteria_Incertae_Sedis	Unknown_Family	uncultured	0	2	0
OTU3183	Bacteria	Proteobacteria	Alphaproteobacteria	Rickettsiales	Holosporaceae	uncultured	0	1	0
OTU3198	Bacteria	Proteobacteria	Alphaproteobacteria	Rickettsiales	Rickettsiales_Incertae_Sedis	uncultured	1	0	0
OTU3748	Bacteria	Proteobacteria	Alphaproteobacteria	Rickettsiales	Rickettsiales_Incertae_Sedis	uncultured	0	0	0
OTU3768	Bacteria	Proteobacteria	Alphaproteobacteria	Rickettsiales	Rickettsiales_Incertae_Sedis	uncultured	0	0	0
OTU3880	Bacteria	Proteobacteria	Alphaproteobacteria	Rickettsiales	Holosporaceae	uncultured	0	0	3
OTU3917	Bacteria	Proteobacteria	Alphaproteobacteria	Rickettsiales	Rickettsiales_Incertae_Sedis	uncultured	0	0	0
OTU4020	Bacteria	Proteobacteria	Alphaproteobacteria	Rickettsiales	Rickettsiales_Incertae_Sedis	uncultured	2	1	1
OTU4334	Bacteria	Proteobacteria	Alphaproteobacteria	Rickettsiales	Rickettsiales_Incertae_Sedis	uncultured	0	0	0
OTU4345	Bacteria	Proteobacteria	Alphaproteobacteria	Rhizobiales	Rhodobiaceae	uncultured	0	0	1
OTU4609	Bacteria	Proteobacteria	Alphaproteobacteria	Rickettsiales	Holosporaceae	uncultured	6	7	3
OTU4788	Bacteria	Proteobacteria	Alphaproteobacteria	Rickettsiales	Rickettsiaceae	uncultured	0	0	0
OTU4827	Bacteria	Proteobacteria	Alphaproteobacteria	Rickettsiales	Rickettsiales_Incertae_Sedis	uncultured	0	0	0
OTU5113	Bacteria	Proteobacteria	Alphaproteobacteria	Rickettsiales	Holosporaceae	uncultured	0	1	2
OTU5439	Bacteria	Proteobacteria	Alphaproteobacteria	Rickettsiales	Rickettsiales_Incertae_Sedis	uncultured	0	0	0
OTU5478	Bacteria	Proteobacteria	Alphaproteobacteria	Rickettsiales	Rickettsiales_Incertae_Sedis	uncultured	0	0	0
OTU5695	Bacteria	Proteobacteria	Alphaproteobacteria	Caulobacterales	Caulobacteraceae	uncultured	1	1	0
OTU5711	Bacteria	Proteobacteria	Alphaproteobacteria	Rickettsiales	Rickettsiales_Incertae_Sedis	uncultured	0	0	0
OTU5832	Bacteria	Proteobacteria	Alphaproteobacteria	Rhodospirillales	Rhodospirillaceae	uncultured	0	0	0
OTU5962	Bacteria	Proteobacteria	Alphaproteobacteria	Rickettsiales	Rickettsiaceae	uncultured	1	0	0
OTU5972	Bacteria	Proteobacteria	Alphaproteobacteria	Rickettsiales	Rickettsiaceae	uncultured	0	0	2
OTU6050	Bacteria	Proteobacteria	Alphaproteobacteria	Rhizobiales	Rhizobiales_Incertae_Sedis	uncultured	1	2	1
OTU703	Bacteria	Proteobacteria	Alphaproteobacteria	Rhodospirillales	Acetobacteraceae	uncultured	12	19	15
OTU1505	Bacteria	Proteobacteria	Alphaproteobacteria	Alphaproteobacteria_Incertae_Sedis	uncultured	uncultured_ge	5	5	2
OTU1784	Bacteria	Proteobacteria	Alphaproteobacteria	Alphaproteobacteria_Incertae_Sedis	uncultured	uncultured_ge	6	6	6
OTU1812	Bacteria	Proteobacteria	Alphaproteobacteria	Alphaproteobacteria_Incertae_Sedis	uncultured	uncultured_ge	0	0	0
OTU1842	Bacteria	Proteobacteria	Alphaproteobacteria	Alphaproteobacteria_Incertae_Sedis	uncultured	uncultured_ge	27	25	19
OTU1911	Bacteria	Proteobacteria	Alphaproteobacteria	Alphaproteobacteria_Incertae_Sedis	uncultured	uncultured_ge	0	0	0
OTU2516	Bacteria	Proteobacteria	Alphaproteobacteria	Alphaproteobacteria_Incertae_Sedis	uncultured	uncultured_ge	25	12	11
OTU2538	Bacteria	Proteobacteria	Alphaproteobacteria	Alphaproteobacteria_Incertae_Sedis	uncultured	uncultured_ge	0	0	0
OTU2588	Bacteria	Proteobacteria	Alphaproteobacteria	Alphaproteobacteria_Incertae_Sedis	uncultured	uncultured_ge	0	1	3
OTU2726	Bacteria	Proteobacteria	Alphaproteobacteria	Alphaproteobacteria_Incertae_Sedis	uncultured	uncultured_ge	0	0	0
OTU3125	Bacteria	Proteobacteria	Alphaproteobacteria	Alphaproteobacteria_Incertae_Sedis	uncultured	uncultured_ge	0	1	0
OTU3376	Bacteria	Proteobacteria	Alphaproteobacteria	Alphaproteobacteria_Incertae_Sedis	uncultured	uncultured_ge	1	0	1
OTU3606	Bacteria	Proteobacteria	Alphaproteobacteria	Alphaproteobacteria_Incertae_Sedis	uncultured	uncultured_ge	0	1	2
OTU3750	Bacteria	Proteobacteria	Alphaproteobacteria	Alphaproteobacteria_Incertae_Sedis	uncultured	uncultured_ge	1	0	0
OTU3753	Bacteria	Proteobacteria	Alphaproteobacteria	Alphaproteobacteria_Incertae_Sedis	uncultured	uncultured_ge	2	2	1
OTU3870	Bacteria	Proteobacteria	Alphaproteobacteria	Alphaproteobacteria_Incertae_Sedis	uncultured	uncultured_ge	3	1	2
OTU3940	Bacteria	Proteobacteria	Alphaproteobacteria	Alphaproteobacteria_Incertae_Sedis	uncultured	uncultured_ge	0	0	0
OTU4204	Bacteria	Proteobacteria	Alphaproteobacteria	Alphaproteobacteria_Incertae_Sedis	uncultured	uncultured_ge	4	4	2
OTU4537	Bacteria	Proteobacteria	Alphaproteobacteria	Rickettsiales	uncultured	uncultured_ge	3	1	2
OTU5302	Bacteria	Proteobacteria	Alphaproteobacteria	Alphaproteobacteria_Incertae_Sedis	uncultured	uncultured_ge	1	0	1
OTU538	Bacteria	Proteobacteria	Alphaproteobacteria	Alphaproteobacteria_Incertae_Sedis	uncultured	uncultured_ge	54	77	82
OTU555	Bacteria	Proteobacteria	Alphaproteobacteria	Alphaproteobacteria_Incertae_Sedis	uncultured	uncultured_ge	29	35	29
OTU5648	Bacteria	Proteobacteria	Alphaproteobacteria	Alphaproteobacteria_Incertae_Sedis	uncultured	uncultured_ge	0	0	0
OTU984	Bacteria	Proteobacteria	Alphaproteobacteria	Alphaproteobacteria_Incertae_Sedis	uncultured	uncultured_ge	60	54	40
OTU2429	Bacteria	Proteobacteria	Alphaproteobacteria	Rhizobiales	Xanthobacteraceae	Variibacter	9	17	6
OTU2871	Bacteria	Proteobacteria	Alphaproteobacteria	Rhizobiales	Xanthobacteraceae	Variibacter	0	0	2
OTU1018	Bacteria	Proteobacteria	Alphaproteobacteria	Caulobacterales	Hyphomonadaceae	Woodsholea	18	24	35
OTU2220	Bacteria	Proteobacteria	Alphaproteobacteria	Caulobacterales	Hyphomonadaceae	Woodsholea	18	27	20
OTU912	Bacteria	Proteobacteria	Alphaproteobacteria	Caulobacterales	Hyphomonadaceae	Woodsholea	85	100	48
OTU4688	Bacteria	Proteobacteria	Alphaproteobacteria	Rhodospirillales	Acetobacteraceae	Zavarzinia	0	0	0
OTU1364	Bacteria	Proteobacteria	Alphaproteobacteria	Sphingomonadales	Sphingomonadaceae	Zymomonas	130	189	148
OTU1774	Bacteria	Aminicenantes	Aminicenantes_cl	Aminicenantes_or	Aminicenantes_fa	Aminicenantes_ge	47	23	20
OTU2200	Bacteria	Aminicenantes	Aminicenantes_cl	Aminicenantes_or	Aminicenantes_fa	Aminicenantes_ge	16	11	15
OTU289	Bacteria	Aminicenantes	Aminicenantes_cl	Aminicenantes_or	Aminicenantes_fa	Aminicenantes_ge	1	2	0
OTU3060	Bacteria	Aminicenantes	Aminicenantes_cl	Aminicenantes_or	Aminicenantes_fa	Aminicenantes_ge	0	0	0
OTU3237	Bacteria	Aminicenantes	Aminicenantes_cl	Aminicenantes_or	Aminicenantes_fa	Aminicenantes_ge	1	0	4
OTU3603	Bacteria	Aminicenantes	Aminicenantes_cl	Aminicenantes_or	Aminicenantes_fa	Aminicenantes_ge	0	0	0
OTU3636	Bacteria	Aminicenantes	Aminicenantes_cl	Aminicenantes_or	Aminicenantes_fa	Aminicenantes_ge	1	4	2
OTU3754	Bacteria	Aminicenantes	Aminicenantes_cl	Aminicenantes_or	Aminicenantes_fa	Aminicenantes_ge	2	2	0
OTU5072	Bacteria	Aminicenantes	Aminicenantes_cl	Aminicenantes_or	Aminicenantes_fa	Aminicenantes_ge	5	2	0
OTU78	Bacteria	Aminicenantes	Aminicenantes_cl	Aminicenantes_or	Aminicenantes_fa	Aminicenantes_ge	583	161	124
OTU883	Bacteria	Aminicenantes	Aminicenantes_cl	Aminicenantes_or	Aminicenantes_fa	Aminicenantes_ge	1	0	0
OTU1048	Bacteria	Chloroflexi	Anaerolineae	Anaerolineales	Anaerolineaceae	Anaerolinea	0	2	0
OTU1134	Bacteria	Chloroflexi	Anaerolineae	Anaerolineales	Anaerolineaceae	Anaerolinea	0	1	0
OTU1265	Bacteria	Chloroflexi	Anaerolineae	Anaerolineales	Anaerolineaceae	Anaerolinea	1	1	0
OTU1340	Bacteria	Chloroflexi	Anaerolineae	Anaerolineales	Anaerolineaceae	Anaerolinea	14	16	15
OTU1465	Bacteria	Chloroflexi	Anaerolineae	Anaerolineales	Anaerolineaceae	Anaerolinea	8	16	8
OTU1601	Bacteria	Chloroflexi	Anaerolineae	Anaerolineales	Anaerolineaceae	Anaerolinea	8	4	1
OTU1790	Bacteria	Chloroflexi	Anaerolineae	Anaerolineales	Anaerolineaceae	Anaerolinea	1	1	1
OTU1802	Bacteria	Chloroflexi	Anaerolineae	Anaerolineales	Anaerolineaceae	Anaerolinea	2	5	2
OTU2023	Bacteria	Chloroflexi	Anaerolineae	Anaerolineales	Anaerolineaceae	Anaerolinea	3	6	4
OTU2124	Bacteria	Chloroflexi	Anaerolineae	Anaerolineales	Anaerolineaceae	Anaerolinea	13	3	11
OTU2515	Bacteria	Chloroflexi	Anaerolineae	Anaerolineales	Anaerolineaceae	Anaerolinea	0	0	0
OTU2837	Bacteria	Chloroflexi	Anaerolineae	Anaerolineales	Anaerolineaceae	Anaerolinea	0	1	5
OTU2902	Bacteria	Chloroflexi	Anaerolineae	Anaerolineales	Anaerolineaceae	Anaerolinea	5	17	18
OTU3007	Bacteria	Chloroflexi	Anaerolineae	Anaerolineales	Anaerolineaceae	Anaerolinea	1	1	2
OTU315	Bacteria	Chloroflexi	Anaerolineae	Anaerolineales	Anaerolineaceae	Anaerolinea	19	48	29
OTU3399	Bacteria	Chloroflexi	Anaerolineae	Anaerolineales	Anaerolineaceae	Anaerolinea	6	11	6
OTU3681	Bacteria	Chloroflexi	Anaerolineae	Anaerolineales	Anaerolineaceae	Anaerolinea	2	6	2
OTU3845	Bacteria	Chloroflexi	Anaerolineae	Anaerolineales	Anaerolineaceae	Anaerolinea	0	1	3
OTU3981	Bacteria	Chloroflexi	Anaerolineae	Anaerolineales	Anaerolineaceae	Anaerolinea	0	0	0
OTU4125	Bacteria	Chloroflexi	Anaerolineae	Anaerolineales	Anaerolineaceae	Anaerolinea	0	0	0
OTU4230	Bacteria	Chloroflexi	Anaerolineae	Anaerolineales	Anaerolineaceae	Anaerolinea	0	0	1
OTU4503	Bacteria	Chloroflexi	Anaerolineae	Anaerolineales	Anaerolineaceae	Anaerolinea	0	0	0
OTU4721	Bacteria	Chloroflexi	Anaerolineae	Anaerolineales	Anaerolineaceae	Anaerolinea	65	80	76
OTU5237	Bacteria	Chloroflexi	Anaerolineae	Anaerolineales	Anaerolineaceae	Anaerolinea	0	1	0
OTU5734	Bacteria	Chloroflexi	Anaerolineae	Anaerolineales	Anaerolineaceae	Anaerolinea	0	0	0
OTU5789	Bacteria	Chloroflexi	Anaerolineae	Anaerolineales	Anaerolineaceae	Anaerolinea	0	0	0
OTU5920	Bacteria	Chloroflexi	Anaerolineae	Anaerolineales	Anaerolineaceae	Anaerolinea	0	0	0
OTU730	Bacteria	Chloroflexi	Anaerolineae	Anaerolineales	Anaerolineaceae	Anaerolinea	3	3	0
OTU901	Bacteria	Chloroflexi	Anaerolineae	Anaerolineales	Anaerolineaceae	Anaerolinea	4	1	8
OTU963	Bacteria	Chloroflexi	Anaerolineae	Anaerolineales	Anaerolineaceae	Anaerolinea	47	44	28
OTU1037	Bacteria	Chloroflexi	Anaerolineae	Anaerolineales	Anaerolineaceae	Anaerolineaceae_UCG-001	1	0	2
OTU1211	Bacteria	Chloroflexi	Anaerolineae	Anaerolineales	Anaerolineaceae	Anaerolineaceae_UCG-001	6	6	7
OTU2525	Bacteria	Chloroflexi	Anaerolineae	Anaerolineales	Anaerolineaceae	Anaerolineaceae_UCG-001	1	0	0
OTU5341	Bacteria	Chloroflexi	Anaerolineae	Anaerolineales	Anaerolineaceae	Anaerolineaceae_UCG-001	1	1	2
OTU1458	Bacteria	Chloroflexi	Anaerolineae	Anaerolineales	Anaerolineaceae	Leptolinea	1	1	0
OTU147	Bacteria	Chloroflexi	Anaerolineae	Anaerolineales	Anaerolineaceae	Leptolinea	279	511	388
OTU186	Bacteria	Chloroflexi	Anaerolineae	Anaerolineales	Anaerolineaceae	Leptolinea	31	51	41
OTU1872	Bacteria	Chloroflexi	Anaerolineae	Anaerolineales	Anaerolineaceae	Leptolinea	9	20	19
OTU2030	Bacteria	Chloroflexi	Anaerolineae	Anaerolineales	Anaerolineaceae	Leptolinea	6	5	7
OTU24	Bacteria	Chloroflexi	Anaerolineae	Anaerolineales	Anaerolineaceae	Leptolinea	41	67	51
OTU3163	Bacteria	Chloroflexi	Anaerolineae	Anaerolineales	Anaerolineaceae	Leptolinea	0	0	0
OTU3171	Bacteria	Chloroflexi	Anaerolineae	Anaerolineales	Anaerolineaceae	Leptolinea	0	0	0
OTU3296	Bacteria	Chloroflexi	Anaerolineae	Anaerolineales	Anaerolineaceae	Leptolinea	0	0	1
OTU3658	Bacteria	Chloroflexi	Anaerolineae	Anaerolineales	Anaerolineaceae	Leptolinea	0	0	0
OTU4247	Bacteria	Chloroflexi	Anaerolineae	Anaerolineales	Anaerolineaceae	Leptolinea	0	4	0
OTU5642	Bacteria	Chloroflexi	Anaerolineae	Anaerolineales	Anaerolineaceae	Leptolinea	1	0	0
OTU575	Bacteria	Chloroflexi	Anaerolineae	Anaerolineales	Anaerolineaceae	Leptolinea	6	9	9
OTU5136	Bacteria	Chloroflexi	Anaerolineae	Anaerolineales	Anaerolineaceae	Levilinea	0	0	0
OTU5638	Bacteria	Chloroflexi	Anaerolineae	Anaerolineales	Anaerolineaceae	Levilinea	0	1	0
OTU5864	Bacteria	Chloroflexi	Anaerolineae	Anaerolineales	Anaerolineaceae	Levilinea	0	0	0
OTU16	Bacteria	Chloroflexi	Anaerolineae	Anaerolineales	Anaerolineaceae	Longilinea	286	413	365
OTU2246	Bacteria	Chloroflexi	Anaerolineae	Anaerolineales	Anaerolineaceae	Pelolinea	1	5	1
OTU2473	Bacteria	Chloroflexi	Anaerolineae	Anaerolineales	Anaerolineaceae	Pelolinea	0	0	0
OTU2534	Bacteria	Chloroflexi	Anaerolineae	Anaerolineales	Anaerolineaceae	Pelolinea	3	5	8
OTU3427	Bacteria	Chloroflexi	Anaerolineae	Anaerolineales	Anaerolineaceae	Pelolinea	0	0	3
OTU3859	Bacteria	Chloroflexi	Anaerolineae	Anaerolineales	Anaerolineaceae	Pelolinea	0	0	0
OTU5563	Bacteria	Chloroflexi	Anaerolineae	Anaerolineales	Anaerolineaceae	Pelolinea	3	2	0
OTU1038	Bacteria	Chloroflexi	Anaerolineae	Anaerolineales	Anaerolineaceae	unclassified	0	5	4
OTU1236	Bacteria	Chloroflexi	Anaerolineae	Anaerolineales	Anaerolineaceae	unclassified	22	14	15
OTU1247	Bacteria	Chloroflexi	Anaerolineae	Anaerolineales	Anaerolineaceae	unclassified	2	4	7
OTU1260	Bacteria	Chloroflexi	Anaerolineae	Anaerolineales	Anaerolineaceae	unclassified	8	7	9
OTU144	Bacteria	Chloroflexi	Anaerolineae	Anaerolineales	Anaerolineaceae	unclassified	84	153	104
OTU1546	Bacteria	Chloroflexi	Anaerolineae	Anaerolineales	Anaerolineaceae	unclassified	0	0	0
OTU162	Bacteria	Chloroflexi	Anaerolineae	Anaerolineales	Anaerolineaceae	unclassified	39	61	53
OTU1710	Bacteria	Chloroflexi	Anaerolineae	Anaerolineales	Anaerolineaceae	unclassified	4	20	5
OTU1722	Bacteria	Chloroflexi	Anaerolineae	Anaerolineales	Anaerolineaceae	unclassified	0	1	0
OTU1809	Bacteria	Chloroflexi	Anaerolineae	Anaerolineales	Anaerolineaceae	unclassified	0	0	0
OTU1878	Bacteria	Chloroflexi	Anaerolineae	Anaerolineales	Anaerolineaceae	unclassified	31	26	30
OTU2085	Bacteria	Chloroflexi	Anaerolineae	Anaerolineales	Anaerolineaceae	unclassified	0	0	0
OTU2169	Bacteria	Chloroflexi	Anaerolineae	Anaerolineales	Anaerolineaceae	unclassified	3	10	5
OTU2378	Bacteria	Chloroflexi	Anaerolineae	Anaerolineales	Anaerolineaceae	unclassified	0	0	0
OTU2549	Bacteria	Chloroflexi	Anaerolineae	Anaerolineales	Anaerolineaceae	unclassified	6	5	4
OTU2760	Bacteria	Chloroflexi	Anaerolineae	Anaerolineales	Anaerolineaceae	unclassified	1	6	4
OTU2810	Bacteria	Chloroflexi	Anaerolineae	Anaerolineales	Anaerolineaceae	unclassified	3	2	0
OTU2881	Bacteria	Chloroflexi	Anaerolineae	Anaerolineales	Anaerolineaceae	unclassified	3	1	3
OTU2991	Bacteria	Chloroflexi	Anaerolineae	Anaerolineales	Anaerolineaceae	unclassified	1	8	1
OTU3231	Bacteria	Chloroflexi	Anaerolineae	Anaerolineales	Anaerolineaceae	unclassified	0	0	0
OTU3287	Bacteria	Chloroflexi	Anaerolineae	Anaerolineales	Anaerolineaceae	unclassified	0	0	0
OTU3307	Bacteria	Chloroflexi	Anaerolineae	Anaerolineales	Anaerolineaceae	unclassified	0	0	0
OTU3352	Bacteria	Chloroflexi	Anaerolineae	Anaerolineales	Anaerolineaceae	unclassified	0	0	0
OTU3678	Bacteria	Chloroflexi	Anaerolineae	Anaerolineales	Anaerolineaceae	unclassified	0	1	0
OTU3743	Bacteria	Chloroflexi	Anaerolineae	Anaerolineales	Anaerolineaceae	unclassified	1	1	2
OTU376	Bacteria	Chloroflexi	Anaerolineae	Anaerolineales	Anaerolineaceae	unclassified	37	79	67
OTU3873	Bacteria	Chloroflexi	Anaerolineae	Anaerolineales	Anaerolineaceae	unclassified	0	2	2
OTU3956	Bacteria	Chloroflexi	Anaerolineae	Anaerolineales	Anaerolineaceae	unclassified	0	0	0
OTU4069	Bacteria	Chloroflexi	Anaerolineae	Anaerolineales	Anaerolineaceae	unclassified	1	0	0
OTU4268	Bacteria	Chloroflexi	Anaerolineae	Anaerolineales	Anaerolineaceae	unclassified	1	1	0
OTU4351	Bacteria	Chloroflexi	Anaerolineae	Anaerolineales	Anaerolineaceae	unclassified	0	1	0
OTU4379	Bacteria	Chloroflexi	Anaerolineae	Anaerolineales	Anaerolineaceae	unclassified	0	0	4
OTU4894	Bacteria	Chloroflexi	Anaerolineae	Anaerolineales	Anaerolineaceae	unclassified	0	0	0
OTU4939	Bacteria	Chloroflexi	Anaerolineae	Anaerolineales	Anaerolineaceae	unclassified	1	0	0
OTU4990	Bacteria	Chloroflexi	Anaerolineae	Anaerolineales	Anaerolineaceae	unclassified	0	0	1
OTU5003	Bacteria	Chloroflexi	Anaerolineae	Anaerolineales	Anaerolineaceae	unclassified	0	1	3
OTU5008	Bacteria	Chloroflexi	Anaerolineae	Anaerolineales	Anaerolineaceae	unclassified	0	0	1
OTU5659	Bacteria	Chloroflexi	Anaerolineae	Anaerolineales	Anaerolineaceae	unclassified	3	4	0
OTU5753	Bacteria	Chloroflexi	Anaerolineae	Anaerolineales	Anaerolineaceae	unclassified	0	0	0
OTU5839	Bacteria	Chloroflexi	Anaerolineae	Anaerolineales	Anaerolineaceae	unclassified	0	2	0
OTU5950	Bacteria	Chloroflexi	Anaerolineae	Anaerolineales	Anaerolineaceae	unclassified	0	0	0
OTU6052	Bacteria	Chloroflexi	Anaerolineae	Anaerolineales	Anaerolineaceae	unclassified	0	1	0
OTU6076	Bacteria	Chloroflexi	Anaerolineae	Anaerolineales	Anaerolineaceae	unclassified	0	0	0
OTU625	Bacteria	Chloroflexi	Anaerolineae	Anaerolineales	Anaerolineaceae	unclassified	7	8	1
OTU968	Bacteria	Chloroflexi	Anaerolineae	Anaerolineales	Anaerolineaceae	unclassified	7	7	2
OTU103	Bacteria	Chloroflexi	Anaerolineae	Anaerolineales	Anaerolineaceae	uncultured	63	46	48
OTU1198	Bacteria	Chloroflexi	Anaerolineae	Anaerolineales	Anaerolineaceae	uncultured	11	6	5
OTU1239	Bacteria	Chloroflexi	Anaerolineae	Anaerolineales	Anaerolineaceae	uncultured	31	47	56
OTU1358	Bacteria	Chloroflexi	Anaerolineae	Anaerolineales	Anaerolineaceae	uncultured	0	0	0
OTU1379	Bacteria	Chloroflexi	Anaerolineae	Anaerolineales	Anaerolineaceae	uncultured	16	9	10
OTU1432	Bacteria	Chloroflexi	Anaerolineae	Anaerolineales	Anaerolineaceae	uncultured	29	43	31
OTU148	Bacteria	Chloroflexi	Anaerolineae	Anaerolineales	Anaerolineaceae	uncultured	136	186	172
OTU1599	Bacteria	Chloroflexi	Anaerolineae	Anaerolineales	Anaerolineaceae	uncultured	1	1	3
OTU161	Bacteria	Chloroflexi	Anaerolineae	Anaerolineales	Anaerolineaceae	uncultured	14	6	2
OTU1658	Bacteria	Chloroflexi	Anaerolineae	Anaerolineales	Anaerolineaceae	uncultured	0	0	0
OTU1692	Bacteria	Chloroflexi	Anaerolineae	Anaerolineales	Anaerolineaceae	uncultured	38	81	34
OTU1697	Bacteria	Chloroflexi	Anaerolineae	Anaerolineales	Anaerolineaceae	uncultured	0	0	0
OTU1731	Bacteria	Chloroflexi	Anaerolineae	Anaerolineales	Anaerolineaceae	uncultured	10	11	8
OTU1742	Bacteria	Chloroflexi	Anaerolineae	Anaerolineales	Anaerolineaceae	uncultured	4	9	9
OTU1778	Bacteria	Chloroflexi	Anaerolineae	Anaerolineales	Anaerolineaceae	uncultured	1	10	7
OTU1816	Bacteria	Chloroflexi	Anaerolineae	Anaerolineales	Anaerolineaceae	uncultured	2	4	6
OTU192	Bacteria	Chloroflexi	Anaerolineae	Anaerolineales	Anaerolineaceae	uncultured	78	145	94
OTU1967	Bacteria	Chloroflexi	Anaerolineae	Anaerolineales	Anaerolineaceae	uncultured	1	13	5
OTU2016	Bacteria	Chloroflexi	Anaerolineae	Anaerolineales	Anaerolineaceae	uncultured	0	0	2
OTU2165	Bacteria	Chloroflexi	Anaerolineae	Anaerolineales	Anaerolineaceae	uncultured	1	0	0
OTU2308	Bacteria	Chloroflexi	Anaerolineae	Anaerolineales	Anaerolineaceae	uncultured	0	0	1
OTU2321	Bacteria	Chloroflexi	Anaerolineae	Anaerolineales	Anaerolineaceae	uncultured	1	2	1
OTU2328	Bacteria	Chloroflexi	Anaerolineae	Anaerolineales	Anaerolineaceae	uncultured	0	1	0
OTU2349	Bacteria	Chloroflexi	Anaerolineae	Anaerolineales	Anaerolineaceae	uncultured	0	0	0
OTU2355	Bacteria	Chloroflexi	Anaerolineae	Anaerolineales	Anaerolineaceae	uncultured	0	0	1
OTU2433	Bacteria	Chloroflexi	Anaerolineae	Anaerolineales	Anaerolineaceae	uncultured	3	5	4
OTU2498	Bacteria	Chloroflexi	Anaerolineae	Anaerolineales	Anaerolineaceae	uncultured	0	0	1
OTU251	Bacteria	Chloroflexi	Anaerolineae	Anaerolineales	Anaerolineaceae	uncultured	0	1	0
OTU2547	Bacteria	Chloroflexi	Anaerolineae	Anaerolineales	Anaerolineaceae	uncultured	2	3	2
OTU2594	Bacteria	Chloroflexi	Anaerolineae	Anaerolineales	Anaerolineaceae	uncultured	1	1	0
OTU2734	Bacteria	Chloroflexi	Anaerolineae	Anaerolineales	Anaerolineaceae	uncultured	6	6	5
OTU2738	Bacteria	Chloroflexi	Anaerolineae	Anaerolineales	Anaerolineaceae	uncultured	0	0	0
OTU2742	Bacteria	Chloroflexi	Anaerolineae	Anaerolineales	Anaerolineaceae	uncultured	1	1	0
OTU2757	Bacteria	Chloroflexi	Anaerolineae	Anaerolineales	Anaerolineaceae	uncultured	0	0	0
OTU2786	Bacteria	Chloroflexi	Anaerolineae	Anaerolineales	Anaerolineaceae	uncultured	0	3	0
OTU280	Bacteria	Chloroflexi	Anaerolineae	Anaerolineales	Anaerolineaceae	uncultured	62	60	57
OTU2862	Bacteria	Chloroflexi	Anaerolineae	Anaerolineales	Anaerolineaceae	uncultured	1	0	1
OTU2961	Bacteria	Chloroflexi	Anaerolineae	Anaerolineales	Anaerolineaceae	uncultured	1	1	3
OTU2968	Bacteria	Chloroflexi	Anaerolineae	Anaerolineales	Anaerolineaceae	uncultured	0	0	0
OTU3013	Bacteria	Chloroflexi	Anaerolineae	Anaerolineales	Anaerolineaceae	uncultured	0	0	0
OTU3022	Bacteria	Chloroflexi	Anaerolineae	Anaerolineales	Anaerolineaceae	uncultured	2	1	2
OTU3164	Bacteria	Chloroflexi	Anaerolineae	Anaerolineales	Anaerolineaceae	uncultured	0	0	1
OTU3291	Bacteria	Chloroflexi	Anaerolineae	Anaerolineales	Anaerolineaceae	uncultured	1	0	1
OTU340	Bacteria	Chloroflexi	Anaerolineae	Anaerolineales	Anaerolineaceae	uncultured	44	88	40
OTU350	Bacteria	Chloroflexi	Anaerolineae	Anaerolineales	Anaerolineaceae	uncultured	8	3	4
OTU359	Bacteria	Chloroflexi	Anaerolineae	Anaerolineales	Anaerolineaceae	uncultured	31	18	25
OTU3716	Bacteria	Chloroflexi	Anaerolineae	Anaerolineales	Anaerolineaceae	uncultured	0	2	2
OTU3721	Bacteria	Chloroflexi	Anaerolineae	Anaerolineales	Anaerolineaceae	uncultured	1	2	2
OTU379	Bacteria	Chloroflexi	Anaerolineae	Anaerolineales	Anaerolineaceae	uncultured	35	34	36
OTU3799	Bacteria	Chloroflexi	Anaerolineae	Anaerolineales	Anaerolineaceae	uncultured	1	5	5
OTU3800	Bacteria	Chloroflexi	Anaerolineae	Anaerolineales	Anaerolineaceae	uncultured	0	0	0
OTU3808	Bacteria	Chloroflexi	Anaerolineae	Anaerolineales	Anaerolineaceae	uncultured	4	4	1
OTU389	Bacteria	Chloroflexi	Anaerolineae	Anaerolineales	Anaerolineaceae	uncultured	50	52	54
OTU391	Bacteria	Chloroflexi	Anaerolineae	Anaerolineales	Anaerolineaceae	uncultured	54	122	86
OTU4074	Bacteria	Chloroflexi	Anaerolineae	Anaerolineales	Anaerolineaceae	uncultured	0	0	0
OTU411	Bacteria	Chloroflexi	Anaerolineae	Anaerolineales	Anaerolineaceae	uncultured	14	24	23
OTU4181	Bacteria	Chloroflexi	Anaerolineae	Anaerolineales	Anaerolineaceae	uncultured	0	1	0
OTU4227	Bacteria	Chloroflexi	Anaerolineae	Anaerolineales	Anaerolineaceae	uncultured	0	2	0
OTU428	Bacteria	Chloroflexi	Anaerolineae	Anaerolineales	Anaerolineaceae	uncultured	1	3	1
OTU4378	Bacteria	Chloroflexi	Anaerolineae	Anaerolineales	Anaerolineaceae	uncultured	12	11	7
OTU4435	Bacteria	Chloroflexi	Anaerolineae	Anaerolineales	Anaerolineaceae	uncultured	0	1	3
OTU4498	Bacteria	Chloroflexi	Anaerolineae	Anaerolineales	Anaerolineaceae	uncultured	0	0	0
OTU4679	Bacteria	Chloroflexi	Anaerolineae	Anaerolineales	Anaerolineaceae	uncultured	0	0	0
OTU4786	Bacteria	Chloroflexi	Anaerolineae	Anaerolineales	Anaerolineaceae	uncultured	2	1	0
OTU4816	Bacteria	Chloroflexi	Anaerolineae	Anaerolineales	Anaerolineaceae	uncultured	0	0	1
OTU4819	Bacteria	Chloroflexi	Anaerolineae	Anaerolineales	Anaerolineaceae	uncultured	0	0	0
OTU4837	Bacteria	Chloroflexi	Anaerolineae	Anaerolineales	Anaerolineaceae	uncultured	1	5	0
OTU4997	Bacteria	Chloroflexi	Anaerolineae	Anaerolineales	Anaerolineaceae	uncultured	0	2	4
OTU5122	Bacteria	Chloroflexi	Anaerolineae	Anaerolineales	Anaerolineaceae	uncultured	0	0	0
OTU5233	Bacteria	Chloroflexi	Anaerolineae	Anaerolineales	Anaerolineaceae	uncultured	0	2	0
OTU5278	Bacteria	Chloroflexi	Anaerolineae	Anaerolineales	Anaerolineaceae	uncultured	0	0	4
OTU5285	Bacteria	Chloroflexi	Anaerolineae	Anaerolineales	Anaerolineaceae	uncultured	2	1	2
OTU5289	Bacteria	Chloroflexi	Anaerolineae	Anaerolineales	Anaerolineaceae	uncultured	0	0	0
OTU5339	Bacteria	Chloroflexi	Anaerolineae	Anaerolineales	Anaerolineaceae	uncultured	0	0	0
OTU5399	Bacteria	Chloroflexi	Anaerolineae	Anaerolineales	Anaerolineaceae	uncultured	1	0	1
OTU546	Bacteria	Chloroflexi	Anaerolineae	Anaerolineales	Anaerolineaceae	uncultured	88	65	35
OTU562	Bacteria	Chloroflexi	Anaerolineae	Anaerolineales	Anaerolineaceae	uncultured	7	11	6
OTU5765	Bacteria	Chloroflexi	Anaerolineae	Anaerolineales	Anaerolineaceae	uncultured	0	2	0
OTU58	Bacteria	Chloroflexi	Anaerolineae	Anaerolineales	Anaerolineaceae	uncultured	1	2	1
OTU5897	Bacteria	Chloroflexi	Anaerolineae	Anaerolineales	Anaerolineaceae	uncultured	0	0	0
OTU5900	Bacteria	Chloroflexi	Anaerolineae	Anaerolineales	Anaerolineaceae	uncultured	0	0	0
OTU591	Bacteria	Chloroflexi	Anaerolineae	Anaerolineales	Anaerolineaceae	uncultured	186	285	276
OTU5957	Bacteria	Chloroflexi	Anaerolineae	Anaerolineales	Anaerolineaceae	uncultured	4	2	5
OTU601	Bacteria	Chloroflexi	Anaerolineae	Anaerolineales	Anaerolineaceae	uncultured	6	9	3
OTU6037	Bacteria	Chloroflexi	Anaerolineae	Anaerolineales	Anaerolineaceae	uncultured	0	0	2
OTU6087	Bacteria	Chloroflexi	Anaerolineae	Anaerolineales	Anaerolineaceae	uncultured	0	2	0
OTU6096	Bacteria	Chloroflexi	Anaerolineae	Anaerolineales	Anaerolineaceae	uncultured	0	2	2
OTU6098	Bacteria	Chloroflexi	Anaerolineae	Anaerolineales	Anaerolineaceae	uncultured	1	0	0
OTU728	Bacteria	Chloroflexi	Anaerolineae	Anaerolineales	Anaerolineaceae	uncultured	3	4	3
OTU752	Bacteria	Chloroflexi	Anaerolineae	Anaerolineales	Anaerolineaceae	uncultured	5	2	6
OTU766	Bacteria	Chloroflexi	Anaerolineae	Anaerolineales	Anaerolineaceae	uncultured	0	2	6
OTU829	Bacteria	Chloroflexi	Anaerolineae	Anaerolineales	Anaerolineaceae	uncultured	3	0	1
OTU841	Bacteria	Chloroflexi	Anaerolineae	Anaerolineales	Anaerolineaceae	uncultured	0	0	0
OTU961	Bacteria	Chloroflexi	Anaerolineae	Anaerolineales	Anaerolineaceae	uncultured	11	16	19
OTU2620	Bacteria	Chloroflexi	Ardenticatenia	uncultured	uncultured_fa	uncultured_ge	0	0	1
OTU2942	Bacteria	Chloroflexi	Ardenticatenia	uncultured	uncultured_fa	uncultured_ge	0	0	0
OTU3700	Bacteria	Chloroflexi	Ardenticatenia	uncultured	uncultured_fa	uncultured_ge	1	0	2
OTU5490	Bacteria	Chloroflexi	Ardenticatenia	uncultured	uncultured_fa	uncultured_ge	0	0	0
OTU5538	Bacteria	Chloroflexi	Ardenticatenia	uncultured	uncultured_fa	uncultured_ge	0	0	0
OTU1203	Bacteria	Armatimonadetes	Armatimonadia	Armatimonadales	Armatimonadaceae	Armatimonas	0	0	0
OTU2486	Bacteria	Armatimonadetes	Armatimonadia	Armatimonadales	Armatimonadaceae	Armatimonas	0	1	0
OTU1273	Bacteria	Atribacteria	Atribacteria_cl	Atribacteria_or	Atribacteria_fa	Atribacteria_ge	2	0	0
OTU276	Bacteria	Atribacteria	Atribacteria_cl	Atribacteria_or	Atribacteria_fa	Atribacteria_ge	235	309	300
OTU3447	Bacteria	Atribacteria	Atribacteria_cl	Atribacteria_or	Atribacteria_fa	Atribacteria_ge	0	0	0
OTU6093	Bacteria	Atribacteria	Atribacteria_cl	Atribacteria_or	Atribacteria_fa	Atribacteria_ge	0	0	0
OTU707	Bacteria	Atribacteria	Atribacteria_cl	Atribacteria_or	Atribacteria_fa	Atribacteria_ge	80	62	76
OTU4067	Bacteria	Atribacteria	Atribacteria_Incertae_Sedis	Unknown_Order	Unknown_Family	Candidatus_Caldatribacterium	1	2	1
OTU5039	Bacteria	Atribacteria	Atribacteria_Incertae_Sedis	Unknown_Order	Unknown_Family	Candidatus_Caldatribacterium	0	0	0
OTU871	Bacteria	Atribacteria	Atribacteria_Incertae_Sedis	Unknown_Order	Unknown_Family	Candidatus_Caldatribacterium	11	5	9
OTU5925	Bacteria	Firmicutes	Bacilli	Lactobacillales	Aerococcaceae	Aerosphaera	0	3	0
OTU5328	Bacteria	Firmicutes	Bacilli	Bacillales	Bacillaceae	Bacillus	0	0	0
OTU5652	Bacteria	Firmicutes	Bacilli	Bacillales	Bacillaceae	Bacillus	0	3	0
OTU1050	Bacteria	Firmicutes	Bacilli	Lactobacillales	Enterococcaceae	Enterococcus	29	50	27
OTU5784	Bacteria	Firmicutes	Bacilli	Lactobacillales	Carnobacteriaceae	Granulicatella	0	2	0
OTU1535	Bacteria	Firmicutes	Bacilli	Lactobacillales	Lactobacillaceae	Lactobacillus	1	3	4
OTU1840	Bacteria	Firmicutes	Bacilli	Lactobacillales	Lactobacillaceae	Lactobacillus	0	0	1
OTU271	Bacteria	Firmicutes	Bacilli	Lactobacillales	Lactobacillaceae	Lactobacillus	4	11	5
OTU3098	Bacteria	Firmicutes	Bacilli	Lactobacillales	Lactobacillaceae	Lactobacillus	0	2	9
OTU3206	Bacteria	Firmicutes	Bacilli	Lactobacillales	Lactobacillaceae	Lactobacillus	0	0	1
OTU3557	Bacteria	Firmicutes	Bacilli	Lactobacillales	Lactobacillaceae	Lactobacillus	0	1	0
OTU3627	Bacteria	Firmicutes	Bacilli	Lactobacillales	Lactobacillaceae	Lactobacillus	0	1	3
OTU4076	Bacteria	Firmicutes	Bacilli	Lactobacillales	Lactobacillaceae	Lactobacillus	1	1	0
OTU4375	Bacteria	Firmicutes	Bacilli	Lactobacillales	Lactobacillaceae	Lactobacillus	11	7	5
OTU4492	Bacteria	Firmicutes	Bacilli	Lactobacillales	Lactobacillaceae	Lactobacillus	3	0	0
OTU5317	Bacteria	Firmicutes	Bacilli	Lactobacillales	Lactobacillaceae	Lactobacillus	0	0	1
OTU6012	Bacteria	Firmicutes	Bacilli	Lactobacillales	Lactobacillaceae	Lactobacillus	1	0	0
OTU6056	Bacteria	Firmicutes	Bacilli	Lactobacillales	Lactobacillaceae	Lactobacillus	3	1	0
OTU1708	Bacteria	Firmicutes	Bacilli	Lactobacillales	Streptococcaceae	Lactococcus	0	0	0
OTU1997	Bacteria	Firmicutes	Bacilli	Lactobacillales	Streptococcaceae	Lactococcus	17	22	27
OTU2306	Bacteria	Firmicutes	Bacilli	Lactobacillales	Streptococcaceae	Lactococcus	21	19	18
OTU3018	Bacteria	Firmicutes	Bacilli	Lactobacillales	Leuconostocaceae	Leuconostoc	1	1	1
OTU5484	Bacteria	Firmicutes	Bacilli	Lactobacillales	Lactobacillaceae	Pediococcus	0	0	0
OTU2066	Bacteria	Firmicutes	Bacilli	Lactobacillales	Streptococcaceae	Streptococcus	6	26	27
OTU2928	Bacteria	Firmicutes	Bacilli	Lactobacillales	Streptococcaceae	Streptococcus	1	5	3
OTU3349	Bacteria	Firmicutes	Bacilli	Lactobacillales	Streptococcaceae	Streptococcus	0	2	1
OTU4168	Bacteria	Firmicutes	Bacilli	Lactobacillales	Streptococcaceae	Streptococcus	0	2	2
OTU4176	Bacteria	Firmicutes	Bacilli	Lactobacillales	Streptococcaceae	Streptococcus	3	2	0
OTU4849	Bacteria	Firmicutes	Bacilli	Lactobacillales	Streptococcaceae	Streptococcus	93	146	140
OTU5377	Bacteria	Firmicutes	Bacilli	Lactobacillales	Streptococcaceae	Streptococcus	0	0	0
OTU5754	Bacteria	Firmicutes	Bacilli	Lactobacillales	Streptococcaceae	Streptococcus	0	0	2
OTU949	Bacteria	Firmicutes	Bacilli	Lactobacillales	Streptococcaceae	Streptococcus	116	236	153
OTU545	Bacteria	Firmicutes	Bacilli	Lactobacillales	Carnobacteriaceae	Trichococcus	173	332	235
OTU4778	Bacteria	Firmicutes	Bacilli	Lactobacillales	unclassified	unclassified	1	3	3
OTU3099	Bacteria	Firmicutes	Bacilli	Lactobacillales	Carnobacteriaceae	uncultured	0	0	0
OTU6023	Bacteria	Firmicutes	Bacilli	Lactobacillales	Leuconostocaceae	Weissella	0	0	4
OTU1116	Bacteria	Bacteroidetes	Bacteroidetes_BD2-2	Bacteroidetes_BD2-2_or	Bacteroidetes_BD2-2_fa	Bacteroidetes_BD2-2_ge	0	2	1
OTU2341	Bacteria	Bacteroidetes	Bacteroidetes_BD2-2	Bacteroidetes_BD2-2_or	Bacteroidetes_BD2-2_fa	Bacteroidetes_BD2-2_ge	1	0	1
OTU2490	Bacteria	Bacteroidetes	Bacteroidetes_BD2-2	Bacteroidetes_BD2-2_or	Bacteroidetes_BD2-2_fa	Bacteroidetes_BD2-2_ge	1	0	4
OTU2675	Bacteria	Bacteroidetes	Bacteroidetes_BD2-2	Bacteroidetes_BD2-2_or	Bacteroidetes_BD2-2_fa	Bacteroidetes_BD2-2_ge	0	0	0
OTU3055	Bacteria	Bacteroidetes	Bacteroidetes_BD2-2	Bacteroidetes_BD2-2_or	Bacteroidetes_BD2-2_fa	Bacteroidetes_BD2-2_ge	0	0	0
OTU3455	Bacteria	Bacteroidetes	Bacteroidetes_BD2-2	Bacteroidetes_BD2-2_or	Bacteroidetes_BD2-2_fa	Bacteroidetes_BD2-2_ge	2	0	0
OTU4114	Bacteria	Bacteroidetes	Bacteroidetes_BD2-2	Bacteroidetes_BD2-2_or	Bacteroidetes_BD2-2_fa	Bacteroidetes_BD2-2_ge	0	0	0
OTU757	Bacteria	Bacteroidetes	Bacteroidetes_BD2-2	Bacteroidetes_BD2-2_or	Bacteroidetes_BD2-2_fa	Bacteroidetes_BD2-2_ge	0	0	0
OTU1063	Bacteria	Bacteroidetes	Bacteroidetes_vadinHA17	Bacteroidetes_vadinHA17_or	Bacteroidetes_vadinHA17_fa	Bacteroidetes_vadinHA17_ge	21	26	11
OTU120	Bacteria	Bacteroidetes	Bacteroidetes_vadinHA17	Bacteroidetes_vadinHA17_or	Bacteroidetes_vadinHA17_fa	Bacteroidetes_vadinHA17_ge	44	61	45
OTU1233	Bacteria	Bacteroidetes	Bacteroidetes_vadinHA17	Bacteroidetes_vadinHA17_or	Bacteroidetes_vadinHA17_fa	Bacteroidetes_vadinHA17_ge	116	162	143
OTU1421	Bacteria	Bacteroidetes	Bacteroidetes_vadinHA17	Bacteroidetes_vadinHA17_or	Bacteroidetes_vadinHA17_fa	Bacteroidetes_vadinHA17_ge	1	5	3
OTU1519	Bacteria	Bacteroidetes	Bacteroidetes_vadinHA17	Bacteroidetes_vadinHA17_or	Bacteroidetes_vadinHA17_fa	Bacteroidetes_vadinHA17_ge	48	48	41
OTU163	Bacteria	Bacteroidetes	Bacteroidetes_vadinHA17	Bacteroidetes_vadinHA17_or	Bacteroidetes_vadinHA17_fa	Bacteroidetes_vadinHA17_ge	145	165	124
OTU1633	Bacteria	Bacteroidetes	Bacteroidetes_vadinHA17	Bacteroidetes_vadinHA17_or	Bacteroidetes_vadinHA17_fa	Bacteroidetes_vadinHA17_ge	45	55	57
OTU1727	Bacteria	Bacteroidetes	Bacteroidetes_vadinHA17	Bacteroidetes_vadinHA17_or	Bacteroidetes_vadinHA17_fa	Bacteroidetes_vadinHA17_ge	1	1	2
OTU1814	Bacteria	Bacteroidetes	Bacteroidetes_vadinHA17	Bacteroidetes_vadinHA17_or	Bacteroidetes_vadinHA17_fa	Bacteroidetes_vadinHA17_ge	1	0	0
OTU190	Bacteria	Bacteroidetes	Bacteroidetes_vadinHA17	Bacteroidetes_vadinHA17_or	Bacteroidetes_vadinHA17_fa	Bacteroidetes_vadinHA17_ge	35	23	23
OTU1986	Bacteria	Bacteroidetes	Bacteroidetes_vadinHA17	Bacteroidetes_vadinHA17_or	Bacteroidetes_vadinHA17_fa	Bacteroidetes_vadinHA17_ge	14	17	10
OTU2019	Bacteria	Bacteroidetes	Bacteroidetes_vadinHA17	Bacteroidetes_vadinHA17_or	Bacteroidetes_vadinHA17_fa	Bacteroidetes_vadinHA17_ge	5	2	6
OTU2075	Bacteria	Bacteroidetes	Bacteroidetes_vadinHA17	Bacteroidetes_vadinHA17_or	Bacteroidetes_vadinHA17_fa	Bacteroidetes_vadinHA17_ge	2	2	1
OTU2586	Bacteria	Bacteroidetes	Bacteroidetes_vadinHA17	Bacteroidetes_vadinHA17_or	Bacteroidetes_vadinHA17_fa	Bacteroidetes_vadinHA17_ge	1	0	0
OTU263	Bacteria	Bacteroidetes	Bacteroidetes_vadinHA17	Bacteroidetes_vadinHA17_or	Bacteroidetes_vadinHA17_fa	Bacteroidetes_vadinHA17_ge	13	13	13
OTU2686	Bacteria	Bacteroidetes	Bacteroidetes_vadinHA17	Bacteroidetes_vadinHA17_or	Bacteroidetes_vadinHA17_fa	Bacteroidetes_vadinHA17_ge	1	1	0
OTU2720	Bacteria	Bacteroidetes	Bacteroidetes_vadinHA17	Bacteroidetes_vadinHA17_or	Bacteroidetes_vadinHA17_fa	Bacteroidetes_vadinHA17_ge	0	3	1
OTU2807	Bacteria	Bacteroidetes	Bacteroidetes_vadinHA17	Bacteroidetes_vadinHA17_or	Bacteroidetes_vadinHA17_fa	Bacteroidetes_vadinHA17_ge	6	11	18
OTU2953	Bacteria	Bacteroidetes	Bacteroidetes_vadinHA17	Bacteroidetes_vadinHA17_or	Bacteroidetes_vadinHA17_fa	Bacteroidetes_vadinHA17_ge	0	0	0
OTU3036	Bacteria	Bacteroidetes	Bacteroidetes_vadinHA17	Bacteroidetes_vadinHA17_or	Bacteroidetes_vadinHA17_fa	Bacteroidetes_vadinHA17_ge	0	1	2
OTU3083	Bacteria	Bacteroidetes	Bacteroidetes_vadinHA17	Bacteroidetes_vadinHA17_or	Bacteroidetes_vadinHA17_fa	Bacteroidetes_vadinHA17_ge	0	0	0
OTU3097	Bacteria	Bacteroidetes	Bacteroidetes_vadinHA17	Bacteroidetes_vadinHA17_or	Bacteroidetes_vadinHA17_fa	Bacteroidetes_vadinHA17_ge	4	9	3
OTU3188	Bacteria	Bacteroidetes	Bacteroidetes_vadinHA17	Bacteroidetes_vadinHA17_or	Bacteroidetes_vadinHA17_fa	Bacteroidetes_vadinHA17_ge	0	0	0
OTU3284	Bacteria	Bacteroidetes	Bacteroidetes_vadinHA17	Bacteroidetes_vadinHA17_or	Bacteroidetes_vadinHA17_fa	Bacteroidetes_vadinHA17_ge	0	1	0
OTU3294	Bacteria	Bacteroidetes	Bacteroidetes_vadinHA17	Bacteroidetes_vadinHA17_or	Bacteroidetes_vadinHA17_fa	Bacteroidetes_vadinHA17_ge	0	0	0
OTU3370	Bacteria	Bacteroidetes	Bacteroidetes_vadinHA17	Bacteroidetes_vadinHA17_or	Bacteroidetes_vadinHA17_fa	Bacteroidetes_vadinHA17_ge	0	0	0
OTU357	Bacteria	Bacteroidetes	Bacteroidetes_vadinHA17	Bacteroidetes_vadinHA17_or	Bacteroidetes_vadinHA17_fa	Bacteroidetes_vadinHA17_ge	42	65	36
OTU3648	Bacteria	Bacteroidetes	Bacteroidetes_vadinHA17	Bacteroidetes_vadinHA17_or	Bacteroidetes_vadinHA17_fa	Bacteroidetes_vadinHA17_ge	0	0	0
OTU3711	Bacteria	Bacteroidetes	Bacteroidetes_vadinHA17	Bacteroidetes_vadinHA17_or	Bacteroidetes_vadinHA17_fa	Bacteroidetes_vadinHA17_ge	5	5	2
OTU3836	Bacteria	Bacteroidetes	Bacteroidetes_vadinHA17	Bacteroidetes_vadinHA17_or	Bacteroidetes_vadinHA17_fa	Bacteroidetes_vadinHA17_ge	0	1	3
OTU4142	Bacteria	Bacteroidetes	Bacteroidetes_vadinHA17	Bacteroidetes_vadinHA17_or	Bacteroidetes_vadinHA17_fa	Bacteroidetes_vadinHA17_ge	2	1	0
OTU4157	Bacteria	Bacteroidetes	Bacteroidetes_vadinHA17	Bacteroidetes_vadinHA17_or	Bacteroidetes_vadinHA17_fa	Bacteroidetes_vadinHA17_ge	1	0	0
OTU452	Bacteria	Bacteroidetes	Bacteroidetes_vadinHA17	Bacteroidetes_vadinHA17_or	Bacteroidetes_vadinHA17_fa	Bacteroidetes_vadinHA17_ge	6	5	7
OTU4586	Bacteria	Bacteroidetes	Bacteroidetes_vadinHA17	Bacteroidetes_vadinHA17_or	Bacteroidetes_vadinHA17_fa	Bacteroidetes_vadinHA17_ge	0	0	0
OTU466	Bacteria	Bacteroidetes	Bacteroidetes_vadinHA17	Bacteroidetes_vadinHA17_or	Bacteroidetes_vadinHA17_fa	Bacteroidetes_vadinHA17_ge	2	0	0
OTU4730	Bacteria	Bacteroidetes	Bacteroidetes_vadinHA17	Bacteroidetes_vadinHA17_or	Bacteroidetes_vadinHA17_fa	Bacteroidetes_vadinHA17_ge	2	5	0
OTU483	Bacteria	Bacteroidetes	Bacteroidetes_vadinHA17	Bacteroidetes_vadinHA17_or	Bacteroidetes_vadinHA17_fa	Bacteroidetes_vadinHA17_ge	23	35	25
OTU4958	Bacteria	Bacteroidetes	Bacteroidetes_vadinHA17	Bacteroidetes_vadinHA17_or	Bacteroidetes_vadinHA17_fa	Bacteroidetes_vadinHA17_ge	24	30	26
OTU5105	Bacteria	Bacteroidetes	Bacteroidetes_vadinHA17	Bacteroidetes_vadinHA17_or	Bacteroidetes_vadinHA17_fa	Bacteroidetes_vadinHA17_ge	0	0	1
OTU5295	Bacteria	Bacteroidetes	Bacteroidetes_vadinHA17	Bacteroidetes_vadinHA17_or	Bacteroidetes_vadinHA17_fa	Bacteroidetes_vadinHA17_ge	1	1	2
OTU5367	Bacteria	Bacteroidetes	Bacteroidetes_vadinHA17	Bacteroidetes_vadinHA17_or	Bacteroidetes_vadinHA17_fa	Bacteroidetes_vadinHA17_ge	1	0	0
OTU5633	Bacteria	Bacteroidetes	Bacteroidetes_vadinHA17	Bacteroidetes_vadinHA17_or	Bacteroidetes_vadinHA17_fa	Bacteroidetes_vadinHA17_ge	0	0	0
OTU5715	Bacteria	Bacteroidetes	Bacteroidetes_vadinHA17	Bacteroidetes_vadinHA17_or	Bacteroidetes_vadinHA17_fa	Bacteroidetes_vadinHA17_ge	3	2	4
OTU5819	Bacteria	Bacteroidetes	Bacteroidetes_vadinHA17	Bacteroidetes_vadinHA17_or	Bacteroidetes_vadinHA17_fa	Bacteroidetes_vadinHA17_ge	24	23	14
OTU6	Bacteria	Bacteroidetes	Bacteroidetes_vadinHA17	Bacteroidetes_vadinHA17_or	Bacteroidetes_vadinHA17_fa	Bacteroidetes_vadinHA17_ge	540	788	678
OTU664	Bacteria	Bacteroidetes	Bacteroidetes_vadinHA17	Bacteroidetes_vadinHA17_or	Bacteroidetes_vadinHA17_fa	Bacteroidetes_vadinHA17_ge	19	44	38
OTU905	Bacteria	Bacteroidetes	Bacteroidetes_vadinHA17	Bacteroidetes_vadinHA17_or	Bacteroidetes_vadinHA17_fa	Bacteroidetes_vadinHA17_ge	49	70	51
OTU870	Bacteria	Bacteroidetes	Bacteroidetes_VC2.1_Bac22	Bacteroidetes_VC2.1_Bac22_or	Bacteroidetes_VC2.1_Bac22_fa	Bacteroidetes_VC2.1_Bac22_ge	1	0	2
OTU1955	Bacteria	Bacteroidetes	Bacteroidia	Bacteroidales	Rikenellaceae	Acetobacteroides	3	1	3
OTU480	Bacteria	Bacteroidetes	Bacteroidia	Bacteroidales	Rikenellaceae	Acetobacteroides	4	6	7
OTU6079	Bacteria	Bacteroidetes	Bacteroidia	Bacteroidales	Rikenellaceae	Acetobacteroides	0	0	0
OTU2096	Bacteria	Bacteroidetes	Bacteroidia	Bacteroidales	Rikenellaceae	Alistipes	3	0	0
OTU3317	Bacteria	Bacteroidetes	Bacteroidia	Bacteroidales	Rikenellaceae	Alistipes	8	5	11
OTU3504	Bacteria	Bacteroidetes	Bacteroidia	Bacteroidales	Rikenellaceae	Alistipes	0	0	2
OTU4124	Bacteria	Bacteroidetes	Bacteroidia	Bacteroidales	Rikenellaceae	Alistipes	1	1	0
OTU4380	Bacteria	Bacteroidetes	Bacteroidia	Bacteroidales	Rikenellaceae	Alistipes	0	2	0
OTU4623	Bacteria	Bacteroidetes	Bacteroidia	Bacteroidales	Rikenellaceae	Alistipes	29	21	15
OTU4759	Bacteria	Bacteroidetes	Bacteroidia	Bacteroidales	Rikenellaceae	Alistipes	2	1	2
OTU4840	Bacteria	Bacteroidetes	Bacteroidia	Bacteroidales	Rikenellaceae	Alistipes	0	0	2
OTU5324	Bacteria	Bacteroidetes	Bacteroidia	Bacteroidales	Rikenellaceae	Alistipes	5	8	9
OTU5355	Bacteria	Bacteroidetes	Bacteroidia	Bacteroidales	Rikenellaceae	Alistipes	0	0	0
OTU5373	Bacteria	Bacteroidetes	Bacteroidia	Bacteroidales	Rikenellaceae	Alistipes	1	2	0
OTU4030	Bacteria	Bacteroidetes	Bacteroidia	Bacteroidales	Prevotellaceae	Alloprevotella	9	1	7
OTU1205	Bacteria	Bacteroidetes	Bacteroidia	Bacteroidales	Rikenellaceae	Anaerocella	8	11	2
OTU1210	Bacteria	Bacteroidetes	Bacteroidia	Bacteroidales	Rikenellaceae	Anaerocella	9	8	5
OTU3762	Bacteria	Bacteroidetes	Bacteroidia	Bacteroidales	Rikenellaceae	Anaerocella	0	0	0
OTU4811	Bacteria	Bacteroidetes	Bacteroidia	Bacteroidales	Rikenellaceae	Anaerocella	1	0	3
OTU5649	Bacteria	Bacteroidetes	Bacteroidia	Bacteroidales	Rikenellaceae	Anaerocella	1	3	0
OTU3980	Bacteria	Bacteroidetes	Bacteroidia	Bacteroidales	Bacteroidales_BS11_gut_group	Bacteroidales_BS11_gut_group_ge	0	1	1
OTU4441	Bacteria	Bacteroidetes	Bacteroidia	Bacteroidales	Bacteroidales_BS11_gut_group	Bacteroidales_BS11_gut_group_ge	3	1	0
OTU3798	Bacteria	Bacteroidetes	Bacteroidia	Bacteroidales	Bacteroidales_fa	Bacteroidales_ge	3	1	4
OTU2104	Bacteria	Bacteroidetes	Bacteroidia	Bacteroidales	Bacteroidales_S24-7_group	Bacteroidales_S24-7_group_ge	6	3	2
OTU3390	Bacteria	Bacteroidetes	Bacteroidia	Bacteroidales	Bacteroidales_S24-7_group	Bacteroidales_S24-7_group_ge	1	2	1
OTU3999	Bacteria	Bacteroidetes	Bacteroidia	Bacteroidales	Bacteroidales_S24-7_group	Bacteroidales_S24-7_group_ge	0	0	0
OTU4605	Bacteria	Bacteroidetes	Bacteroidia	Bacteroidales	Bacteroidales_S24-7_group	Bacteroidales_S24-7_group_ge	2	1	0
OTU5417	Bacteria	Bacteroidetes	Bacteroidia	Bacteroidales	Bacteroidales_S24-7_group	Bacteroidales_S24-7_group_ge	0	0	0
OTU1156	Bacteria	Bacteroidetes	Bacteroidia	Bacteroidales	Bacteroidaceae	Bacteroides	27	41	20
OTU1249	Bacteria	Bacteroidetes	Bacteroidia	Bacteroidales	Bacteroidaceae	Bacteroides	85	126	97
OTU133	Bacteria	Bacteroidetes	Bacteroidia	Bacteroidales	Bacteroidaceae	Bacteroides	34	23	32
OTU1335	Bacteria	Bacteroidetes	Bacteroidia	Bacteroidales	Bacteroidaceae	Bacteroides	30	35	37
OTU1625	Bacteria	Bacteroidetes	Bacteroidia	Bacteroidales	Bacteroidaceae	Bacteroides	20	7	12
OTU1866	Bacteria	Bacteroidetes	Bacteroidia	Bacteroidales	Bacteroidaceae	Bacteroides	11	20	16
OTU2018	Bacteria	Bacteroidetes	Bacteroidia	Bacteroidales	Bacteroidaceae	Bacteroides	21	22	17
OTU2151	Bacteria	Bacteroidetes	Bacteroidia	Bacteroidales	Bacteroidaceae	Bacteroides	37	43	37
OTU2574	Bacteria	Bacteroidetes	Bacteroidia	Bacteroidales	Bacteroidaceae	Bacteroides	37	41	41
OTU2835	Bacteria	Bacteroidetes	Bacteroidia	Bacteroidales	Bacteroidaceae	Bacteroides	3	14	2
OTU3290	Bacteria	Bacteroidetes	Bacteroidia	Bacteroidales	Bacteroidaceae	Bacteroides	9	10	6
OTU4132	Bacteria	Bacteroidetes	Bacteroidia	Bacteroidales	Bacteroidaceae	Bacteroides	0	0	1
OTU4330	Bacteria	Bacteroidetes	Bacteroidia	Bacteroidales	Bacteroidaceae	Bacteroides	10	5	7
OTU4841	Bacteria	Bacteroidetes	Bacteroidia	Bacteroidales	Bacteroidaceae	Bacteroides	62	48	47
OTU4890	Bacteria	Bacteroidetes	Bacteroidia	Bacteroidales	Bacteroidaceae	Bacteroides	1	1	1
OTU5347	Bacteria	Bacteroidetes	Bacteroidia	Bacteroidales	Bacteroidaceae	Bacteroides	0	0	0
OTU5846	Bacteria	Bacteroidetes	Bacteroidia	Bacteroidales	Bacteroidaceae	Bacteroides	0	0	1
OTU908	Bacteria	Bacteroidetes	Bacteroidia	Bacteroidales	Bacteroidaceae	Bacteroides	25	18	23
OTU970	Bacteria	Bacteroidetes	Bacteroidia	Bacteroidales	Bacteroidaceae	Bacteroides	73	73	52
OTU1762	Bacteria	Bacteroidetes	Bacteroidia	Bacteroidales	Porphyromonadaceae	Barnesiella	4	0	5
OTU1377	Bacteria	Bacteroidetes	Bacteroidia	Bacteroidales	Rikenellaceae	Blvii28_wastewater-sludge_group	3	8	15
OTU1983	Bacteria	Bacteroidetes	Bacteroidia	Bacteroidales	Rikenellaceae	Blvii28_wastewater-sludge_group	6	7	10
OTU2079	Bacteria	Bacteroidetes	Bacteroidia	Bacteroidales	Rikenellaceae	Blvii28_wastewater-sludge_group	1	0	0
OTU3075	Bacteria	Bacteroidetes	Bacteroidia	Bacteroidales	Rikenellaceae	Blvii28_wastewater-sludge_group	1	1	2
OTU3148	Bacteria	Bacteroidetes	Bacteroidia	Bacteroidales	Rikenellaceae	Blvii28_wastewater-sludge_group	1	2	3
OTU3781	Bacteria	Bacteroidetes	Bacteroidia	Bacteroidales	Rikenellaceae	Blvii28_wastewater-sludge_group	9	2	3
OTU4427	Bacteria	Bacteroidetes	Bacteroidia	Bacteroidales	Rikenellaceae	Blvii28_wastewater-sludge_group	0	0	0
OTU889	Bacteria	Bacteroidetes	Bacteroidia	Bacteroidales	Rikenellaceae	Blvii28_wastewater-sludge_group	19	17	16
OTU931	Bacteria	Bacteroidetes	Bacteroidia	Bacteroidales	Rikenellaceae	Blvii28_wastewater-sludge_group	13	5	6
OTU1966	Bacteria	Bacteroidetes	Bacteroidia	Bacteroidales	Prolixibacteraceae	BSV13	0	0	4
OTU4352	Bacteria	Bacteroidetes	Bacteroidia	Bacteroidales	Prolixibacteraceae	BSV13	0	0	0
OTU4831	Bacteria	Bacteroidetes	Bacteroidia	Bacteroidales	Prolixibacteraceae	BSV13	1	0	1
OTU5141	Bacteria	Bacteroidetes	Bacteroidia	Bacteroidales	Prolixibacteraceae	BSV13	0	0	0
OTU927	Bacteria	Bacteroidetes	Bacteroidia	Bacteroidales	Prolixibacteraceae	BSV13	43	46	40
OTU3410	Bacteria	Bacteroidetes	Bacteroidia	Bacteroidales	Porphyromonadaceae	Butyricimonas	1	0	1
OTU4513	Bacteria	Bacteroidetes	Bacteroidia	Bacteroidales	Porphyromonadaceae	Butyricimonas	3	1	4
OTU5082	Bacteria	Bacteroidetes	Bacteroidia	Bacteroidales	Marinilabiaceae	Carboxylicivirga	0	0	0
OTU4705	Bacteria	Bacteroidetes	Bacteroidia	Bacteroidales	Porphyromonadaceae	Coprobacter	1	0	1
OTU4198	Bacteria	Bacteroidetes	Bacteroidia	Bacteroidales	Rikenellaceae	dgA-11_gut_group	4	3	5
OTU1572	Bacteria	Bacteroidetes	Bacteroidia	Bacteroidales	Porphyromonadaceae	Dysgonomonas	11	5	3
OTU5266	Bacteria	Bacteroidetes	Bacteroidia	Bacteroidales	Porphyromonadaceae	Dysgonomonas	10	3	2
OTU5505	Bacteria	Bacteroidetes	Bacteroidia	Bacteroidales	Porphyromonadaceae	Dysgonomonas	1	3	0
OTU1003	Bacteria	Bacteroidetes	Bacteroidia	Bacteroidales	FTLpost3	FTLpost3_ge	10	5	12
OTU1007	Bacteria	Bacteroidetes	Bacteroidia	Bacteroidales	FTLpost3	FTLpost3_ge	1	0	2
OTU2292	Bacteria	Bacteroidetes	Bacteroidia	Bacteroidales	FTLpost3	FTLpost3_ge	1	2	0
OTU53	Bacteria	Bacteroidetes	Bacteroidia	Bacteroidales	GZKB124	GZKB124_ge	5	9	8
OTU1004	Bacteria	Bacteroidetes	Bacteroidia	Bacteroidales	M2PB4-65_termite_group	M2PB4-65_termite_group_ge	26	30	32
OTU2331	Bacteria	Bacteroidetes	Bacteroidia	Bacteroidales	M2PB4-65_termite_group	M2PB4-65_termite_group_ge	0	1	0
OTU3516	Bacteria	Bacteroidetes	Bacteroidia	Bacteroidales	M2PB4-65_termite_group	M2PB4-65_termite_group_ge	0	0	1
OTU611	Bacteria	Bacteroidetes	Bacteroidia	Bacteroidales	Porphyromonadaceae	Macellibacteroides	154	207	171
OTU1557	Bacteria	Bacteroidetes	Bacteroidia	Bacteroidales	Marinilabiaceae	Marinilabiaceae_ge	4	11	4
OTU1755	Bacteria	Bacteroidetes	Bacteroidia	Bacteroidales	Marinilabiaceae	Marinilabiaceae_ge	8	9	3
OTU3088	Bacteria	Bacteroidetes	Bacteroidia	Bacteroidales	Marinilabiaceae	Marinilabiaceae_ge	1	1	0
OTU3397	Bacteria	Bacteroidetes	Bacteroidia	Bacteroidales	Marinilabiaceae	Marinilabiaceae_ge	2	4	6
OTU833	Bacteria	Bacteroidetes	Bacteroidia	Bacteroidales	Marinilabiaceae	Marinilabiaceae_ge	3	4	0
OTU1188	Bacteria	Bacteroidetes	Bacteroidia	Bacteroidales	Porphyromonadaceae	Microbacter	0	2	0
OTU1296	Bacteria	Bacteroidetes	Bacteroidia	Bacteroidales	Porphyromonadaceae	Microbacter	8	5	2
OTU1326	Bacteria	Bacteroidetes	Bacteroidia	Bacteroidales	Porphyromonadaceae	Microbacter	0	1	0
OTU143	Bacteria	Bacteroidetes	Bacteroidia	Bacteroidales	Porphyromonadaceae	Microbacter	136	182	193
OTU1639	Bacteria	Bacteroidetes	Bacteroidia	Bacteroidales	Porphyromonadaceae	Microbacter	0	0	0
OTU1655	Bacteria	Bacteroidetes	Bacteroidia	Bacteroidales	Porphyromonadaceae	Microbacter	0	1	0
OTU1693	Bacteria	Bacteroidetes	Bacteroidia	Bacteroidales	Porphyromonadaceae	Microbacter	3	0	0
OTU1971	Bacteria	Bacteroidetes	Bacteroidia	Bacteroidales	Porphyromonadaceae	Microbacter	0	0	0
OTU3195	Bacteria	Bacteroidetes	Bacteroidia	Bacteroidales	Porphyromonadaceae	Microbacter	5	2	5
OTU344	Bacteria	Bacteroidetes	Bacteroidia	Bacteroidales	Porphyromonadaceae	Microbacter	3	1	1
OTU3802	Bacteria	Bacteroidetes	Bacteroidia	Bacteroidales	Porphyromonadaceae	Microbacter	0	0	0
OTU5108	Bacteria	Bacteroidetes	Bacteroidia	Bacteroidales	Porphyromonadaceae	Microbacter	0	1	0
OTU5430	Bacteria	Bacteroidetes	Bacteroidia	Bacteroidales	Porphyromonadaceae	Microbacter	10	1	1
OTU5453	Bacteria	Bacteroidetes	Bacteroidia	Bacteroidales	Porphyromonadaceae	Microbacter	0	0	0
OTU693	Bacteria	Bacteroidetes	Bacteroidia	Bacteroidales	Porphyromonadaceae	Microbacter	19	37	25
OTU714	Bacteria	Bacteroidetes	Bacteroidia	Bacteroidales	Porphyromonadaceae	Microbacter	1	0	0
OTU4839	Bacteria	Bacteroidetes	Bacteroidia	Bacteroidales	Porphyromonadaceae	Odoribacter	0	1	2
OTU5300	Bacteria	Bacteroidetes	Bacteroidia	Bacteroidales	Porphyromonadaceae	Odoribacter	5	1	4
OTU5595	Bacteria	Bacteroidetes	Bacteroidia	Bacteroidales	p-2534-18B5_gut_group	p-2534-18B5_gut_group_ge	0	2	0
OTU1093	Bacteria	Bacteroidetes	Bacteroidia	Bacteroidales	Porphyromonadaceae	Paludibacter	1	1	0
OTU1216	Bacteria	Bacteroidetes	Bacteroidia	Bacteroidales	Porphyromonadaceae	Paludibacter	109	107	89
OTU1502	Bacteria	Bacteroidetes	Bacteroidia	Bacteroidales	Porphyromonadaceae	Paludibacter	1	1	2
OTU1836	Bacteria	Bacteroidetes	Bacteroidia	Bacteroidales	Porphyromonadaceae	Paludibacter	1	3	2
OTU2076	Bacteria	Bacteroidetes	Bacteroidia	Bacteroidales	Porphyromonadaceae	Paludibacter	0	0	0
OTU2513	Bacteria	Bacteroidetes	Bacteroidia	Bacteroidales	Porphyromonadaceae	Paludibacter	14	5	8
OTU2649	Bacteria	Bacteroidetes	Bacteroidia	Bacteroidales	Porphyromonadaceae	Paludibacter	0	2	0
OTU2687	Bacteria	Bacteroidetes	Bacteroidia	Bacteroidales	Porphyromonadaceae	Paludibacter	1	1	1
OTU3059	Bacteria	Bacteroidetes	Bacteroidia	Bacteroidales	Porphyromonadaceae	Paludibacter	20	10	16
OTU332	Bacteria	Bacteroidetes	Bacteroidia	Bacteroidales	Porphyromonadaceae	Paludibacter	175	272	220
OTU3403	Bacteria	Bacteroidetes	Bacteroidia	Bacteroidales	Porphyromonadaceae	Paludibacter	3	9	5
OTU3492	Bacteria	Bacteroidetes	Bacteroidia	Bacteroidales	Porphyromonadaceae	Paludibacter	0	1	0
OTU4064	Bacteria	Bacteroidetes	Bacteroidia	Bacteroidales	Porphyromonadaceae	Paludibacter	0	1	0
OTU4349	Bacteria	Bacteroidetes	Bacteroidia	Bacteroidales	Porphyromonadaceae	Paludibacter	0	1	0
OTU4423	Bacteria	Bacteroidetes	Bacteroidia	Bacteroidales	Porphyromonadaceae	Paludibacter	1	9	1
OTU4704	Bacteria	Bacteroidetes	Bacteroidia	Bacteroidales	Porphyromonadaceae	Paludibacter	1	2	4
OTU5281	Bacteria	Bacteroidetes	Bacteroidia	Bacteroidales	Porphyromonadaceae	Paludibacter	0	2	0
OTU5940	Bacteria	Bacteroidetes	Bacteroidia	Bacteroidales	Porphyromonadaceae	Paludibacter	2	2	3
OTU69	Bacteria	Bacteroidetes	Bacteroidia	Bacteroidales	Porphyromonadaceae	Paludibacter	14	12	8
OTU1325	Bacteria	Bacteroidetes	Bacteroidia	Bacteroidales	Porphyromonadaceae	Parabacteroides	24	21	15
OTU2336	Bacteria	Bacteroidetes	Bacteroidia	Bacteroidales	Porphyromonadaceae	Parabacteroides	0	8	0
OTU3588	Bacteria	Bacteroidetes	Bacteroidia	Bacteroidales	Porphyromonadaceae	Parabacteroides	30	22	20
OTU4318	Bacteria	Bacteroidetes	Bacteroidia	Bacteroidales	Porphyromonadaceae	Parabacteroides	1	5	1
OTU4757	Bacteria	Bacteroidetes	Bacteroidia	Bacteroidales	Porphyromonadaceae	Parabacteroides	0	1	0
OTU674	Bacteria	Bacteroidetes	Bacteroidia	Bacteroidales	Porphyromonadaceae	Parabacteroides	24	25	34
OTU742	Bacteria	Bacteroidetes	Bacteroidia	Bacteroidales	Porphyromonadaceae	Parabacteroides	51	63	47
OTU5390	Bacteria	Bacteroidetes	Bacteroidia	Bacteroidales	Prevotellaceae	Paraprevotella	8	6	5
OTU3131	Bacteria	Bacteroidetes	Bacteroidia	Bacteroidales	Porphyromonadaceae	Petrimonas	2	4	1
OTU3803	Bacteria	Bacteroidetes	Bacteroidia	Bacteroidales	Porphyromonadaceae	Petrimonas	5	6	6
OTU4718	Bacteria	Bacteroidetes	Bacteroidia	Bacteroidales	Porphyromonadaceae	Petrimonas	0	0	0
OTU5514	Bacteria	Bacteroidetes	Bacteroidia	Bacteroidales	Porphyromonadaceae	Petrimonas	1	0	0
OTU4917	Bacteria	Bacteroidetes	Bacteroidia	Bacteroidales	Prevotellaceae	Prevotella	1	0	3
OTU4137	Bacteria	Bacteroidetes	Bacteroidia	Bacteroidales	Prevotellaceae	Prevotella_2	5	6	6
OTU4951	Bacteria	Bacteroidetes	Bacteroidia	Bacteroidales	Prevotellaceae	Prevotella_2	9	10	6
OTU1362	Bacteria	Bacteroidetes	Bacteroidia	Bacteroidales	Prevotellaceae	Prevotella_7	0	0	1
OTU2192	Bacteria	Bacteroidetes	Bacteroidia	Bacteroidales	Prevotellaceae	Prevotella_7	1	5	2
OTU4355	Bacteria	Bacteroidetes	Bacteroidia	Bacteroidales	Prevotellaceae	Prevotella_7	6	6	2
OTU5606	Bacteria	Bacteroidetes	Bacteroidia	Bacteroidales	Prevotellaceae	Prevotella_7	5	2	2
OTU5759	Bacteria	Bacteroidetes	Bacteroidia	Bacteroidales	Prevotellaceae	Prevotella_7	2	0	1
OTU1738	Bacteria	Bacteroidetes	Bacteroidia	Bacteroidales	Prevotellaceae	Prevotella_9	249	281	240
OTU3468	Bacteria	Bacteroidetes	Bacteroidia	Bacteroidales	Prevotellaceae	Prevotella_9	135	127	151
OTU4116	Bacteria	Bacteroidetes	Bacteroidia	Bacteroidales	Prevotellaceae	Prevotella_9	102	84	120
OTU2195	Bacteria	Bacteroidetes	Bacteroidia	Bacteroidales	Prevotellaceae	Prevotellaceae_NK3B31_group	9	5	2
OTU2202	Bacteria	Bacteroidetes	Bacteroidia	Bacteroidales	Prevotellaceae	Prevotellaceae_UCG-004	3	1	4
OTU4625	Bacteria	Bacteroidetes	Bacteroidia	Bacteroidales	Prevotellaceae	Prevotellaceae_UCG-004	10	11	9
OTU1131	Bacteria	Bacteroidetes	Bacteroidia	Bacteroidales	Prolixibacteraceae	Prolixibacter	0	2	0
OTU1698	Bacteria	Bacteroidetes	Bacteroidia	Bacteroidales	Prolixibacteraceae	Prolixibacter	10	10	15
OTU1936	Bacteria	Bacteroidetes	Bacteroidia	Bacteroidales	Prolixibacteraceae	Prolixibacter	0	3	2
OTU3265	Bacteria	Bacteroidetes	Bacteroidia	Bacteroidales	Prolixibacteraceae	Prolixibacter	0	0	0
OTU3869	Bacteria	Bacteroidetes	Bacteroidia	Bacteroidales	Prolixibacteraceae	Prolixibacter	0	0	0
OTU4275	Bacteria	Bacteroidetes	Bacteroidia	Bacteroidales	Prolixibacteraceae	Prolixibacter	1	1	0
OTU4629	Bacteria	Bacteroidetes	Bacteroidia	Bacteroidales	Prolixibacteraceae	Prolixibacter	0	0	1
OTU4642	Bacteria	Bacteroidetes	Bacteroidia	Bacteroidales	Prolixibacteraceae	Prolixibacter	0	0	0
OTU4896	Bacteria	Bacteroidetes	Bacteroidia	Bacteroidales	Prolixibacteraceae	Prolixibacter	1	0	0
OTU2948	Bacteria	Bacteroidetes	Bacteroidia	Bacteroidales	Porphyromonadaceae	Proteiniphilum	0	1	1
OTU5214	Bacteria	Bacteroidetes	Bacteroidia	Bacteroidales	Porphyromonadaceae	Proteiniphilum	0	3	1
OTU5330	Bacteria	Bacteroidetes	Bacteroidia	Bacteroidales	Porphyromonadaceae	Proteiniphilum	2	0	1
OTU5609	Bacteria	Bacteroidetes	Bacteroidia	Bacteroidales	Porphyromonadaceae	Proteiniphilum	7	2	5
OTU1603	Bacteria	Bacteroidetes	Bacteroidia	Bacteroidales	Rikenellaceae	Rikenellaceae_RC9_gut_group	3	1	0
OTU1919	Bacteria	Bacteroidetes	Bacteroidia	Bacteroidales	Rikenellaceae	Rikenellaceae_RC9_gut_group	1	0	0
OTU2665	Bacteria	Bacteroidetes	Bacteroidia	Bacteroidales	Rikenellaceae	Rikenellaceae_RC9_gut_group	12	4	3
OTU3406	Bacteria	Bacteroidetes	Bacteroidia	Bacteroidales	Rikenellaceae	Rikenellaceae_RC9_gut_group	0	2	0
OTU1532	Bacteria	Bacteroidetes	Bacteroidia	Bacteroidales	Rs-E47_termite_group	Rs-E47_termite_group_ge	0	1	7
OTU236	Bacteria	Bacteroidetes	Bacteroidia	Bacteroidales	Rikenellaceae	U29-B03	22	18	17
OTU1208	Bacteria	Bacteroidetes	Bacteroidia	Bacteroidales	Prevotellaceae	unclassified	33	24	30
OTU1540	Bacteria	Bacteroidetes	Bacteroidia	Bacteroidales	Porphyromonadaceae	unclassified	97	97	65
OTU1556	Bacteria	Bacteroidetes	Bacteroidia	Bacteroidales	Prevotellaceae	unclassified	2	10	8
OTU1893	Bacteria	Bacteroidetes	Bacteroidia	Bacteroidales	Prevotellaceae	unclassified	31	32	24
OTU2109	Bacteria	Bacteroidetes	Bacteroidia	Bacteroidales	Prevotellaceae	unclassified	196	165	154
OTU2131	Bacteria	Bacteroidetes	Bacteroidia	Bacteroidales	Prolixibacteraceae	unclassified	0	3	0
OTU2197	Bacteria	Bacteroidetes	Bacteroidia	unclassified	unclassified	unclassified	9	3	3
OTU2731	Bacteria	Bacteroidetes	Bacteroidia	Bacteroidales	unclassified	unclassified	1	5	1
OTU2759	Bacteria	Bacteroidetes	Bacteroidia	Bacteroidales	Porphyromonadaceae	unclassified	10	6	15
OTU2841	Bacteria	Bacteroidetes	Bacteroidia	Bacteroidales	Porphyromonadaceae	unclassified	21	17	13
OTU2885	Bacteria	Bacteroidetes	Bacteroidia	Bacteroidales	Prevotellaceae	unclassified	0	2	1
OTU3017	Bacteria	Bacteroidetes	Bacteroidia	Bacteroidia_Incertae_Sedis	Draconibacteriaceae	unclassified	0	0	0
OTU3067	Bacteria	Bacteroidetes	Bacteroidia	Bacteroidales	Prevotellaceae	unclassified	28	25	15
OTU3120	Bacteria	Bacteroidetes	Bacteroidia	Bacteroidales	unclassified	unclassified	2	5	2
OTU3160	Bacteria	Bacteroidetes	Bacteroidia	Bacteroidales	Prevotellaceae	unclassified	0	2	0
OTU3194	Bacteria	Bacteroidetes	Bacteroidia	Bacteroidales	Prevotellaceae	unclassified	19	11	14
OTU3338	Bacteria	Bacteroidetes	Bacteroidia	Bacteroidales	Marinilabiaceae	unclassified	0	0	0
OTU3385	Bacteria	Bacteroidetes	Bacteroidia	Bacteroidales	unclassified	unclassified	0	0	1
OTU3478	Bacteria	Bacteroidetes	Bacteroidia	Bacteroidia_Incertae_Sedis	Draconibacteriaceae	unclassified	1	1	4
OTU3687	Bacteria	Bacteroidetes	Bacteroidia	Bacteroidales	Porphyromonadaceae	unclassified	0	0	0
OTU3946	Bacteria	Bacteroidetes	Bacteroidia	Bacteroidales	Porphyromonadaceae	unclassified	0	2	0
OTU3979	Bacteria	Bacteroidetes	Bacteroidia	Bacteroidales	Porphyromonadaceae	unclassified	1	0	0
OTU3996	Bacteria	Bacteroidetes	Bacteroidia	Bacteroidales	Porphyromonadaceae	unclassified	1	0	0
OTU4041	Bacteria	Bacteroidetes	Bacteroidia	Bacteroidales	Porphyromonadaceae	unclassified	4	3	6
OTU4261	Bacteria	Bacteroidetes	Bacteroidia	Bacteroidales	Porphyromonadaceae	unclassified	2	0	1
OTU4263	Bacteria	Bacteroidetes	Bacteroidia	Bacteroidales	Porphyromonadaceae	unclassified	0	0	2
OTU4286	Bacteria	Bacteroidetes	Bacteroidia	Bacteroidales	Marinilabiaceae	unclassified	0	0	2
OTU4475	Bacteria	Bacteroidetes	Bacteroidia	Bacteroidales	Prevotellaceae	unclassified	1	2	4
OTU4608	Bacteria	Bacteroidetes	Bacteroidia	Bacteroidales	Prevotellaceae	unclassified	9	12	10
OTU4661	Bacteria	Bacteroidetes	Bacteroidia	Bacteroidales	Porphyromonadaceae	unclassified	0	0	0
OTU469	Bacteria	Bacteroidetes	Bacteroidia	Bacteroidales	Porphyromonadaceae	unclassified	1	5	3
OTU476	Bacteria	Bacteroidetes	Bacteroidia	Bacteroidales	Porphyromonadaceae	unclassified	0	0	0
OTU4848	Bacteria	Bacteroidetes	Bacteroidia	Bacteroidales	unclassified	unclassified	9	5	3
OTU4901	Bacteria	Bacteroidetes	Bacteroidia	Bacteroidales	unclassified	unclassified	0	0	0
OTU4949	Bacteria	Bacteroidetes	Bacteroidia	Bacteroidales	unclassified	unclassified	0	0	0
OTU4950	Bacteria	Bacteroidetes	Bacteroidia	Bacteroidales	unclassified	unclassified	4	2	1
OTU4952	Bacteria	Bacteroidetes	Bacteroidia	Bacteroidales	Prevotellaceae	unclassified	26	2	8
OTU5101	Bacteria	Bacteroidetes	Bacteroidia	Bacteroidales	Porphyromonadaceae	unclassified	0	0	0
OTU5364	Bacteria	Bacteroidetes	Bacteroidia	Bacteroidales	Porphyromonadaceae	unclassified	3	0	6
OTU5533	Bacteria	Bacteroidetes	Bacteroidia	Bacteroidales	Porphyromonadaceae	unclassified	6	5	0
OTU5546	Bacteria	Bacteroidetes	Bacteroidia	unclassified	unclassified	unclassified	0	3	0
OTU5743	Bacteria	Bacteroidetes	Bacteroidia	Bacteroidales	Prevotellaceae	unclassified	1	0	0
OTU5792	Bacteria	Bacteroidetes	Bacteroidia	Bacteroidales	Prevotellaceae	unclassified	4	0	1
OTU5830	Bacteria	Bacteroidetes	Bacteroidia	Bacteroidales	Porphyromonadaceae	unclassified	3	3	0
OTU5834	Bacteria	Bacteroidetes	Bacteroidia	Bacteroidales	unclassified	unclassified	0	1	0
OTU5928	Bacteria	Bacteroidetes	Bacteroidia	Bacteroidales	Porphyromonadaceae	unclassified	0	6	3
OTU1021	Bacteria	Bacteroidetes	Bacteroidia	Bacteroidia_Incertae_Sedis	Draconibacteriaceae	uncultured	11	8	6
OTU1268	Bacteria	Bacteroidetes	Bacteroidia	Bacteroidia_Incertae_Sedis	Draconibacteriaceae	uncultured	12	25	20
OTU1506	Bacteria	Bacteroidetes	Bacteroidia	Bacteroidales	Rikenellaceae	uncultured	11	14	9
OTU1539	Bacteria	Bacteroidetes	Bacteroidia	Bacteroidia_Incertae_Sedis	Draconibacteriaceae	uncultured	12	9	7
OTU1580	Bacteria	Bacteroidetes	Bacteroidia	Bacteroidia_Incertae_Sedis	Draconibacteriaceae	uncultured	3	5	0
OTU1981	Bacteria	Bacteroidetes	Bacteroidia	Bacteroidales	Porphyromonadaceae	uncultured	0	0	0
OTU2137	Bacteria	Bacteroidetes	Bacteroidia	Bacteroidales	Porphyromonadaceae	uncultured	0	0	0
OTU2324	Bacteria	Bacteroidetes	Bacteroidia	Bacteroidia_Incertae_Sedis	Draconibacteriaceae	uncultured	0	0	0
OTU2343	Bacteria	Bacteroidetes	Bacteroidia	Bacteroidia_Incertae_Sedis	Draconibacteriaceae	uncultured	0	0	2
OTU2507	Bacteria	Bacteroidetes	Bacteroidia	Bacteroidales	Marinilabiaceae	uncultured	1	0	0
OTU2723	Bacteria	Bacteroidetes	Bacteroidia	Bacteroidales	Porphyromonadaceae	uncultured	4	2	1
OTU277	Bacteria	Bacteroidetes	Bacteroidia	Bacteroidia_Incertae_Sedis	Draconibacteriaceae	uncultured	0	3	3
OTU2838	Bacteria	Bacteroidetes	Bacteroidia	Bacteroidales	Prevotellaceae	uncultured	1	0	0
OTU298	Bacteria	Bacteroidetes	Bacteroidia	Bacteroidia_Incertae_Sedis	Draconibacteriaceae	uncultured	158	193	176
OTU3016	Bacteria	Bacteroidetes	Bacteroidia	Bacteroidales	Porphyromonadaceae	uncultured	0	1	0
OTU3062	Bacteria	Bacteroidetes	Bacteroidia	Bacteroidales	Prevotellaceae	uncultured	5	1	1
OTU3070	Bacteria	Bacteroidetes	Bacteroidia	Bacteroidales	Porphyromonadaceae	uncultured	0	0	0
OTU3197	Bacteria	Bacteroidetes	Bacteroidia	Bacteroidales	Porphyromonadaceae	uncultured	0	1	0
OTU3552	Bacteria	Bacteroidetes	Bacteroidia	Bacteroidales	Prevotellaceae	uncultured	1	3	2
OTU3747	Bacteria	Bacteroidetes	Bacteroidia	Bacteroidales	Porphyromonadaceae	uncultured	0	0	0
OTU4446	Bacteria	Bacteroidetes	Bacteroidia	Bacteroidales	Porphyromonadaceae	uncultured	2	0	0
OTU4459	Bacteria	Bacteroidetes	Bacteroidia	Bacteroidales	Porphyromonadaceae	uncultured	1	0	4
OTU4514	Bacteria	Bacteroidetes	Bacteroidia	Bacteroidales	Porphyromonadaceae	uncultured	0	0	0
OTU4616	Bacteria	Bacteroidetes	Bacteroidia	Bacteroidia_Incertae_Sedis	Draconibacteriaceae	uncultured	0	0	0
OTU4826	Bacteria	Bacteroidetes	Bacteroidia	Bacteroidia_Incertae_Sedis	Draconibacteriaceae	uncultured	0	3	1
OTU4853	Bacteria	Bacteroidetes	Bacteroidia	Bacteroidales	Porphyromonadaceae	uncultured	0	0	1
OTU4965	Bacteria	Bacteroidetes	Bacteroidia	Bacteroidales	Marinilabiaceae	uncultured	0	0	0
OTU5080	Bacteria	Bacteroidetes	Bacteroidia	Bacteroidales	Porphyromonadaceae	uncultured	0	4	0
OTU5151	Bacteria	Bacteroidetes	Bacteroidia	Bacteroidia_Incertae_Sedis	Draconibacteriaceae	uncultured	0	0	0
OTU5828	Bacteria	Bacteroidetes	Bacteroidia	Bacteroidia_Incertae_Sedis	Draconibacteriaceae	uncultured	0	0	0
OTU6000	Bacteria	Bacteroidetes	Bacteroidia	Bacteroidales	Porphyromonadaceae	uncultured	0	0	0
OTU6024	Bacteria	Bacteroidetes	Bacteroidia	Bacteroidales	Porphyromonadaceae	uncultured	0	1	0
OTU656	Bacteria	Bacteroidetes	Bacteroidia	Bacteroidales	Porphyromonadaceae	uncultured	0	0	0
OTU84	Bacteria	Bacteroidetes	Bacteroidia	Bacteroidia_Incertae_Sedis	Draconibacteriaceae	uncultured	163	202	176
OTU1434	Bacteria	Bacteroidetes	Bacteroidia	Bacteroidales	uncultured	uncultured_ge	5	7	4
OTU2394	Bacteria	Bacteroidetes	Bacteroidia	Bacteroidales	uncultured	uncultured_ge	19	10	15
OTU2904	Bacteria	Bacteroidetes	Bacteroidia	Bacteroidales	uncultured	uncultured_ge	5	3	5
OTU3727	Bacteria	Bacteroidetes	Bacteroidia	Bacteroidales	uncultured	uncultured_ge	9	6	5
OTU4107	Bacteria	Bacteroidetes	Bacteroidia	Bacteroidales	uncultured	uncultured_ge	1	1	0
OTU4293	Bacteria	Bacteroidetes	Bacteroidia	Bacteroidales	uncultured	uncultured_ge	2	2	15
OTU1016	Bacteria	Bacteroidetes	Bacteroidia	Bacteroidales	Rikenellaceae	vadinBC27_wastewater-sludge_group	0	0	0
OTU2025	Bacteria	Bacteroidetes	Bacteroidia	Bacteroidales	Rikenellaceae	vadinBC27_wastewater-sludge_group	0	0	0
OTU2587	Bacteria	Bacteroidetes	Bacteroidia	Bacteroidales	Rikenellaceae	vadinBC27_wastewater-sludge_group	0	0	0
OTU3374	Bacteria	Bacteroidetes	Bacteroidia	Bacteroidales	Rikenellaceae	vadinBC27_wastewater-sludge_group	11	9	6
OTU3441	Bacteria	Bacteroidetes	Bacteroidia	Bacteroidales	Rikenellaceae	vadinBC27_wastewater-sludge_group	3	3	5
OTU3976	Bacteria	Bacteroidetes	Bacteroidia	Bacteroidales	Rikenellaceae	vadinBC27_wastewater-sludge_group	0	0	1
OTU4394	Bacteria	Bacteroidetes	Bacteroidia	Bacteroidales	Rikenellaceae	vadinBC27_wastewater-sludge_group	0	3	3
OTU4527	Bacteria	Bacteroidetes	Bacteroidia	Bacteroidales	Rikenellaceae	vadinBC27_wastewater-sludge_group	0	0	2
OTU6027	Bacteria	Bacteroidetes	Bacteroidia	Bacteroidales	Rikenellaceae	vadinBC27_wastewater-sludge_group	1	1	1
OTU850	Bacteria	Bacteroidetes	Bacteroidia	Bacteroidales	Rikenellaceae	vadinBC27_wastewater-sludge_group	0	1	3
OTU878	Bacteria	Bacteroidetes	Bacteroidia	Bacteroidales	Rikenellaceae	vadinBC27_wastewater-sludge_group	15	3	11
OTU1706	Bacteria	Proteobacteria	Betaproteobacteria	Rhodocyclales	Rhodocyclaceae	12up	15	20	16
OTU754	Bacteria	Proteobacteria	Betaproteobacteria	Rhodocyclales	Rhodocyclaceae	12up	7	12	15
OTU124	Bacteria	Proteobacteria	Betaproteobacteria	Burkholderiales	Comamonadaceae	Acidovorax	779	1105	895
OTU945	Bacteria	Proteobacteria	Betaproteobacteria	Burkholderiales	Comamonadaceae	Acidovorax	16	35	17
OTU807	Bacteria	Proteobacteria	Betaproteobacteria	Burkholderiales	Comamonadaceae	Alicycliphilus	2	4	1
OTU1993	Bacteria	Proteobacteria	Betaproteobacteria	Burkholderiales	Comamonadaceae	Aquabacterium	9	10	13
OTU306	Bacteria	Proteobacteria	Betaproteobacteria	Neisseriales	Neisseriaceae	Aquaspirillum	1	3	1
OTU6048	Bacteria	Proteobacteria	Betaproteobacteria	Neisseriales	Neisseriaceae	Aquaspirillum	2	0	0
OTU2600	Bacteria	Proteobacteria	Betaproteobacteria	Rhodocyclales	Rhodocyclaceae	Azoarcus	0	0	0
OTU3445	Bacteria	Proteobacteria	Betaproteobacteria	Rhodocyclales	Rhodocyclaceae	Azoarcus	0	0	0
OTU1671	Bacteria	Proteobacteria	Betaproteobacteria	Burkholderiales	Comamonadaceae	Azohydromonas	0	0	0
OTU3690	Bacteria	Proteobacteria	Betaproteobacteria	Rhodocyclales	Rhodocyclaceae	Azospira	5	0	0
OTU41	Bacteria	Proteobacteria	Betaproteobacteria	Rhodocyclales	Rhodocyclaceae	Azospira	324	362	308
OTU184	Bacteria	Proteobacteria	Betaproteobacteria	Rhodocyclales	Rhodocyclaceae	Azovibrio	7	6	6
OTU91	Bacteria	Proteobacteria	Betaproteobacteria	B1-7BS	B1-7BS_fa	B1-7BS_ge	29	40	20
OTU4106	Bacteria	Proteobacteria	Betaproteobacteria	Burkholderiales	Comamonadaceae	Brachymonas	2	5	6
OTU1444	Bacteria	Proteobacteria	Betaproteobacteria	Rhodocyclales	Rhodocyclaceae	Candidatus_Accumulibacter	4	3	4
OTU210	Bacteria	Proteobacteria	Betaproteobacteria	Rhodocyclales	Rhodocyclaceae	Candidatus_Accumulibacter	142	225	217
OTU2168	Bacteria	Proteobacteria	Betaproteobacteria	Rhodocyclales	Rhodocyclaceae	Candidatus_Accumulibacter	2	3	1
OTU32	Bacteria	Proteobacteria	Betaproteobacteria	Rhodocyclales	Rhodocyclaceae	Candidatus_Accumulibacter	872	1014	1026
OTU4738	Bacteria	Proteobacteria	Betaproteobacteria	Rhodocyclales	Rhodocyclaceae	Candidatus_Accumulibacter	5	13	7
OTU5856	Bacteria	Proteobacteria	Betaproteobacteria	Rhodocyclales	Rhodocyclaceae	Candidatus_Accumulibacter	46	47	50
OTU366	Bacteria	Proteobacteria	Betaproteobacteria	Nitrosomonadales	Gallionellaceae	Candidatus_Nitrotoga	208	224	212
OTU2967	Bacteria	Proteobacteria	Betaproteobacteria	Burkholderiales	Alcaligenaceae	Castellaniella	0	0	0
OTU2130	Bacteria	Proteobacteria	Betaproteobacteria	Neisseriales	Neisseriaceae	Chitinibacter	0	0	1
OTU2880	Bacteria	Proteobacteria	Betaproteobacteria	Burkholderiales	Burkholderiaceae	Chitinimonas	0	0	1
OTU137	Bacteria	Proteobacteria	Betaproteobacteria	Betaproteobacteria_Incertae_Sedis	Unknown_Family	Chitinivorax	0	2	1
OTU378	Bacteria	Proteobacteria	Betaproteobacteria	Betaproteobacteria_Incertae_Sedis	Unknown_Family	Chitinivorax	20	23	23
OTU385	Bacteria	Proteobacteria	Betaproteobacteria	Betaproteobacteria_Incertae_Sedis	Unknown_Family	Chitinivorax	7	5	9
OTU848	Bacteria	Proteobacteria	Betaproteobacteria	Betaproteobacteria_Incertae_Sedis	Unknown_Family	Chitinivorax	26	37	39
OTU1422	Bacteria	Proteobacteria	Betaproteobacteria	Burkholderiales	Comamonadaceae	Comamonas	148	214	164
OTU1530	Bacteria	Proteobacteria	Betaproteobacteria	Burkholderiales	Comamonadaceae	Comamonas	0	2	5
OTU5121	Bacteria	Proteobacteria	Betaproteobacteria	Burkholderiales	Comamonadaceae	Comamonas	21	28	22
OTU948	Bacteria	Proteobacteria	Betaproteobacteria	Burkholderiales	Comamonadaceae	Comamonas	18	42	44
OTU317	Bacteria	Proteobacteria	Betaproteobacteria	Rhodocyclales	Rhodocyclaceae	Dechlorobacter	53	63	38
OTU533	Bacteria	Proteobacteria	Betaproteobacteria	Rhodocyclales	Rhodocyclaceae	Dechlorobacter	9	14	3
OTU1405	Bacteria	Proteobacteria	Betaproteobacteria	Rhodocyclales	Rhodocyclaceae	Dechloromonas	89	139	101
OTU4815	Bacteria	Proteobacteria	Betaproteobacteria	Rhodocyclales	Rhodocyclaceae	Dechloromonas	0	0	0
OTU92	Bacteria	Proteobacteria	Betaproteobacteria	Rhodocyclales	Rhodocyclaceae	Dechloromonas	267	416	294
OTU6006	Bacteria	Proteobacteria	Betaproteobacteria	Neisseriales	Neisseriaceae	Deefgea	0	0	0
OTU5051	Bacteria	Proteobacteria	Betaproteobacteria	Burkholderiales	Comamonadaceae	Delftia	1	2	3
OTU1155	Bacteria	Proteobacteria	Betaproteobacteria	Rhodocyclales	Rhodocyclaceae	Denitratisoma	6	2	2
OTU1293	Bacteria	Proteobacteria	Betaproteobacteria	Rhodocyclales	Rhodocyclaceae	Denitratisoma	29	16	23
OTU253	Bacteria	Proteobacteria	Betaproteobacteria	Rhodocyclales	Rhodocyclaceae	Denitratisoma	118	131	90
OTU4940	Bacteria	Proteobacteria	Betaproteobacteria	Rhodocyclales	Rhodocyclaceae	Denitratisoma	3	3	0
OTU56	Bacteria	Proteobacteria	Betaproteobacteria	Rhodocyclales	Rhodocyclaceae	Denitratisoma	60	35	49
OTU1270	Bacteria	Proteobacteria	Betaproteobacteria	Burkholderiales	Comamonadaceae	Diaphorobacter	212	215	183
OTU1209	Bacteria	Proteobacteria	Betaproteobacteria	DR-16	DR-16_fa	DR-16_ge	107	106	77
OTU3782	Bacteria	Proteobacteria	Betaproteobacteria	Hydrogenophilales	Hydrogenophilaceae	Ferritrophicum	2	0	0
OTU1510	Bacteria	Proteobacteria	Betaproteobacteria	Neisseriales	Neisseriaceae	Formivibrio	4	0	1
OTU1754	Bacteria	Proteobacteria	Betaproteobacteria	Neisseriales	Neisseriaceae	Formivibrio	0	0	0
OTU3292	Bacteria	Proteobacteria	Betaproteobacteria	Neisseriales	Neisseriaceae	Formivibrio	4	2	2
OTU4138	Bacteria	Proteobacteria	Betaproteobacteria	Neisseriales	Neisseriaceae	Formivibrio	1	0	0
OTU4326	Bacteria	Proteobacteria	Betaproteobacteria	Neisseriales	Neisseriaceae	Formivibrio	3	0	0
OTU865	Bacteria	Proteobacteria	Betaproteobacteria	Neisseriales	Neisseriaceae	Formivibrio	2	0	0
OTU5118	Bacteria	Proteobacteria	Betaproteobacteria	Burkholderiales	Comamonadaceae	Giesbergeria	4	3	6
OTU363	Bacteria	Proteobacteria	Betaproteobacteria	Burkholderiales	Comamonadaceae	Hydrogenophaga	101	79	76
OTU3337	Bacteria	Proteobacteria	Betaproteobacteria	Burkholderiales	Comamonadaceae	Ideonella	30	41	28
OTU2150	Bacteria	Proteobacteria	Betaproteobacteria	Burkholderiales	Oxalobacteraceae	Janthinobacterium	0	0	0
OTU1920	Bacteria	Proteobacteria	Betaproteobacteria	Neisseriales	Neisseriaceae	Laribacter	6	9	4
OTU101	Bacteria	Proteobacteria	Betaproteobacteria	Burkholderiales	Burkholderiaceae	Lautropia	34	64	22
OTU177	Bacteria	Proteobacteria	Betaproteobacteria	Burkholderiales	Burkholderiaceae	Lautropia	3	3	0
OTU1917	Bacteria	Proteobacteria	Betaproteobacteria	Burkholderiales	Burkholderiaceae	Lautropia	16	10	4
OTU491	Bacteria	Proteobacteria	Betaproteobacteria	Burkholderiales	Burkholderiaceae	Lautropia	10	0	5
OTU587	Bacteria	Proteobacteria	Betaproteobacteria	Burkholderiales	Burkholderiaceae	Lautropia	25	45	27
OTU5884	Bacteria	Proteobacteria	Betaproteobacteria	Burkholderiales	Burkholderiaceae	Lautropia	0	0	0
OTU1637	Bacteria	Proteobacteria	Betaproteobacteria	Neisseriales	Neisseriaceae	Leeia	32	38	31
OTU1965	Bacteria	Proteobacteria	Betaproteobacteria	Neisseriales	Neisseriaceae	Leeia	0	0	1
OTU2855	Bacteria	Proteobacteria	Betaproteobacteria	Neisseriales	Neisseriaceae	Leeia	2	1	4
OTU614	Bacteria	Proteobacteria	Betaproteobacteria	Burkholderiales	Burkholderiaceae	Limnobacter	0	2	0
OTU341	Bacteria	Proteobacteria	Betaproteobacteria	Burkholderiales	Comamonadaceae	Macromonas	4	7	8
OTU2481	Bacteria	Proteobacteria	Betaproteobacteria	Methylophilales	Methylophilaceae	Methylobacillus	1	0	1
OTU5346	Bacteria	Proteobacteria	Betaproteobacteria	Methylophilales	Methylophilaceae	Methylophilaceae_ge	0	0	0
OTU513	Bacteria	Proteobacteria	Betaproteobacteria	Rhodocyclales	Rhodocyclaceae	Methyloversatilis	0	0	1
OTU608	Bacteria	Proteobacteria	Betaproteobacteria	Rhodocyclales	Rhodocyclaceae	Methyloversatilis	4	15	9
OTU1194	Bacteria	Proteobacteria	Betaproteobacteria	Nitrosomonadales	Nitrosomonadaceae	Nitrosomonas	0	0	0
OTU1417	Bacteria	Proteobacteria	Betaproteobacteria	Nitrosomonadales	Nitrosomonadaceae	Nitrosomonas	0	0	0
OTU1496	Bacteria	Proteobacteria	Betaproteobacteria	Nitrosomonadales	Nitrosomonadaceae	Nitrosomonas	0	0	0
OTU1857	Bacteria	Proteobacteria	Betaproteobacteria	Nitrosomonadales	Nitrosomonadaceae	Nitrosomonas	0	6	7
OTU2856	Bacteria	Proteobacteria	Betaproteobacteria	Nitrosomonadales	Nitrosomonadaceae	Nitrosomonas	0	1	1
OTU3213	Bacteria	Proteobacteria	Betaproteobacteria	Nitrosomonadales	Nitrosomonadaceae	Nitrosomonas	0	0	1
OTU3642	Bacteria	Proteobacteria	Betaproteobacteria	Nitrosomonadales	Nitrosomonadaceae	Nitrosomonas	0	0	0
OTU380	Bacteria	Proteobacteria	Betaproteobacteria	Nitrosomonadales	Nitrosomonadaceae	Nitrosomonas	1	0	1
OTU4389	Bacteria	Proteobacteria	Betaproteobacteria	Nitrosomonadales	Nitrosomonadaceae	Nitrosomonas	0	0	0
OTU4631	Bacteria	Proteobacteria	Betaproteobacteria	Nitrosomonadales	Nitrosomonadaceae	Nitrosomonas	0	0	0
OTU489	Bacteria	Proteobacteria	Betaproteobacteria	Nitrosomonadales	Nitrosomonadaceae	Nitrosomonas	0	0	2
OTU5270	Bacteria	Proteobacteria	Betaproteobacteria	Nitrosomonadales	Nitrosomonadaceae	Nitrosomonas	0	0	0
OTU5813	Bacteria	Proteobacteria	Betaproteobacteria	Nitrosomonadales	Nitrosomonadaceae	Nitrosomonas	0	0	0
OTU59	Bacteria	Proteobacteria	Betaproteobacteria	Nitrosomonadales	Nitrosomonadaceae	Nitrosomonas	2	1	1
OTU5933	Bacteria	Proteobacteria	Betaproteobacteria	Nitrosomonadales	Nitrosomonadaceae	Nitrosomonas	0	1	0
OTU6065	Bacteria	Proteobacteria	Betaproteobacteria	Burkholderiales	Alcaligenaceae	Oligella	3	0	1
OTU1056	Bacteria	Proteobacteria	Betaproteobacteria	Burkholderiales	Comamonadaceae	Ottowia	39	35	30
OTU121	Bacteria	Proteobacteria	Betaproteobacteria	Burkholderiales	Comamonadaceae	Ottowia	413	468	246
OTU5507	Bacteria	Proteobacteria	Betaproteobacteria	Neisseriales	Neisseriaceae	Paludibacterium	1	1	1
OTU6001	Bacteria	Proteobacteria	Betaproteobacteria	Burkholderiales	Burkholderiaceae	Pandoraea	0	0	0
OTU5437	Bacteria	Proteobacteria	Betaproteobacteria	Burkholderiales	Alcaligenaceae	Parasutterella	1	2	1
OTU240	Bacteria	Proteobacteria	Betaproteobacteria	Burkholderiales	Comamonadaceae	Pelomonas	1	0	0
OTU3112	Bacteria	Proteobacteria	Betaproteobacteria	Burkholderiales	Comamonadaceae	Pelomonas	2	0	0
OTU1051	Bacteria	Proteobacteria	Betaproteobacteria	Burkholderiales	Comamonadaceae	Piscinibacter	88	71	36
OTU2852	Bacteria	Proteobacteria	Betaproteobacteria	Burkholderiales	Burkholderiaceae	Polynucleobacter	0	1	1
OTU2015	Bacteria	Proteobacteria	Betaproteobacteria	Rhodocyclales	Rhodocyclaceae	Propionivibrio	0	0	0
OTU2058	Bacteria	Proteobacteria	Betaproteobacteria	Rhodocyclales	Rhodocyclaceae	Propionivibrio	0	0	0
OTU2386	Bacteria	Proteobacteria	Betaproteobacteria	Rhodocyclales	Rhodocyclaceae	Propionivibrio	2	3	2
OTU2990	Bacteria	Proteobacteria	Betaproteobacteria	Rhodocyclales	Rhodocyclaceae	Propionivibrio	2	5	6
OTU3777	Bacteria	Proteobacteria	Betaproteobacteria	Rhodocyclales	Rhodocyclaceae	Propionivibrio	4	3	7
OTU4218	Bacteria	Proteobacteria	Betaproteobacteria	Rhodocyclales	Rhodocyclaceae	Propionivibrio	0	0	1
OTU4405	Bacteria	Proteobacteria	Betaproteobacteria	Rhodocyclales	Rhodocyclaceae	Propionivibrio	4	1	2
OTU4806	Bacteria	Proteobacteria	Betaproteobacteria	Rhodocyclales	Rhodocyclaceae	Propionivibrio	0	1	0
OTU565	Bacteria	Proteobacteria	Betaproteobacteria	Rhodocyclales	Rhodocyclaceae	Propionivibrio	17	25	14
OTU583	Bacteria	Proteobacteria	Betaproteobacteria	Rhodocyclales	Rhodocyclaceae	Propionivibrio	57	83	76
OTU5976	Bacteria	Proteobacteria	Betaproteobacteria	Rhodocyclales	Rhodocyclaceae	Propionivibrio	6	13	6
OTU680	Bacteria	Proteobacteria	Betaproteobacteria	Rhodocyclales	Rhodocyclaceae	Propionivibrio	30	30	26
OTU938	Bacteria	Proteobacteria	Betaproteobacteria	Burkholderiales	Comamonadaceae	Ramlibacter	48	41	28
OTU5395	Bacteria	Proteobacteria	Betaproteobacteria	Burkholderiales	Comamonadaceae	Rhodoferax	0	0	0
OTU1153	Bacteria	Proteobacteria	Betaproteobacteria	SC-I-84	SC-I-84_fa	SC-I-84_ge	10	13	11
OTU117	Bacteria	Proteobacteria	Betaproteobacteria	SC-I-84	SC-I-84_fa	SC-I-84_ge	42	30	16
OTU2268	Bacteria	Proteobacteria	Betaproteobacteria	SC-I-84	SC-I-84_fa	SC-I-84_ge	8	15	12
OTU290	Bacteria	Proteobacteria	Betaproteobacteria	SC-I-84	SC-I-84_fa	SC-I-84_ge	341	228	111
OTU297	Bacteria	Proteobacteria	Betaproteobacteria	SC-I-84	SC-I-84_fa	SC-I-84_ge	36	35	26
OTU3502	Bacteria	Proteobacteria	Betaproteobacteria	SC-I-84	SC-I-84_fa	SC-I-84_ge	12	10	10
OTU966	Bacteria	Proteobacteria	Betaproteobacteria	SC-I-84	SC-I-84_fa	SC-I-84_ge	2	5	0
OTU390	Bacteria	Proteobacteria	Betaproteobacteria	Burkholderiales	Comamonadaceae	Sphaerotilus	88	87	65
OTU761	Bacteria	Proteobacteria	Betaproteobacteria	Burkholderiales	Comamonadaceae	Sphaerotilus	25	36	24
OTU2073	Bacteria	Proteobacteria	Betaproteobacteria	Hydrogenophilales	Hydrogenophilaceae	Spirillum	0	0	0
OTU1005	Bacteria	Proteobacteria	Betaproteobacteria	Rhodocyclales	Rhodocyclaceae	Sterolibacterium	0	0	0
OTU11	Bacteria	Proteobacteria	Betaproteobacteria	Rhodocyclales	Rhodocyclaceae	Sterolibacterium	0	3	4
OTU1390	Bacteria	Proteobacteria	Betaproteobacteria	Rhodocyclales	Rhodocyclaceae	Sterolibacterium	4	3	3
OTU1735	Bacteria	Proteobacteria	Betaproteobacteria	Rhodocyclales	Rhodocyclaceae	Sterolibacterium	0	0	0
OTU36	Bacteria	Proteobacteria	Betaproteobacteria	Rhodocyclales	Rhodocyclaceae	Sterolibacterium	115	98	109
OTU4071	Bacteria	Proteobacteria	Betaproteobacteria	Rhodocyclales	Rhodocyclaceae	Sterolibacterium	0	0	0
OTU959	Bacteria	Proteobacteria	Betaproteobacteria	Rhodocyclales	Rhodocyclaceae	Sulfurisoma	2	0	5
OTU199	Bacteria	Proteobacteria	Betaproteobacteria	Rhodocyclales	Rhodocyclaceae	Sulfuritalea	53	62	66
OTU1996	Bacteria	Proteobacteria	Betaproteobacteria	Rhodocyclales	Rhodocyclaceae	Sulfuritalea	23	21	22
OTU2278	Bacteria	Proteobacteria	Betaproteobacteria	Rhodocyclales	Rhodocyclaceae	Sulfuritalea	18	20	19
OTU3085	Bacteria	Proteobacteria	Betaproteobacteria	Burkholderiales	Alcaligenaceae	Sutterella	2	1	0
OTU3135	Bacteria	Proteobacteria	Betaproteobacteria	Burkholderiales	Alcaligenaceae	Sutterella	1	1	0
OTU3555	Bacteria	Proteobacteria	Betaproteobacteria	Burkholderiales	Alcaligenaceae	Sutterella	0	0	1
OTU5653	Bacteria	Proteobacteria	Betaproteobacteria	Burkholderiales	Alcaligenaceae	Sutterella	0	1	2
OTU116	Bacteria	Proteobacteria	Betaproteobacteria	Rhodocyclales	Rhodocyclaceae	Thauera	8	6	2
OTU1944	Bacteria	Proteobacteria	Betaproteobacteria	Rhodocyclales	Rhodocyclaceae	Thauera	2	3	4
OTU310	Bacteria	Proteobacteria	Betaproteobacteria	Rhodocyclales	Rhodocyclaceae	Thauera	48	40	62
OTU3154	Bacteria	Proteobacteria	Betaproteobacteria	Rhodocyclales	Rhodocyclaceae	Thauera	0	0	0
OTU3713	Bacteria	Proteobacteria	Betaproteobacteria	Rhodocyclales	Rhodocyclaceae	Thauera	0	0	0
OTU4017	Bacteria	Proteobacteria	Betaproteobacteria	Rhodocyclales	Rhodocyclaceae	Thauera	24	30	15
OTU5327	Bacteria	Proteobacteria	Betaproteobacteria	Rhodocyclales	Rhodocyclaceae	Thauera	28	26	23
OTU1575	Bacteria	Proteobacteria	Betaproteobacteria	Hydrogenophilales	Hydrogenophilaceae	Thiobacillus	1	0	4
OTU5132	Bacteria	Proteobacteria	Betaproteobacteria	Hydrogenophilales	Hydrogenophilaceae	Thiobacillus	0	0	0
OTU3821	Bacteria	Proteobacteria	Betaproteobacteria	Burkholderiales	Burkholderiales_Incertae_Sedis	Thiomonas	2	1	0
OTU441	Bacteria	Proteobacteria	Betaproteobacteria	Burkholderiales	Burkholderiales_Incertae_Sedis	Thiomonas	1	0	0
OTU1548	Bacteria	Proteobacteria	Betaproteobacteria	TRA3-20	TRA3-20_fa	TRA3-20_ge	3	6	7
OTU2043	Bacteria	Proteobacteria	Betaproteobacteria	TRA3-20	TRA3-20_fa	TRA3-20_ge	1	4	2
OTU1289	Bacteria	Proteobacteria	Betaproteobacteria	Rhodocyclales	Rhodocyclaceae	Uliginosibacterium	28	15	27
OTU2453	Bacteria	Proteobacteria	Betaproteobacteria	Rhodocyclales	Rhodocyclaceae	Uliginosibacterium	0	0	0
OTU2952	Bacteria	Proteobacteria	Betaproteobacteria	Rhodocyclales	Rhodocyclaceae	Uliginosibacterium	5	3	2
OTU3134	Bacteria	Proteobacteria	Betaproteobacteria	Rhodocyclales	Rhodocyclaceae	Uliginosibacterium	0	0	1
OTU5090	Bacteria	Proteobacteria	Betaproteobacteria	Rhodocyclales	Rhodocyclaceae	Uliginosibacterium	9	12	7
OTU675	Bacteria	Proteobacteria	Betaproteobacteria	Rhodocyclales	Rhodocyclaceae	Uliginosibacterium	155	155	120
OTU1078	Bacteria	Proteobacteria	Betaproteobacteria	Burkholderiales	Comamonadaceae	unclassified	27	28	20
OTU1098	Bacteria	Proteobacteria	Betaproteobacteria	Rhodocyclales	Rhodocyclaceae	unclassified	0	1	0
OTU1102	Bacteria	Proteobacteria	Betaproteobacteria	Burkholderiales	Comamonadaceae	unclassified	190	209	178
OTU1106	Bacteria	Proteobacteria	Betaproteobacteria	Rhodocyclales	Rhodocyclaceae	unclassified	182	207	129
OTU1123	Bacteria	Proteobacteria	Betaproteobacteria	Burkholderiales	Comamonadaceae	unclassified	54	46	42
OTU1154	Bacteria	Proteobacteria	Betaproteobacteria	unclassified	unclassified	unclassified	6	5	3
OTU1180	Bacteria	Proteobacteria	Betaproteobacteria	Burkholderiales	Comamonadaceae	unclassified	117	142	139
OTU1200	Bacteria	Proteobacteria	Betaproteobacteria	Burkholderiales	Comamonadaceae	unclassified	732	831	690
OTU1204	Bacteria	Proteobacteria	Betaproteobacteria	Burkholderiales	Comamonadaceae	unclassified	67	61	35
OTU1255	Bacteria	Proteobacteria	Betaproteobacteria	Burkholderiales	Comamonadaceae	unclassified	36	44	28
OTU1313	Bacteria	Proteobacteria	Betaproteobacteria	Rhodocyclales	Rhodocyclaceae	unclassified	0	0	3
OTU1395	Bacteria	Proteobacteria	Betaproteobacteria	Rhodocyclales	Rhodocyclaceae	unclassified	14	3	1
OTU146	Bacteria	Proteobacteria	Betaproteobacteria	unclassified	unclassified	unclassified	185	276	202
OTU1527	Bacteria	Proteobacteria	Betaproteobacteria	unclassified	unclassified	unclassified	1	0	2
OTU1609	Bacteria	Proteobacteria	Betaproteobacteria	Burkholderiales	Comamonadaceae	unclassified	191	233	145
OTU167	Bacteria	Proteobacteria	Betaproteobacteria	Burkholderiales	Comamonadaceae	unclassified	18	19	11
OTU1687	Bacteria	Proteobacteria	Betaproteobacteria	Rhodocyclales	Rhodocyclaceae	unclassified	5	10	9
OTU1701	Bacteria	Proteobacteria	Betaproteobacteria	Burkholderiales	Comamonadaceae	unclassified	11	15	9
OTU1707	Bacteria	Proteobacteria	Betaproteobacteria	Burkholderiales	Comamonadaceae	unclassified	6	4	2
OTU1753	Bacteria	Proteobacteria	Betaproteobacteria	Rhodocyclales	Rhodocyclaceae	unclassified	2	2	7
OTU1756	Bacteria	Proteobacteria	Betaproteobacteria	Rhodocyclales	Rhodocyclaceae	unclassified	0	4	2
OTU1783	Bacteria	Proteobacteria	Betaproteobacteria	Burkholderiales	Comamonadaceae	unclassified	136	149	146
OTU1787	Bacteria	Proteobacteria	Betaproteobacteria	unclassified	unclassified	unclassified	0	0	0
OTU1877	Bacteria	Proteobacteria	Betaproteobacteria	Burkholderiales	Comamonadaceae	unclassified	131	154	155
OTU188	Bacteria	Proteobacteria	Betaproteobacteria	unclassified	unclassified	unclassified	0	0	0
OTU1979	Bacteria	Proteobacteria	Betaproteobacteria	unclassified	unclassified	unclassified	6	20	19
OTU2041	Bacteria	Proteobacteria	Betaproteobacteria	Burkholderiales	Comamonadaceae	unclassified	88	117	85
OTU2056	Bacteria	Proteobacteria	Betaproteobacteria	Rhodocyclales	Rhodocyclaceae	unclassified	0	0	0
OTU209	Bacteria	Proteobacteria	Betaproteobacteria	Burkholderiales	Comamonadaceae	unclassified	75	65	44
OTU2093	Bacteria	Proteobacteria	Betaproteobacteria	Burkholderiales	Comamonadaceae	unclassified	19	20	12
OTU2110	Bacteria	Proteobacteria	Betaproteobacteria	unclassified	unclassified	unclassified	10	13	19
OTU2122	Bacteria	Proteobacteria	Betaproteobacteria	Rhodocyclales	Rhodocyclaceae	unclassified	0	0	0
OTU2142	Bacteria	Proteobacteria	Betaproteobacteria	Burkholderiales	unclassified	unclassified	1	1	1
OTU2158	Bacteria	Proteobacteria	Betaproteobacteria	Burkholderiales	Comamonadaceae	unclassified	4	0	0
OTU2193	Bacteria	Proteobacteria	Betaproteobacteria	Burkholderiales	Comamonadaceae	unclassified	230	263	239
OTU2384	Bacteria	Proteobacteria	Betaproteobacteria	Rhodocyclales	Rhodocyclaceae	unclassified	29	38	22
OTU2412	Bacteria	Proteobacteria	Betaproteobacteria	Rhodocyclales	Rhodocyclaceae	unclassified	0	0	0
OTU2421	Bacteria	Proteobacteria	Betaproteobacteria	unclassified	unclassified	unclassified	0	0	1
OTU249	Bacteria	Proteobacteria	Betaproteobacteria	Burkholderiales	Comamonadaceae	unclassified	0	0	0
OTU2602	Bacteria	Proteobacteria	Betaproteobacteria	Neisseriales	Neisseriaceae	unclassified	2	5	4
OTU2642	Bacteria	Proteobacteria	Betaproteobacteria	unclassified	unclassified	unclassified	13	9	1
OTU2714	Bacteria	Proteobacteria	Betaproteobacteria	Rhodocyclales	Rhodocyclaceae	unclassified	0	0	0
OTU278	Bacteria	Proteobacteria	Betaproteobacteria	Burkholderiales	Comamonadaceae	unclassified	7	8	4
OTU2798	Bacteria	Proteobacteria	Betaproteobacteria	Burkholderiales	Comamonadaceae	unclassified	54	50	24
OTU2813	Bacteria	Proteobacteria	Betaproteobacteria	Burkholderiales	Comamonadaceae	unclassified	1	9	4
OTU2821	Bacteria	Proteobacteria	Betaproteobacteria	unclassified	unclassified	unclassified	31	32	23
OTU2847	Bacteria	Proteobacteria	Betaproteobacteria	unclassified	unclassified	unclassified	2	10	5
OTU2849	Bacteria	Proteobacteria	Betaproteobacteria	Burkholderiales	Comamonadaceae	unclassified	176	197	154
OTU2869	Bacteria	Proteobacteria	Betaproteobacteria	unclassified	unclassified	unclassified	1	3	5
OTU2870	Bacteria	Proteobacteria	Betaproteobacteria	Burkholderiales	Comamonadaceae	unclassified	26	50	34
OTU2962	Bacteria	Proteobacteria	Betaproteobacteria	Burkholderiales	Comamonadaceae	unclassified	0	0	0
OTU3014	Bacteria	Proteobacteria	Betaproteobacteria	Rhodocyclales	Rhodocyclaceae	unclassified	0	0	2
OTU3020	Bacteria	Proteobacteria	Betaproteobacteria	Burkholderiales	Burkholderiaceae	unclassified	0	0	0
OTU304	Bacteria	Proteobacteria	Betaproteobacteria	Rhodocyclales	Rhodocyclaceae	unclassified	126	144	147
OTU3054	Bacteria	Proteobacteria	Betaproteobacteria	Neisseriales	Neisseriaceae	unclassified	0	0	0
OTU3179	Bacteria	Proteobacteria	Betaproteobacteria	Burkholderiales	Comamonadaceae	unclassified	0	0	3
OTU3295	Bacteria	Proteobacteria	Betaproteobacteria	Rhodocyclales	Rhodocyclaceae	unclassified	2	0	4
OTU3301	Bacteria	Proteobacteria	Betaproteobacteria	Rhodocyclales	Rhodocyclaceae	unclassified	14	31	11
OTU3313	Bacteria	Proteobacteria	Betaproteobacteria	Rhodocyclales	Rhodocyclaceae	unclassified	53	57	42
OTU3395	Bacteria	Proteobacteria	Betaproteobacteria	unclassified	unclassified	unclassified	6	2	4
OTU345	Bacteria	Proteobacteria	Betaproteobacteria	Burkholderiales	Comamonadaceae	unclassified	0	3	2
OTU3460	Bacteria	Proteobacteria	Betaproteobacteria	unclassified	unclassified	unclassified	0	2	1
OTU3526	Bacteria	Proteobacteria	Betaproteobacteria	Neisseriales	Neisseriaceae	unclassified	2	0	2
OTU3723	Bacteria	Proteobacteria	Betaproteobacteria	Rhodocyclales	Rhodocyclaceae	unclassified	125	109	141
OTU3740	Bacteria	Proteobacteria	Betaproteobacteria	Rhodocyclales	Rhodocyclaceae	unclassified	1	1	1
OTU3828	Bacteria	Proteobacteria	Betaproteobacteria	Neisseriales	Neisseriaceae	unclassified	2	0	0
OTU3851	Bacteria	Proteobacteria	Betaproteobacteria	Rhodocyclales	Rhodocyclaceae	unclassified	19	29	13
OTU392	Bacteria	Proteobacteria	Betaproteobacteria	Burkholderiales	Comamonadaceae	unclassified	11	12	4
OTU3930	Bacteria	Proteobacteria	Betaproteobacteria	Methylophilales	Methylophilaceae	unclassified	0	1	2
OTU3943	Bacteria	Proteobacteria	Betaproteobacteria	Rhodocyclales	Rhodocyclaceae	unclassified	22	13	28
OTU4013	Bacteria	Proteobacteria	Betaproteobacteria	Burkholderiales	Comamonadaceae	unclassified	2	3	2
OTU4015	Bacteria	Proteobacteria	Betaproteobacteria	Burkholderiales	Comamonadaceae	unclassified	0	0	0
OTU4027	Bacteria	Proteobacteria	Betaproteobacteria	Burkholderiales	Comamonadaceae	unclassified	0	0	0
OTU4109	Bacteria	Proteobacteria	Betaproteobacteria	unclassified	unclassified	unclassified	0	0	0
OTU412	Bacteria	Proteobacteria	Betaproteobacteria	Burkholderiales	Comamonadaceae	unclassified	41	44	26
OTU419	Bacteria	Proteobacteria	Betaproteobacteria	Rhodocyclales	Rhodocyclaceae	unclassified	73	127	107
OTU42	Bacteria	Proteobacteria	Betaproteobacteria	Rhodocyclales	Rhodocyclaceae	unclassified	0	0	0
OTU425	Bacteria	Proteobacteria	Betaproteobacteria	Burkholderiales	Comamonadaceae	unclassified	40	50	30
OTU4251	Bacteria	Proteobacteria	Betaproteobacteria	Rhodocyclales	Rhodocyclaceae	unclassified	0	0	4
OTU4260	Bacteria	Proteobacteria	Betaproteobacteria	unclassified	unclassified	unclassified	0	1	0
OTU4308	Bacteria	Proteobacteria	Betaproteobacteria	Burkholderiales	Comamonadaceae	unclassified	41	69	50
OTU4402	Bacteria	Proteobacteria	Betaproteobacteria	Burkholderiales	Comamonadaceae	unclassified	0	0	0
OTU4497	Bacteria	Proteobacteria	Betaproteobacteria	Rhodocyclales	Rhodocyclaceae	unclassified	2	1	0
OTU450	Bacteria	Proteobacteria	Betaproteobacteria	Burkholderiales	Comamonadaceae	unclassified	82	89	68
OTU4501	Bacteria	Proteobacteria	Betaproteobacteria	unclassified	unclassified	unclassified	2	5	3
OTU4517	Bacteria	Proteobacteria	Betaproteobacteria	Burkholderiales	Comamonadaceae	unclassified	4	5	0
OTU455	Bacteria	Proteobacteria	Betaproteobacteria	Burkholderiales	Comamonadaceae	unclassified	31	50	22
OTU456	Bacteria	Proteobacteria	Betaproteobacteria	Burkholderiales	Comamonadaceae	unclassified	69	70	109
OTU4599	Bacteria	Proteobacteria	Betaproteobacteria	Burkholderiales	Alcaligenaceae	unclassified	2	0	1
OTU4627	Bacteria	Proteobacteria	Betaproteobacteria	Burkholderiales	Oxalobacteraceae	unclassified	0	0	0
OTU4673	Bacteria	Proteobacteria	Betaproteobacteria	Burkholderiales	Alcaligenaceae	unclassified	0	0	0
OTU4677	Bacteria	Proteobacteria	Betaproteobacteria	Burkholderiales	Alcaligenaceae	unclassified	0	1	0
OTU4683	Bacteria	Proteobacteria	Betaproteobacteria	Rhodocyclales	Rhodocyclaceae	unclassified	9	6	20
OTU4684	Bacteria	Proteobacteria	Betaproteobacteria	Burkholderiales	Comamonadaceae	unclassified	2	4	9
OTU47	Bacteria	Proteobacteria	Betaproteobacteria	Burkholderiales	Comamonadaceae	unclassified	223	426	248
OTU472	Bacteria	Proteobacteria	Betaproteobacteria	Rhodocyclales	Rhodocyclaceae	unclassified	4	4	3
OTU4744	Bacteria	Proteobacteria	Betaproteobacteria	Rhodocyclales	Rhodocyclaceae	unclassified	0	0	0
OTU4758	Bacteria	Proteobacteria	Betaproteobacteria	unclassified	unclassified	unclassified	0	0	1
OTU4807	Bacteria	Proteobacteria	Betaproteobacteria	unclassified	unclassified	unclassified	0	0	0
OTU4808	Bacteria	Proteobacteria	Betaproteobacteria	Burkholderiales	Comamonadaceae	unclassified	3	0	1
OTU4852	Bacteria	Proteobacteria	Betaproteobacteria	Burkholderiales	unclassified	unclassified	15	20	9
OTU5128	Bacteria	Proteobacteria	Betaproteobacteria	unclassified	unclassified	unclassified	0	0	0
OTU5253	Bacteria	Proteobacteria	Betaproteobacteria	Burkholderiales	Comamonadaceae	unclassified	0	0	0
OTU5357	Bacteria	Proteobacteria	Betaproteobacteria	Methylophilales	Methylophilaceae	unclassified	0	0	0
OTU5400	Bacteria	Proteobacteria	Betaproteobacteria	unclassified	unclassified	unclassified	0	0	0
OTU5423	Bacteria	Proteobacteria	Betaproteobacteria	Rhodocyclales	Rhodocyclaceae	unclassified	0	0	0
OTU5458	Bacteria	Proteobacteria	Betaproteobacteria	Rhodocyclales	Rhodocyclaceae	unclassified	2	0	0
OTU5463	Bacteria	Proteobacteria	Betaproteobacteria	unclassified	unclassified	unclassified	0	0	0
OTU5560	Bacteria	Proteobacteria	Betaproteobacteria	unclassified	unclassified	unclassified	0	0	0
OTU57	Bacteria	Proteobacteria	Betaproteobacteria	Burkholderiales	Comamonadaceae	unclassified	1535	2204	1393
OTU5713	Bacteria	Proteobacteria	Betaproteobacteria	Burkholderiales	Comamonadaceae	unclassified	6	3	4
OTU5741	Bacteria	Proteobacteria	Betaproteobacteria	unclassified	unclassified	unclassified	0	0	0
OTU5780	Bacteria	Proteobacteria	Betaproteobacteria	Burkholderiales	Comamonadaceae	unclassified	0	0	0
OTU5851	Bacteria	Proteobacteria	Betaproteobacteria	Rhodocyclales	Rhodocyclaceae	unclassified	6	2	2
OTU5854	Bacteria	Proteobacteria	Betaproteobacteria	unclassified	unclassified	unclassified	0	0	0
OTU5918	Bacteria	Proteobacteria	Betaproteobacteria	Burkholderiales	Comamonadaceae	unclassified	4	6	9
OTU5992	Bacteria	Proteobacteria	Betaproteobacteria	Neisseriales	Neisseriaceae	unclassified	0	0	3
OTU605	Bacteria	Proteobacteria	Betaproteobacteria	Rhodocyclales	Rhodocyclaceae	unclassified	24	24	10
OTU6077	Bacteria	Proteobacteria	Betaproteobacteria	Burkholderiales	Comamonadaceae	unclassified	0	0	0
OTU649	Bacteria	Proteobacteria	Betaproteobacteria	Rhodocyclales	Rhodocyclaceae	unclassified	22	33	15
OTU685	Bacteria	Proteobacteria	Betaproteobacteria	Burkholderiales	Comamonadaceae	unclassified	6	12	3
OTU705	Bacteria	Proteobacteria	Betaproteobacteria	Burkholderiales	unclassified	unclassified	15	22	16
OTU83	Bacteria	Proteobacteria	Betaproteobacteria	Rhodocyclales	Rhodocyclaceae	unclassified	93	95	92
OTU837	Bacteria	Proteobacteria	Betaproteobacteria	Rhodocyclales	Rhodocyclaceae	unclassified	74	52	36
OTU860	Bacteria	Proteobacteria	Betaproteobacteria	Burkholderiales	Oxalobacteraceae	unclassified	0	2	1
OTU937	Bacteria	Proteobacteria	Betaproteobacteria	Rhodocyclales	Rhodocyclaceae	unclassified	237	234	196
OTU96	Bacteria	Proteobacteria	Betaproteobacteria	Burkholderiales	Comamonadaceae	unclassified	6	7	5
OTU960	Bacteria	Proteobacteria	Betaproteobacteria	Burkholderiales	Comamonadaceae	unclassified	82	62	46
OTU1	Bacteria	Proteobacteria	Betaproteobacteria	Burkholderiales	Alcaligenaceae	uncultured	3045	4582	3693
OTU1061	Bacteria	Proteobacteria	Betaproteobacteria	Burkholderiales	Alcaligenaceae	uncultured	0	0	0
OTU1164	Bacteria	Proteobacteria	Betaproteobacteria	Burkholderiales	Alcaligenaceae	uncultured	46	75	60
OTU1336	Bacteria	Proteobacteria	Betaproteobacteria	Nitrosomonadales	Nitrosomonadaceae	uncultured	0	0	0
OTU1578	Bacteria	Proteobacteria	Betaproteobacteria	Nitrosomonadales	Nitrosomonadaceae	uncultured	0	0	0
OTU2012	Bacteria	Proteobacteria	Betaproteobacteria	Burkholderiales	Alcaligenaceae	uncultured	2	3	4
OTU2063	Bacteria	Proteobacteria	Betaproteobacteria	Hydrogenophilales	Hydrogenophilaceae	uncultured	0	1	0
OTU21	Bacteria	Proteobacteria	Betaproteobacteria	Rhodocyclales	Rhodocyclaceae	uncultured	654	869	746
OTU2119	Bacteria	Proteobacteria	Betaproteobacteria	Rhodocyclales	Rhodocyclaceae	uncultured	2	3	2
OTU2530	Bacteria	Proteobacteria	Betaproteobacteria	Nitrosomonadales	Nitrosomonadaceae	uncultured	0	0	0
OTU2971	Bacteria	Proteobacteria	Betaproteobacteria	Nitrosomonadales	Nitrosomonadaceae	uncultured	0	0	0
OTU301	Bacteria	Proteobacteria	Betaproteobacteria	Nitrosomonadales	Nitrosomonadaceae	uncultured	6	11	16
OTU3508	Bacteria	Proteobacteria	Betaproteobacteria	Hydrogenophilales	Hydrogenophilaceae	uncultured	0	0	0
OTU3776	Bacteria	Proteobacteria	Betaproteobacteria	Hydrogenophilales	Hydrogenophilaceae	uncultured	0	0	0
OTU3818	Bacteria	Proteobacteria	Betaproteobacteria	Burkholderiales	Alcaligenaceae	uncultured	1	0	1
OTU3831	Bacteria	Proteobacteria	Betaproteobacteria	Burkholderiales	Oxalobacteraceae	uncultured	2	0	4
OTU4481	Bacteria	Proteobacteria	Betaproteobacteria	Rhodocyclales	Rhodocyclaceae	uncultured	0	0	0
OTU4560	Bacteria	Proteobacteria	Betaproteobacteria	Nitrosomonadales	Nitrosomonadaceae	uncultured	8	5	11
OTU4603	Bacteria	Proteobacteria	Betaproteobacteria	Nitrosomonadales	Nitrosomonadaceae	uncultured	3	5	3
OTU4832	Bacteria	Proteobacteria	Betaproteobacteria	Nitrosomonadales	Nitrosomonadaceae	uncultured	0	1	4
OTU4855	Bacteria	Proteobacteria	Betaproteobacteria	Rhodocyclales	Rhodocyclaceae	uncultured	0	0	0
OTU4864	Bacteria	Proteobacteria	Betaproteobacteria	Rhodocyclales	Rhodocyclaceae	uncultured	48	41	38
OTU508	Bacteria	Proteobacteria	Betaproteobacteria	Rhodocyclales	Rhodocyclaceae	uncultured	1	1	2
OTU5168	Bacteria	Proteobacteria	Betaproteobacteria	Rhodocyclales	Rhodocyclaceae	uncultured	0	0	2
OTU536	Bacteria	Proteobacteria	Betaproteobacteria	Nitrosomonadales	Nitrosomonadaceae	uncultured	0	6	0
OTU541	Bacteria	Proteobacteria	Betaproteobacteria	Nitrosomonadales	Nitrosomonadaceae	uncultured	89	100	75
OTU5486	Bacteria	Proteobacteria	Betaproteobacteria	Nitrosomonadales	Nitrosomonadaceae	uncultured	9	5	3
OTU5509	Bacteria	Proteobacteria	Betaproteobacteria	Hydrogenophilales	Hydrogenophilaceae	uncultured	0	3	0
OTU5541	Bacteria	Proteobacteria	Betaproteobacteria	Rhodocyclales	Rhodocyclaceae	uncultured	0	1	2
OTU5790	Bacteria	Proteobacteria	Betaproteobacteria	Neisseriales	Neisseriaceae	uncultured	5	1	1
OTU5812	Bacteria	Proteobacteria	Betaproteobacteria	Neisseriales	Neisseriaceae	uncultured	0	0	0
OTU61	Bacteria	Proteobacteria	Betaproteobacteria	Hydrogenophilales	Hydrogenophilaceae	uncultured	0	3	1
OTU688	Bacteria	Proteobacteria	Betaproteobacteria	Nitrosomonadales	Nitrosomonadaceae	uncultured	8	7	14
OTU691	Bacteria	Proteobacteria	Betaproteobacteria	Rhodocyclales	Rhodocyclaceae	uncultured	78	112	91
OTU932	Bacteria	Proteobacteria	Betaproteobacteria	Nitrosomonadales	Nitrosomonadaceae	uncultured	34	46	21
OTU3647	Bacteria	Proteobacteria	Betaproteobacteria	Burkholderiales	Oxalobacteraceae	Undibacterium	2	3	2
OTU4909	Bacteria	Proteobacteria	Betaproteobacteria	Burkholderiales	Oxalobacteraceae	Undibacterium	0	0	0
OTU5511	Bacteria	Proteobacteria	Betaproteobacteria	Burkholderiales	Oxalobacteraceae	Undibacterium	0	0	0
OTU812	Bacteria	Proteobacteria	Betaproteobacteria	Neisseriales	Neisseriaceae	Uruburuella	16	10	11
OTU2108	Bacteria	Proteobacteria	Betaproteobacteria	Neisseriales	Neisseriaceae	Vitreoscilla	0	0	8
OTU3522	Bacteria	Proteobacteria	Betaproteobacteria	Neisseriales	Neisseriaceae	Vitreoscilla	1	10	12
OTU3924	Bacteria	Proteobacteria	Betaproteobacteria	Neisseriales	Neisseriaceae	Vogesella	0	0	1
OTU1062	Bacteria	Proteobacteria	Betaproteobacteria	Rhodocyclales	Rhodocyclaceae	Zoogloea	1	1	4
OTU1271	Bacteria	Proteobacteria	Betaproteobacteria	Rhodocyclales	Rhodocyclaceae	Zoogloea	46	27	33
OTU1455	Bacteria	Proteobacteria	Betaproteobacteria	Rhodocyclales	Rhodocyclaceae	Zoogloea	21	39	30
OTU1684	Bacteria	Proteobacteria	Betaproteobacteria	Rhodocyclales	Rhodocyclaceae	Zoogloea	39	77	55
OTU207	Bacteria	Proteobacteria	Betaproteobacteria	Rhodocyclales	Rhodocyclaceae	Zoogloea	68	84	101
OTU2309	Bacteria	Proteobacteria	Betaproteobacteria	Rhodocyclales	Rhodocyclaceae	Zoogloea	5	2	1
OTU25	Bacteria	Proteobacteria	Betaproteobacteria	Rhodocyclales	Rhodocyclaceae	Zoogloea	111	107	103
OTU2644	Bacteria	Proteobacteria	Betaproteobacteria	Rhodocyclales	Rhodocyclaceae	Zoogloea	1	1	0
OTU265	Bacteria	Proteobacteria	Betaproteobacteria	Rhodocyclales	Rhodocyclaceae	Zoogloea	104	106	77
OTU3644	Bacteria	Proteobacteria	Betaproteobacteria	Rhodocyclales	Rhodocyclaceae	Zoogloea	3	10	1
OTU4725	Bacteria	Proteobacteria	Betaproteobacteria	Rhodocyclales	Rhodocyclaceae	Zoogloea	27	51	53
OTU809	Bacteria	Proteobacteria	Betaproteobacteria	Rhodocyclales	Rhodocyclaceae	Zoogloea	51	63	65
OTU3483	Bacteria	BJ-169	BJ-169_cl	BJ-169_or	BJ-169_fa	BJ-169_ge	2	5	3
OTU1068	Bacteria	Acidobacteria	Blastocatellia	Blastocatellales	Blastocatellaceae_(Subgroup_4)	11-24	9	7	9
OTU1538	Bacteria	Acidobacteria	Blastocatellia	Blastocatellales	Blastocatellaceae_(Subgroup_4)	11-24	0	0	0
OTU1574	Bacteria	Acidobacteria	Blastocatellia	Blastocatellales	Blastocatellaceae_(Subgroup_4)	11-24	0	0	0
OTU2811	Bacteria	Acidobacteria	Blastocatellia	Blastocatellales	Blastocatellaceae_(Subgroup_4)	11-24	9	6	7
OTU3236	Bacteria	Acidobacteria	Blastocatellia	Blastocatellales	Blastocatellaceae_(Subgroup_4)	11-24	1	0	0
OTU4178	Bacteria	Acidobacteria	Blastocatellia	Blastocatellales	Blastocatellaceae_(Subgroup_4)	11-24	1	0	5
OTU4364	Bacteria	Acidobacteria	Blastocatellia	Blastocatellales	Blastocatellaceae_(Subgroup_4)	11-24	0	0	0
OTU880	Bacteria	Acidobacteria	Blastocatellia	Blastocatellales	Blastocatellaceae_(Subgroup_4)	11-24	0	0	0
OTU975	Bacteria	Acidobacteria	Blastocatellia	Blastocatellales	Blastocatellaceae_(Subgroup_4)	11-24	8	0	3
OTU1341	Bacteria	Acidobacteria	Blastocatellia	Blastocatellales	Blastocatellaceae_(Subgroup_4)	Blastocatella	14	40	40
OTU2381	Bacteria	Acidobacteria	Blastocatellia	Blastocatellales	Blastocatellaceae_(Subgroup_4)	DS-100	0	0	0
OTU4707	Bacteria	Acidobacteria	Blastocatellia	Blastocatellales	Blastocatellaceae_(Subgroup_4)	DS-100	0	0	1
OTU1257	Bacteria	Acidobacteria	Blastocatellia	Blastocatellales	Blastocatellaceae_(Subgroup_4)	unclassified	82	90	115
OTU152	Bacteria	Acidobacteria	Blastocatellia	Blastocatellales	Blastocatellaceae_(Subgroup_4)	unclassified	170	300	252
OTU559	Bacteria	Acidobacteria	Blastocatellia	Blastocatellales	Blastocatellaceae_(Subgroup_4)	unclassified	2	0	0
OTU1620	Bacteria	Acidobacteria	Blastocatellia	Blastocatellales	Blastocatellaceae_(Subgroup_4)	uncultured	118	170	168
OTU3679	Bacteria	Acidobacteria	Blastocatellia	Blastocatellales	Blastocatellaceae_(Subgroup_4)	uncultured	0	0	3
OTU4734	Bacteria	Acidobacteria	Blastocatellia	Blastocatellales	Blastocatellaceae_(Subgroup_4)	uncultured	3	8	9
OTU5255	Bacteria	Acidobacteria	Blastocatellia	Blastocatellales	Blastocatellaceae_(Subgroup_4)	uncultured	0	1	0
OTU70	Bacteria	Acidobacteria	Blastocatellia	Blastocatellales	Blastocatellaceae_(Subgroup_4)	uncultured	142	215	206
OTU1776	Bacteria	BRC1	BRC1_cl	BRC1_or	BRC1_fa	BRC1_ge	0	0	0
OTU1819	Bacteria	BRC1	BRC1_cl	BRC1_or	BRC1_fa	BRC1_ge	7	3	4
OTU2154	Bacteria	BRC1	BRC1_cl	BRC1_or	BRC1_fa	BRC1_ge	1	2	0
OTU2166	Bacteria	BRC1	BRC1_cl	BRC1_or	BRC1_fa	BRC1_ge	0	0	0
OTU2344	Bacteria	BRC1	BRC1_cl	BRC1_or	BRC1_fa	BRC1_ge	0	0	0
OTU2707	Bacteria	BRC1	BRC1_cl	BRC1_or	BRC1_fa	BRC1_ge	0	0	0
OTU2931	Bacteria	BRC1	BRC1_cl	BRC1_or	BRC1_fa	BRC1_ge	0	0	0
OTU3347	Bacteria	BRC1	BRC1_cl	BRC1_or	BRC1_fa	BRC1_ge	0	0	0
OTU3497	Bacteria	BRC1	BRC1_cl	BRC1_or	BRC1_fa	BRC1_ge	0	0	0
OTU3719	Bacteria	BRC1	BRC1_cl	BRC1_or	BRC1_fa	BRC1_ge	2	0	1
OTU3874	Bacteria	BRC1	BRC1_cl	BRC1_or	BRC1_fa	BRC1_ge	0	0	0
OTU3896	Bacteria	BRC1	BRC1_cl	BRC1_or	BRC1_fa	BRC1_ge	0	0	2
OTU3978	Bacteria	BRC1	BRC1_cl	BRC1_or	BRC1_fa	BRC1_ge	1	0	3
OTU4127	Bacteria	BRC1	BRC1_cl	BRC1_or	BRC1_fa	BRC1_ge	0	0	0
OTU4240	Bacteria	BRC1	BRC1_cl	BRC1_or	BRC1_fa	BRC1_ge	0	0	0
OTU4244	Bacteria	BRC1	BRC1_cl	BRC1_or	BRC1_fa	BRC1_ge	0	0	0
OTU557	Bacteria	BRC1	BRC1_cl	BRC1_or	BRC1_fa	BRC1_ge	12	5	4
OTU5618	Bacteria	BRC1	BRC1_cl	BRC1_or	BRC1_fa	BRC1_ge	0	1	1
OTU5650	Bacteria	BRC1	BRC1_cl	BRC1_or	BRC1_fa	BRC1_ge	0	0	0
OTU5689	Bacteria	BRC1	BRC1_cl	BRC1_or	BRC1_fa	BRC1_ge	5	1	2
OTU5731	Bacteria	BRC1	BRC1_cl	BRC1_or	BRC1_fa	BRC1_ge	0	0	0
OTU3810	Bacteria	Chloroflexi	C10-SB1A	C10-SB1A_or	C10-SB1A_fa	C10-SB1A_ge	0	0	1
OTU5394	Bacteria	Chloroflexi	C10-SB1A	C10-SB1A_or	C10-SB1A_fa	C10-SB1A_ge	0	0	0
OTU85	Bacteria	Chloroflexi	C10-SB1A	C10-SB1A_or	C10-SB1A_fa	C10-SB1A_ge	313	426	440
OTU1677	Bacteria	Acidobacteria	c5LKS83	c5LKS83_or	c5LKS83_fa	c5LKS83_ge	37	11	10
OTU3651	Bacteria	Acidobacteria	c5LKS83	c5LKS83_or	c5LKS83_fa	c5LKS83_ge	2	0	0
OTU4392	Bacteria	Acidobacteria	c5LKS83	c5LKS83_or	c5LKS83_fa	c5LKS83_ge	1	0	0
OTU612	Bacteria	Acidobacteria	c5LKS83	c5LKS83_or	c5LKS83_fa	c5LKS83_ge	3	1	1
OTU1206	Bacteria	Chloroflexi	Caldilineae	Caldilineales	Caldilineaceae	unclassified	22	18	19
OTU1642	Bacteria	Chloroflexi	Caldilineae	Caldilineales	Caldilineaceae	uncultured	1	2	2
OTU165	Bacteria	Chloroflexi	Caldilineae	Caldilineales	Caldilineaceae	uncultured	477	648	608
OTU1976	Bacteria	Chloroflexi	Caldilineae	Caldilineales	Caldilineaceae	uncultured	15	10	10
OTU200	Bacteria	Chloroflexi	Caldilineae	Caldilineales	Caldilineaceae	uncultured	101	143	127
OTU2086	Bacteria	Chloroflexi	Caldilineae	Caldilineales	Caldilineaceae	uncultured	4	11	9
OTU2449	Bacteria	Chloroflexi	Caldilineae	Caldilineales	Caldilineaceae	uncultured	15	21	12
OTU2878	Bacteria	Chloroflexi	Caldilineae	Caldilineales	Caldilineaceae	uncultured	5	10	1
OTU3344	Bacteria	Chloroflexi	Caldilineae	Caldilineales	Caldilineaceae	uncultured	14	17	16
OTU3369	Bacteria	Chloroflexi	Caldilineae	Caldilineales	Caldilineaceae	uncultured	0	3	0
OTU3464	Bacteria	Chloroflexi	Caldilineae	Caldilineales	Caldilineaceae	uncultured	0	0	0
OTU3550	Bacteria	Chloroflexi	Caldilineae	Caldilineales	Caldilineaceae	uncultured	1	5	5
OTU3604	Bacteria	Chloroflexi	Caldilineae	Caldilineales	Caldilineaceae	uncultured	9	12	10
OTU3626	Bacteria	Chloroflexi	Caldilineae	Caldilineales	Caldilineaceae	uncultured	1	4	0
OTU3664	Bacteria	Chloroflexi	Caldilineae	Caldilineales	Caldilineaceae	uncultured	2	1	2
OTU4476	Bacteria	Chloroflexi	Caldilineae	Caldilineales	Caldilineaceae	uncultured	3	1	6
OTU4918	Bacteria	Chloroflexi	Caldilineae	Caldilineales	Caldilineaceae	uncultured	0	0	0
OTU540	Bacteria	Chloroflexi	Caldilineae	Caldilineales	Caldilineaceae	uncultured	6	8	8
OTU5527	Bacteria	Chloroflexi	Caldilineae	Caldilineales	Caldilineaceae	uncultured	0	0	0
OTU573	Bacteria	Chloroflexi	Caldilineae	Caldilineales	Caldilineaceae	uncultured	19	16	13
OTU666	Bacteria	Chloroflexi	Caldilineae	Caldilineales	Caldilineaceae	uncultured	133	159	114
OTU700	Bacteria	Chloroflexi	Caldilineae	Caldilineales	Caldilineaceae	uncultured	10	28	18
OTU726	Bacteria	Chloroflexi	Caldilineae	Caldilineales	Caldilineaceae	uncultured	3	4	1
OTU782	Bacteria	Chloroflexi	Caldilineae	Caldilineales	Caldilineaceae	uncultured	3	6	0
OTU810	Bacteria	Chloroflexi	Caldilineae	Caldilineales	Caldilineaceae	uncultured	0	8	2
OTU1492	Bacteria	Caldiserica	Caldisericia	Caldisericales	Caldisericaceae	Caldisericum	3	2	0
OTU154	Bacteria	Caldiserica	Caldisericia	Caldisericales	Caldisericaceae	Caldisericum	7	7	5
OTU1650	Bacteria	Caldiserica	Caldisericia	Caldisericales	Caldisericaceae	Caldisericum	11	5	12
OTU2050	Bacteria	Caldiserica	Caldisericia	Caldisericales	Caldisericaceae	Caldisericum	0	0	1
OTU2141	Bacteria	Caldiserica	Caldisericia	Caldisericales	Caldisericaceae	Caldisericum	0	0	0
OTU2993	Bacteria	Caldiserica	Caldisericia	Caldisericales	Caldisericaceae	Caldisericum	6	3	9
OTU3209	Bacteria	Caldiserica	Caldisericia	Caldisericales	Caldisericaceae	Caldisericum	0	2	0
OTU4844	Bacteria	Caldiserica	Caldisericia	Caldisericales	Caldisericaceae	Caldisericum	0	0	4
OTU667	Bacteria	Caldiserica	Caldisericia	Caldisericales	Caldisericaceae	Caldisericum	12	10	4
OTU819	Bacteria	Caldiserica	Caldisericia	Caldisericales	Caldisericaceae	Caldisericum	0	1	0
OTU1001	Bacteria	Caldiserica	Caldisericia	Caldisericales	LF045	LF045_ge	0	0	0
OTU1095	Bacteria	Caldiserica	Caldisericia	Caldisericales	LF045	LF045_ge	8	4	7
OTU3726	Bacteria	Caldiserica	Caldisericia	Caldisericales	LF045	LF045_ge	0	1	0
OTU5699	Bacteria	Caldiserica	Caldisericia	Caldisericales	LF045	LF045_ge	5	1	0
OTU4975	Bacteria	Caldiserica	Caldisericia	Caldisericales	TTA-B15	TTA-B15_ge	2	2	4
OTU1074	Bacteria	Caldiserica	Caldisericia	Caldisericales	WCHB1-02	WCHB1-02_ge	10	5	7
OTU2244	Bacteria	Caldiserica	Caldisericia	Caldisericales	WCHB1-02	WCHB1-02_ge	1	5	0
OTU2339	Bacteria	Caldiserica	Caldisericia	Caldisericales	WCHB1-02	WCHB1-02_ge	0	0	0
OTU3574	Bacteria	Caldiserica	Caldisericia	Caldisericales	WCHB1-02	WCHB1-02_ge	0	2	1
OTU3908	Bacteria	Caldiserica	Caldisericia	Caldisericales	WCHB1-02	WCHB1-02_ge	0	0	0
OTU4184	Bacteria	Caldiserica	Caldisericia	Caldisericales	WCHB1-02	WCHB1-02_ge	0	3	1
OTU4220	Bacteria	Caldiserica	Caldisericia	Caldisericales	WCHB1-02	WCHB1-02_ge	2	3	0
OTU5629	Bacteria	Microgenomates	Candidatus_Amesbacteria	Candidatus_Amesbacteria_or	Candidatus_Amesbacteria_fa	Candidatus_Amesbacteria_ge	0	0	0
OTU1011	Bacteria	Parcubacteria	Candidatus_Azambacteria	Candidatus_Azambacteria_or	Candidatus_Azambacteria_fa	Candidatus_Azambacteria_ge	0	0	0
OTU1046	Bacteria	Parcubacteria	Candidatus_Azambacteria	Candidatus_Azambacteria_or	Candidatus_Azambacteria_fa	Candidatus_Azambacteria_ge	0	0	0
OTU1287	Bacteria	Parcubacteria	Candidatus_Azambacteria	Candidatus_Azambacteria_or	Candidatus_Azambacteria_fa	Candidatus_Azambacteria_ge	5	1	1
OTU1297	Bacteria	Parcubacteria	Candidatus_Azambacteria	Candidatus_Azambacteria_or	Candidatus_Azambacteria_fa	Candidatus_Azambacteria_ge	1	1	2
OTU1363	Bacteria	Parcubacteria	Candidatus_Azambacteria	Candidatus_Azambacteria_or	Candidatus_Azambacteria_fa	Candidatus_Azambacteria_ge	1	1	2
OTU1467	Bacteria	Parcubacteria	Candidatus_Azambacteria	Candidatus_Azambacteria_or	Candidatus_Azambacteria_fa	Candidatus_Azambacteria_ge	2	1	1
OTU1484	Bacteria	Parcubacteria	Candidatus_Azambacteria	Candidatus_Azambacteria_or	Candidatus_Azambacteria_fa	Candidatus_Azambacteria_ge	0	0	0
OTU2074	Bacteria	Parcubacteria	Candidatus_Azambacteria	Candidatus_Azambacteria_or	Candidatus_Azambacteria_fa	Candidatus_Azambacteria_ge	0	0	0
OTU2092	Bacteria	Parcubacteria	Candidatus_Azambacteria	Candidatus_Azambacteria_or	Candidatus_Azambacteria_fa	Candidatus_Azambacteria_ge	0	0	0
OTU2225	Bacteria	Parcubacteria	Candidatus_Azambacteria	Candidatus_Azambacteria_or	Candidatus_Azambacteria_fa	Candidatus_Azambacteria_ge	0	0	0
OTU2250	Bacteria	Parcubacteria	Candidatus_Azambacteria	Candidatus_Azambacteria_or	Candidatus_Azambacteria_fa	Candidatus_Azambacteria_ge	1	0	1
OTU2424	Bacteria	Parcubacteria	Candidatus_Azambacteria	Candidatus_Azambacteria_or	Candidatus_Azambacteria_fa	Candidatus_Azambacteria_ge	0	1	0
OTU2454	Bacteria	Parcubacteria	Candidatus_Azambacteria	Candidatus_Azambacteria_or	Candidatus_Azambacteria_fa	Candidatus_Azambacteria_ge	0	0	0
OTU2551	Bacteria	Parcubacteria	Candidatus_Azambacteria	Candidatus_Azambacteria_or	Candidatus_Azambacteria_fa	Candidatus_Azambacteria_ge	1	0	0
OTU2636	Bacteria	Parcubacteria	Candidatus_Azambacteria	Candidatus_Azambacteria_or	Candidatus_Azambacteria_fa	Candidatus_Azambacteria_ge	0	0	0
OTU2912	Bacteria	Parcubacteria	Candidatus_Azambacteria	Candidatus_Azambacteria_or	Candidatus_Azambacteria_fa	Candidatus_Azambacteria_ge	1	0	0
OTU2974	Bacteria	Parcubacteria	Candidatus_Azambacteria	Candidatus_Azambacteria_or	Candidatus_Azambacteria_fa	Candidatus_Azambacteria_ge	0	0	0
OTU3233	Bacteria	Parcubacteria	Candidatus_Azambacteria	Candidatus_Azambacteria_or	Candidatus_Azambacteria_fa	Candidatus_Azambacteria_ge	0	0	0
OTU3278	Bacteria	Parcubacteria	Candidatus_Azambacteria	Candidatus_Azambacteria_or	Candidatus_Azambacteria_fa	Candidatus_Azambacteria_ge	0	1	0
OTU3377	Bacteria	Parcubacteria	Candidatus_Azambacteria	Candidatus_Azambacteria_or	Candidatus_Azambacteria_fa	Candidatus_Azambacteria_ge	0	0	0
OTU3476	Bacteria	Parcubacteria	Candidatus_Azambacteria	Candidatus_Azambacteria_or	Candidatus_Azambacteria_fa	Candidatus_Azambacteria_ge	0	0	0
OTU3510	Bacteria	Parcubacteria	Candidatus_Azambacteria	Candidatus_Azambacteria_or	Candidatus_Azambacteria_fa	Candidatus_Azambacteria_ge	0	0	0
OTU362	Bacteria	Parcubacteria	Candidatus_Azambacteria	Candidatus_Azambacteria_or	Candidatus_Azambacteria_fa	Candidatus_Azambacteria_ge	0	0	0
OTU3628	Bacteria	Parcubacteria	Candidatus_Azambacteria	Candidatus_Azambacteria_or	Candidatus_Azambacteria_fa	Candidatus_Azambacteria_ge	0	0	0
OTU3881	Bacteria	Parcubacteria	Candidatus_Azambacteria	Candidatus_Azambacteria_or	Candidatus_Azambacteria_fa	Candidatus_Azambacteria_ge	0	0	0
OTU3975	Bacteria	Parcubacteria	Candidatus_Azambacteria	Candidatus_Azambacteria_or	Candidatus_Azambacteria_fa	Candidatus_Azambacteria_ge	2	2	0
OTU3984	Bacteria	Parcubacteria	Candidatus_Azambacteria	Candidatus_Azambacteria_or	Candidatus_Azambacteria_fa	Candidatus_Azambacteria_ge	0	0	0
OTU4042	Bacteria	Parcubacteria	Candidatus_Azambacteria	Candidatus_Azambacteria_or	Candidatus_Azambacteria_fa	Candidatus_Azambacteria_ge	0	0	0
OTU4258	Bacteria	Parcubacteria	Candidatus_Azambacteria	Candidatus_Azambacteria_or	Candidatus_Azambacteria_fa	Candidatus_Azambacteria_ge	0	0	0
OTU4440	Bacteria	Parcubacteria	Candidatus_Azambacteria	Candidatus_Azambacteria_or	Candidatus_Azambacteria_fa	Candidatus_Azambacteria_ge	2	0	0
OTU5031	Bacteria	Parcubacteria	Candidatus_Azambacteria	Candidatus_Azambacteria_or	Candidatus_Azambacteria_fa	Candidatus_Azambacteria_ge	0	0	0
OTU5044	Bacteria	Parcubacteria	Candidatus_Azambacteria	Candidatus_Azambacteria_or	Candidatus_Azambacteria_fa	Candidatus_Azambacteria_ge	0	0	0
OTU516	Bacteria	Parcubacteria	Candidatus_Azambacteria	Candidatus_Azambacteria_or	Candidatus_Azambacteria_fa	Candidatus_Azambacteria_ge	0	0	0
OTU5247	Bacteria	Parcubacteria	Candidatus_Azambacteria	Candidatus_Azambacteria_or	Candidatus_Azambacteria_fa	Candidatus_Azambacteria_ge	1	0	0
OTU5288	Bacteria	Parcubacteria	Candidatus_Azambacteria	Candidatus_Azambacteria_or	Candidatus_Azambacteria_fa	Candidatus_Azambacteria_ge	0	0	0
OTU5547	Bacteria	Parcubacteria	Candidatus_Azambacteria	Candidatus_Azambacteria_or	Candidatus_Azambacteria_fa	Candidatus_Azambacteria_ge	0	0	2
OTU5586	Bacteria	Parcubacteria	Candidatus_Azambacteria	Candidatus_Azambacteria_or	Candidatus_Azambacteria_fa	Candidatus_Azambacteria_ge	0	0	0
OTU6035	Bacteria	Parcubacteria	Candidatus_Azambacteria	Candidatus_Azambacteria_or	Candidatus_Azambacteria_fa	Candidatus_Azambacteria_ge	0	0	0
OTU63	Bacteria	Parcubacteria	Candidatus_Azambacteria	Candidatus_Azambacteria_or	Candidatus_Azambacteria_fa	Candidatus_Azambacteria_ge	151	73	110
OTU818	Bacteria	Parcubacteria	Candidatus_Azambacteria	Candidatus_Azambacteria_or	Candidatus_Azambacteria_fa	Candidatus_Azambacteria_ge	0	0	0
OTU2084	Bacteria	Candidatus_Berkelbacteria	Candidatus_Berkelbacteria_cl	Candidatus_Berkelbacteria_or	Candidatus_Berkelbacteria_fa	Candidatus_Berkelbacteria_ge	0	0	0
OTU2144	Bacteria	Candidatus_Berkelbacteria	Candidatus_Berkelbacteria_cl	Candidatus_Berkelbacteria_or	Candidatus_Berkelbacteria_fa	Candidatus_Berkelbacteria_ge	11	5	2
OTU2365	Bacteria	Candidatus_Berkelbacteria	Candidatus_Berkelbacteria_cl	Candidatus_Berkelbacteria_or	Candidatus_Berkelbacteria_fa	Candidatus_Berkelbacteria_ge	0	0	1
OTU293	Bacteria	Candidatus_Berkelbacteria	Candidatus_Berkelbacteria_cl	Candidatus_Berkelbacteria_or	Candidatus_Berkelbacteria_fa	Candidatus_Berkelbacteria_ge	0	0	0
OTU3227	Bacteria	Candidatus_Berkelbacteria	Candidatus_Berkelbacteria_cl	Candidatus_Berkelbacteria_or	Candidatus_Berkelbacteria_fa	Candidatus_Berkelbacteria_ge	1	1	0
OTU4416	Bacteria	Candidatus_Berkelbacteria	Candidatus_Berkelbacteria_cl	Candidatus_Berkelbacteria_or	Candidatus_Berkelbacteria_fa	Candidatus_Berkelbacteria_ge	0	1	2
OTU4480	Bacteria	Candidatus_Berkelbacteria	Candidatus_Berkelbacteria_cl	Candidatus_Berkelbacteria_or	Candidatus_Berkelbacteria_fa	Candidatus_Berkelbacteria_ge	0	0	0
OTU5055	Bacteria	Candidatus_Berkelbacteria	Candidatus_Berkelbacteria_cl	Candidatus_Berkelbacteria_or	Candidatus_Berkelbacteria_fa	Candidatus_Berkelbacteria_ge	0	0	0
OTU5808	Bacteria	Candidatus_Berkelbacteria	Candidatus_Berkelbacteria_cl	Candidatus_Berkelbacteria_or	Candidatus_Berkelbacteria_fa	Candidatus_Berkelbacteria_ge	0	0	0
OTU1494	Bacteria	Parcubacteria	Candidatus_Campbellbacteria	Candidatus_Campbellbacteria_or	Candidatus_Campbellbacteria_fa	Candidatus_Campbellbacteria_ge	0	0	0
OTU2007	Bacteria	Parcubacteria	Candidatus_Campbellbacteria	Candidatus_Campbellbacteria_or	Candidatus_Campbellbacteria_fa	Candidatus_Campbellbacteria_ge	0	0	0
OTU1057	Bacteria	Microgenomates	Candidatus_Collierbacteria	Candidatus_Collierbacteria_or	Candidatus_Collierbacteria_fa	Candidatus_Collierbacteria_ge	0	1	0
OTU2304	Bacteria	Microgenomates	Candidatus_Collierbacteria	Candidatus_Collierbacteria_or	Candidatus_Collierbacteria_fa	Candidatus_Collierbacteria_ge	0	0	0
OTU2314	Bacteria	Microgenomates	Candidatus_Collierbacteria	Candidatus_Collierbacteria_or	Candidatus_Collierbacteria_fa	Candidatus_Collierbacteria_ge	0	2	0
OTU3100	Bacteria	Microgenomates	Candidatus_Collierbacteria	Candidatus_Collierbacteria_or	Candidatus_Collierbacteria_fa	Candidatus_Collierbacteria_ge	0	0	3
OTU5936	Bacteria	Microgenomates	Candidatus_Collierbacteria	Candidatus_Collierbacteria_or	Candidatus_Collierbacteria_fa	Candidatus_Collierbacteria_ge	0	0	0
OTU1022	Bacteria	Parcubacteria	Candidatus_Falkowbacteria	Candidatus_Falkowbacteria_or	Candidatus_Falkowbacteria_fa	Candidatus_Falkowbacteria_ge	3	0	0
OTU1219	Bacteria	Parcubacteria	Candidatus_Falkowbacteria	Candidatus_Falkowbacteria_or	Candidatus_Falkowbacteria_fa	Candidatus_Falkowbacteria_ge	0	2	2
OTU1222	Bacteria	Parcubacteria	Candidatus_Falkowbacteria	Candidatus_Falkowbacteria_or	Candidatus_Falkowbacteria_fa	Candidatus_Falkowbacteria_ge	2	1	1
OTU1443	Bacteria	Parcubacteria	Candidatus_Falkowbacteria	Candidatus_Falkowbacteria_or	Candidatus_Falkowbacteria_fa	Candidatus_Falkowbacteria_ge	0	0	1
OTU1475	Bacteria	Parcubacteria	Candidatus_Falkowbacteria	Candidatus_Falkowbacteria_or	Candidatus_Falkowbacteria_fa	Candidatus_Falkowbacteria_ge	2	2	6
OTU1534	Bacteria	Parcubacteria	Candidatus_Falkowbacteria	Candidatus_Falkowbacteria_or	Candidatus_Falkowbacteria_fa	Candidatus_Falkowbacteria_ge	1	1	0
OTU1683	Bacteria	Parcubacteria	Candidatus_Falkowbacteria	Candidatus_Falkowbacteria_or	Candidatus_Falkowbacteria_fa	Candidatus_Falkowbacteria_ge	1	4	5
OTU2001	Bacteria	Parcubacteria	Candidatus_Falkowbacteria	Candidatus_Falkowbacteria_or	Candidatus_Falkowbacteria_fa	Candidatus_Falkowbacteria_ge	0	1	1
OTU2335	Bacteria	Parcubacteria	Candidatus_Falkowbacteria	Candidatus_Falkowbacteria_or	Candidatus_Falkowbacteria_fa	Candidatus_Falkowbacteria_ge	0	0	2
OTU2413	Bacteria	Parcubacteria	Candidatus_Falkowbacteria	Candidatus_Falkowbacteria_or	Candidatus_Falkowbacteria_fa	Candidatus_Falkowbacteria_ge	0	0	3
OTU2645	Bacteria	Parcubacteria	Candidatus_Falkowbacteria	Candidatus_Falkowbacteria_or	Candidatus_Falkowbacteria_fa	Candidatus_Falkowbacteria_ge	0	0	0
OTU3174	Bacteria	Parcubacteria	Candidatus_Falkowbacteria	Candidatus_Falkowbacteria_or	Candidatus_Falkowbacteria_fa	Candidatus_Falkowbacteria_ge	0	0	0
OTU3277	Bacteria	Parcubacteria	Candidatus_Falkowbacteria	Candidatus_Falkowbacteria_or	Candidatus_Falkowbacteria_fa	Candidatus_Falkowbacteria_ge	0	0	0
OTU3423	Bacteria	Parcubacteria	Candidatus_Falkowbacteria	Candidatus_Falkowbacteria_or	Candidatus_Falkowbacteria_fa	Candidatus_Falkowbacteria_ge	0	0	0
OTU3580	Bacteria	Parcubacteria	Candidatus_Falkowbacteria	Candidatus_Falkowbacteria_or	Candidatus_Falkowbacteria_fa	Candidatus_Falkowbacteria_ge	0	2	0
OTU3622	Bacteria	Parcubacteria	Candidatus_Falkowbacteria	Candidatus_Falkowbacteria_or	Candidatus_Falkowbacteria_fa	Candidatus_Falkowbacteria_ge	0	1	0
OTU3906	Bacteria	Parcubacteria	Candidatus_Falkowbacteria	Candidatus_Falkowbacteria_or	Candidatus_Falkowbacteria_fa	Candidatus_Falkowbacteria_ge	0	0	0
OTU3909	Bacteria	Parcubacteria	Candidatus_Falkowbacteria	Candidatus_Falkowbacteria_or	Candidatus_Falkowbacteria_fa	Candidatus_Falkowbacteria_ge	0	0	1
OTU3910	Bacteria	Parcubacteria	Candidatus_Falkowbacteria	Candidatus_Falkowbacteria_or	Candidatus_Falkowbacteria_fa	Candidatus_Falkowbacteria_ge	0	0	1
OTU4233	Bacteria	Parcubacteria	Candidatus_Falkowbacteria	Candidatus_Falkowbacteria_or	Candidatus_Falkowbacteria_fa	Candidatus_Falkowbacteria_ge	0	0	0
OTU4249	Bacteria	Parcubacteria	Candidatus_Falkowbacteria	Candidatus_Falkowbacteria_or	Candidatus_Falkowbacteria_fa	Candidatus_Falkowbacteria_ge	0	1	0
OTU4772	Bacteria	Parcubacteria	Candidatus_Falkowbacteria	Candidatus_Falkowbacteria_or	Candidatus_Falkowbacteria_fa	Candidatus_Falkowbacteria_ge	2	2	3
OTU485	Bacteria	Parcubacteria	Candidatus_Falkowbacteria	Candidatus_Falkowbacteria_or	Candidatus_Falkowbacteria_fa	Candidatus_Falkowbacteria_ge	1	0	0
OTU5091	Bacteria	Parcubacteria	Candidatus_Falkowbacteria	Candidatus_Falkowbacteria_or	Candidatus_Falkowbacteria_fa	Candidatus_Falkowbacteria_ge	0	0	0
OTU5232	Bacteria	Parcubacteria	Candidatus_Falkowbacteria	Candidatus_Falkowbacteria_or	Candidatus_Falkowbacteria_fa	Candidatus_Falkowbacteria_ge	0	0	0
OTU5686	Bacteria	Parcubacteria	Candidatus_Falkowbacteria	Candidatus_Falkowbacteria_or	Candidatus_Falkowbacteria_fa	Candidatus_Falkowbacteria_ge	0	0	0
OTU5698	Bacteria	Parcubacteria	Candidatus_Falkowbacteria	Candidatus_Falkowbacteria_or	Candidatus_Falkowbacteria_fa	Candidatus_Falkowbacteria_ge	0	0	0
OTU5930	Bacteria	Parcubacteria	Candidatus_Falkowbacteria	Candidatus_Falkowbacteria_or	Candidatus_Falkowbacteria_fa	Candidatus_Falkowbacteria_ge	0	0	0
OTU822	Bacteria	Parcubacteria	Candidatus_Falkowbacteria	Candidatus_Falkowbacteria_or	Candidatus_Falkowbacteria_fa	Candidatus_Falkowbacteria_ge	0	0	0
OTU900	Bacteria	Parcubacteria	Candidatus_Falkowbacteria	Candidatus_Falkowbacteria_or	Candidatus_Falkowbacteria_fa	Candidatus_Falkowbacteria_ge	3	3	0
OTU3324	Bacteria	Parcubacteria	Candidatus_Jorgensenbacteria	Candidatus_Jorgensenbacteria_or	Candidatus_Jorgensenbacteria_fa	Candidatus_Jorgensenbacteria_ge	0	0	0
OTU5990	Bacteria	Parcubacteria	Candidatus_Jorgensenbacteria	Candidatus_Jorgensenbacteria_or	Candidatus_Jorgensenbacteria_fa	Candidatus_Jorgensenbacteria_ge	0	0	0
OTU3193	Bacteria	Parcubacteria	Candidatus_Kuenenbacteria	Candidatus_Kuenenbacteria_or	Candidatus_Kuenenbacteria_fa	Candidatus_Kuenenbacteria_ge	2	0	0
OTU6081	Bacteria	Parcubacteria	Candidatus_Kuenenbacteria	Candidatus_Kuenenbacteria_or	Candidatus_Kuenenbacteria_fa	Candidatus_Kuenenbacteria_ge	0	0	0
OTU1450	Bacteria	Microgenomates	Candidatus_Levybacteria	Candidatus_Levybacteria_or	Candidatus_Levybacteria_fa	Candidatus_Levybacteria_ge	0	0	0
OTU3728	Bacteria	Microgenomates	Candidatus_Levybacteria	Candidatus_Levybacteria_or	Candidatus_Levybacteria_fa	Candidatus_Levybacteria_ge	0	0	0
OTU4103	Bacteria	Microgenomates	Candidatus_Levybacteria	Candidatus_Levybacteria_or	Candidatus_Levybacteria_fa	Candidatus_Levybacteria_ge	0	0	2
OTU4834	Bacteria	Microgenomates	Candidatus_Levybacteria	Candidatus_Levybacteria_or	Candidatus_Levybacteria_fa	Candidatus_Levybacteria_ge	0	0	1
OTU5782	Bacteria	Microgenomates	Candidatus_Levybacteria	Candidatus_Levybacteria_or	Candidatus_Levybacteria_fa	Candidatus_Levybacteria_ge	0	0	0
OTU1013	Bacteria	Parcubacteria	Candidatus_Magasanikbacteria	Candidatus_Magasanikbacteria_or	Candidatus_Magasanikbacteria_fa	Candidatus_Magasanikbacteria_ge	0	1	0
OTU1135	Bacteria	Parcubacteria	Candidatus_Magasanikbacteria	Candidatus_Magasanikbacteria_or	Candidatus_Magasanikbacteria_fa	Candidatus_Magasanikbacteria_ge	11	6	7
OTU1305	Bacteria	Parcubacteria	Candidatus_Magasanikbacteria	Candidatus_Magasanikbacteria_or	Candidatus_Magasanikbacteria_fa	Candidatus_Magasanikbacteria_ge	3	4	1
OTU1352	Bacteria	Parcubacteria	Candidatus_Magasanikbacteria	Candidatus_Magasanikbacteria_or	Candidatus_Magasanikbacteria_fa	Candidatus_Magasanikbacteria_ge	2	3	0
OTU1464	Bacteria	Parcubacteria	Candidatus_Magasanikbacteria	Candidatus_Magasanikbacteria_or	Candidatus_Magasanikbacteria_fa	Candidatus_Magasanikbacteria_ge	13	6	11
OTU1700	Bacteria	Parcubacteria	Candidatus_Magasanikbacteria	Candidatus_Magasanikbacteria_or	Candidatus_Magasanikbacteria_fa	Candidatus_Magasanikbacteria_ge	0	1	1
OTU1711	Bacteria	Parcubacteria	Candidatus_Magasanikbacteria	Candidatus_Magasanikbacteria_or	Candidatus_Magasanikbacteria_fa	Candidatus_Magasanikbacteria_ge	14	16	16
OTU1914	Bacteria	Parcubacteria	Candidatus_Magasanikbacteria	Candidatus_Magasanikbacteria_or	Candidatus_Magasanikbacteria_fa	Candidatus_Magasanikbacteria_ge	2	0	0
OTU1978	Bacteria	Parcubacteria	Candidatus_Magasanikbacteria	Candidatus_Magasanikbacteria_or	Candidatus_Magasanikbacteria_fa	Candidatus_Magasanikbacteria_ge	18	6	10
OTU2441	Bacteria	Parcubacteria	Candidatus_Magasanikbacteria	Candidatus_Magasanikbacteria_or	Candidatus_Magasanikbacteria_fa	Candidatus_Magasanikbacteria_ge	0	0	0
OTU2495	Bacteria	Parcubacteria	Candidatus_Magasanikbacteria	Candidatus_Magasanikbacteria_or	Candidatus_Magasanikbacteria_fa	Candidatus_Magasanikbacteria_ge	13	8	5
OTU2651	Bacteria	Parcubacteria	Candidatus_Magasanikbacteria	Candidatus_Magasanikbacteria_or	Candidatus_Magasanikbacteria_fa	Candidatus_Magasanikbacteria_ge	0	0	0
OTU2868	Bacteria	Parcubacteria	Candidatus_Magasanikbacteria	Candidatus_Magasanikbacteria_or	Candidatus_Magasanikbacteria_fa	Candidatus_Magasanikbacteria_ge	2	3	2
OTU2916	Bacteria	Parcubacteria	Candidatus_Magasanikbacteria	Candidatus_Magasanikbacteria_or	Candidatus_Magasanikbacteria_fa	Candidatus_Magasanikbacteria_ge	0	0	0
OTU2920	Bacteria	Parcubacteria	Candidatus_Magasanikbacteria	Candidatus_Magasanikbacteria_or	Candidatus_Magasanikbacteria_fa	Candidatus_Magasanikbacteria_ge	0	1	0
OTU3031	Bacteria	Parcubacteria	Candidatus_Magasanikbacteria	Candidatus_Magasanikbacteria_or	Candidatus_Magasanikbacteria_fa	Candidatus_Magasanikbacteria_ge	0	0	0
OTU3241	Bacteria	Parcubacteria	Candidatus_Magasanikbacteria	Candidatus_Magasanikbacteria_or	Candidatus_Magasanikbacteria_fa	Candidatus_Magasanikbacteria_ge	0	0	0
OTU3264	Bacteria	Parcubacteria	Candidatus_Magasanikbacteria	Candidatus_Magasanikbacteria_or	Candidatus_Magasanikbacteria_fa	Candidatus_Magasanikbacteria_ge	0	0	0
OTU3472	Bacteria	Parcubacteria	Candidatus_Magasanikbacteria	Candidatus_Magasanikbacteria_or	Candidatus_Magasanikbacteria_fa	Candidatus_Magasanikbacteria_ge	1	2	0
OTU3489	Bacteria	Parcubacteria	Candidatus_Magasanikbacteria	Candidatus_Magasanikbacteria_or	Candidatus_Magasanikbacteria_fa	Candidatus_Magasanikbacteria_ge	0	0	0
OTU3533	Bacteria	Parcubacteria	Candidatus_Magasanikbacteria	Candidatus_Magasanikbacteria_or	Candidatus_Magasanikbacteria_fa	Candidatus_Magasanikbacteria_ge	0	0	0
OTU3817	Bacteria	Parcubacteria	Candidatus_Magasanikbacteria	Candidatus_Magasanikbacteria_or	Candidatus_Magasanikbacteria_fa	Candidatus_Magasanikbacteria_ge	0	0	0
OTU3935	Bacteria	Parcubacteria	Candidatus_Magasanikbacteria	Candidatus_Magasanikbacteria_or	Candidatus_Magasanikbacteria_fa	Candidatus_Magasanikbacteria_ge	0	0	0
OTU4348	Bacteria	Parcubacteria	Candidatus_Magasanikbacteria	Candidatus_Magasanikbacteria_or	Candidatus_Magasanikbacteria_fa	Candidatus_Magasanikbacteria_ge	2	1	0
OTU4385	Bacteria	Parcubacteria	Candidatus_Magasanikbacteria	Candidatus_Magasanikbacteria_or	Candidatus_Magasanikbacteria_fa	Candidatus_Magasanikbacteria_ge	0	0	0
OTU4828	Bacteria	Parcubacteria	Candidatus_Magasanikbacteria	Candidatus_Magasanikbacteria_or	Candidatus_Magasanikbacteria_fa	Candidatus_Magasanikbacteria_ge	0	0	0
OTU4919	Bacteria	Parcubacteria	Candidatus_Magasanikbacteria	Candidatus_Magasanikbacteria_or	Candidatus_Magasanikbacteria_fa	Candidatus_Magasanikbacteria_ge	0	0	0
OTU5019	Bacteria	Parcubacteria	Candidatus_Magasanikbacteria	Candidatus_Magasanikbacteria_or	Candidatus_Magasanikbacteria_fa	Candidatus_Magasanikbacteria_ge	0	1	0
OTU5103	Bacteria	Parcubacteria	Candidatus_Magasanikbacteria	Candidatus_Magasanikbacteria_or	Candidatus_Magasanikbacteria_fa	Candidatus_Magasanikbacteria_ge	0	0	0
OTU5242	Bacteria	Parcubacteria	Candidatus_Magasanikbacteria	Candidatus_Magasanikbacteria_or	Candidatus_Magasanikbacteria_fa	Candidatus_Magasanikbacteria_ge	0	0	0
OTU5591	Bacteria	Parcubacteria	Candidatus_Magasanikbacteria	Candidatus_Magasanikbacteria_or	Candidatus_Magasanikbacteria_fa	Candidatus_Magasanikbacteria_ge	0	0	0
OTU5677	Bacteria	Parcubacteria	Candidatus_Magasanikbacteria	Candidatus_Magasanikbacteria_or	Candidatus_Magasanikbacteria_fa	Candidatus_Magasanikbacteria_ge	0	0	0
OTU5727	Bacteria	Parcubacteria	Candidatus_Magasanikbacteria	Candidatus_Magasanikbacteria_or	Candidatus_Magasanikbacteria_fa	Candidatus_Magasanikbacteria_ge	0	0	0
OTU579	Bacteria	Parcubacteria	Candidatus_Magasanikbacteria	Candidatus_Magasanikbacteria_or	Candidatus_Magasanikbacteria_fa	Candidatus_Magasanikbacteria_ge	10	9	9
OTU6022	Bacteria	Parcubacteria	Candidatus_Magasanikbacteria	Candidatus_Magasanikbacteria_or	Candidatus_Magasanikbacteria_fa	Candidatus_Magasanikbacteria_ge	0	0	0
OTU6058	Bacteria	Parcubacteria	Candidatus_Magasanikbacteria	Candidatus_Magasanikbacteria_or	Candidatus_Magasanikbacteria_fa	Candidatus_Magasanikbacteria_ge	1	0	2
OTU745	Bacteria	Parcubacteria	Candidatus_Magasanikbacteria	Candidatus_Magasanikbacteria_or	Candidatus_Magasanikbacteria_fa	Candidatus_Magasanikbacteria_ge	7	3	1
OTU1176	Bacteria	Parcubacteria	Candidatus_Moranbacteria	Candidatus_Moranbacteria_or	Candidatus_Moranbacteria_fa	Candidatus_Moranbacteria_ge	40	46	41
OTU1924	Bacteria	Parcubacteria	Candidatus_Moranbacteria	Candidatus_Moranbacteria_or	Candidatus_Moranbacteria_fa	Candidatus_Moranbacteria_ge	18	12	13
OTU226	Bacteria	Parcubacteria	Candidatus_Moranbacteria	Candidatus_Moranbacteria_or	Candidatus_Moranbacteria_fa	Candidatus_Moranbacteria_ge	30	19	19
OTU2265	Bacteria	Parcubacteria	Candidatus_Moranbacteria	Candidatus_Moranbacteria_or	Candidatus_Moranbacteria_fa	Candidatus_Moranbacteria_ge	5	4	5
OTU2415	Bacteria	Parcubacteria	Candidatus_Moranbacteria	Candidatus_Moranbacteria_or	Candidatus_Moranbacteria_fa	Candidatus_Moranbacteria_ge	1	1	0
OTU2461	Bacteria	Parcubacteria	Candidatus_Moranbacteria	Candidatus_Moranbacteria_or	Candidatus_Moranbacteria_fa	Candidatus_Moranbacteria_ge	21	22	14
OTU3214	Bacteria	Parcubacteria	Candidatus_Moranbacteria	Candidatus_Moranbacteria_or	Candidatus_Moranbacteria_fa	Candidatus_Moranbacteria_ge	12	4	2
OTU3639	Bacteria	Parcubacteria	Candidatus_Moranbacteria	Candidatus_Moranbacteria_or	Candidatus_Moranbacteria_fa	Candidatus_Moranbacteria_ge	0	0	0
OTU3829	Bacteria	Parcubacteria	Candidatus_Moranbacteria	Candidatus_Moranbacteria_or	Candidatus_Moranbacteria_fa	Candidatus_Moranbacteria_ge	27	44	28
OTU3991	Bacteria	Parcubacteria	Candidatus_Moranbacteria	Candidatus_Moranbacteria_or	Candidatus_Moranbacteria_fa	Candidatus_Moranbacteria_ge	0	4	0
OTU40	Bacteria	Parcubacteria	Candidatus_Moranbacteria	Candidatus_Moranbacteria_or	Candidatus_Moranbacteria_fa	Candidatus_Moranbacteria_ge	1	0	0
OTU444	Bacteria	Parcubacteria	Candidatus_Moranbacteria	Candidatus_Moranbacteria_or	Candidatus_Moranbacteria_fa	Candidatus_Moranbacteria_ge	2	2	1
OTU4640	Bacteria	Parcubacteria	Candidatus_Moranbacteria	Candidatus_Moranbacteria_or	Candidatus_Moranbacteria_fa	Candidatus_Moranbacteria_ge	2	0	0
OTU5076	Bacteria	Parcubacteria	Candidatus_Moranbacteria	Candidatus_Moranbacteria_or	Candidatus_Moranbacteria_fa	Candidatus_Moranbacteria_ge	8	1	0
OTU511	Bacteria	Parcubacteria	Candidatus_Moranbacteria	Candidatus_Moranbacteria_or	Candidatus_Moranbacteria_fa	Candidatus_Moranbacteria_ge	2	3	0
OTU5160	Bacteria	Parcubacteria	Candidatus_Moranbacteria	Candidatus_Moranbacteria_or	Candidatus_Moranbacteria_fa	Candidatus_Moranbacteria_ge	0	0	0
OTU5180	Bacteria	Parcubacteria	Candidatus_Moranbacteria	Candidatus_Moranbacteria_or	Candidatus_Moranbacteria_fa	Candidatus_Moranbacteria_ge	0	0	0
OTU5259	Bacteria	Parcubacteria	Candidatus_Moranbacteria	Candidatus_Moranbacteria_or	Candidatus_Moranbacteria_fa	Candidatus_Moranbacteria_ge	0	0	0
OTU5602	Bacteria	Parcubacteria	Candidatus_Moranbacteria	Candidatus_Moranbacteria_or	Candidatus_Moranbacteria_fa	Candidatus_Moranbacteria_ge	0	0	0
OTU584	Bacteria	Parcubacteria	Candidatus_Moranbacteria	Candidatus_Moranbacteria_or	Candidatus_Moranbacteria_fa	Candidatus_Moranbacteria_ge	7	21	10
OTU5995	Bacteria	Parcubacteria	Candidatus_Moranbacteria	Candidatus_Moranbacteria_or	Candidatus_Moranbacteria_fa	Candidatus_Moranbacteria_ge	0	0	0
OTU897	Bacteria	Parcubacteria	Candidatus_Moranbacteria	Candidatus_Moranbacteria_or	Candidatus_Moranbacteria_fa	Candidatus_Moranbacteria_ge	72	91	111
OTU904	Bacteria	Parcubacteria	Candidatus_Moranbacteria	Candidatus_Moranbacteria_or	Candidatus_Moranbacteria_fa	Candidatus_Moranbacteria_ge	50	30	32
OTU906	Bacteria	Parcubacteria	Candidatus_Moranbacteria	Candidatus_Moranbacteria_or	Candidatus_Moranbacteria_fa	Candidatus_Moranbacteria_ge	1	4	1
OTU1230	Bacteria	Parcubacteria	Candidatus_Nomurabacteria	Candidatus_Nomurabacteria_or	Candidatus_Nomurabacteria_fa	Candidatus_Nomurabacteria_ge	0	0	0
OTU1324	Bacteria	Parcubacteria	Candidatus_Nomurabacteria	Candidatus_Nomurabacteria_or	Candidatus_Nomurabacteria_fa	Candidatus_Nomurabacteria_ge	0	0	0
OTU14	Bacteria	Parcubacteria	Candidatus_Nomurabacteria	Candidatus_Nomurabacteria_or	Candidatus_Nomurabacteria_fa	Candidatus_Nomurabacteria_ge	2	2	6
OTU1523	Bacteria	Parcubacteria	Candidatus_Nomurabacteria	Candidatus_Nomurabacteria_or	Candidatus_Nomurabacteria_fa	Candidatus_Nomurabacteria_ge	0	0	0
OTU179	Bacteria	Parcubacteria	Candidatus_Nomurabacteria	Candidatus_Nomurabacteria_or	Candidatus_Nomurabacteria_fa	Candidatus_Nomurabacteria_ge	6	5	9
OTU1795	Bacteria	Parcubacteria	Candidatus_Nomurabacteria	Candidatus_Nomurabacteria_or	Candidatus_Nomurabacteria_fa	Candidatus_Nomurabacteria_ge	0	0	0
OTU1941	Bacteria	Parcubacteria	Candidatus_Nomurabacteria	Candidatus_Nomurabacteria_or	Candidatus_Nomurabacteria_fa	Candidatus_Nomurabacteria_ge	0	0	0
OTU2021	Bacteria	Parcubacteria	Candidatus_Nomurabacteria	Candidatus_Nomurabacteria_or	Candidatus_Nomurabacteria_fa	Candidatus_Nomurabacteria_ge	0	0	0
OTU2042	Bacteria	Parcubacteria	Candidatus_Nomurabacteria	Candidatus_Nomurabacteria_or	Candidatus_Nomurabacteria_fa	Candidatus_Nomurabacteria_ge	0	0	0
OTU2149	Bacteria	Parcubacteria	Candidatus_Nomurabacteria	Candidatus_Nomurabacteria_or	Candidatus_Nomurabacteria_fa	Candidatus_Nomurabacteria_ge	0	0	0
OTU2329	Bacteria	Parcubacteria	Candidatus_Nomurabacteria	Candidatus_Nomurabacteria_or	Candidatus_Nomurabacteria_fa	Candidatus_Nomurabacteria_ge	0	0	0
OTU2496	Bacteria	Parcubacteria	Candidatus_Nomurabacteria	Candidatus_Nomurabacteria_or	Candidatus_Nomurabacteria_fa	Candidatus_Nomurabacteria_ge	0	0	0
OTU2503	Bacteria	Parcubacteria	Candidatus_Nomurabacteria	Candidatus_Nomurabacteria_or	Candidatus_Nomurabacteria_fa	Candidatus_Nomurabacteria_ge	0	2	3
OTU2722	Bacteria	Parcubacteria	Candidatus_Nomurabacteria	Candidatus_Nomurabacteria_or	Candidatus_Nomurabacteria_fa	Candidatus_Nomurabacteria_ge	1	0	1
OTU3042	Bacteria	Parcubacteria	Candidatus_Nomurabacteria	Candidatus_Nomurabacteria_or	Candidatus_Nomurabacteria_fa	Candidatus_Nomurabacteria_ge	1	0	0
OTU3229	Bacteria	Parcubacteria	Candidatus_Nomurabacteria	Candidatus_Nomurabacteria_or	Candidatus_Nomurabacteria_fa	Candidatus_Nomurabacteria_ge	0	0	0
OTU3437	Bacteria	Parcubacteria	Candidatus_Nomurabacteria	Candidatus_Nomurabacteria_or	Candidatus_Nomurabacteria_fa	Candidatus_Nomurabacteria_ge	0	0	0
OTU3446	Bacteria	Parcubacteria	Candidatus_Nomurabacteria	Candidatus_Nomurabacteria_or	Candidatus_Nomurabacteria_fa	Candidatus_Nomurabacteria_ge	0	0	2
OTU3473	Bacteria	Parcubacteria	Candidatus_Nomurabacteria	Candidatus_Nomurabacteria_or	Candidatus_Nomurabacteria_fa	Candidatus_Nomurabacteria_ge	1	0	0
OTU3656	Bacteria	Parcubacteria	Candidatus_Nomurabacteria	Candidatus_Nomurabacteria_or	Candidatus_Nomurabacteria_fa	Candidatus_Nomurabacteria_ge	0	0	0
OTU368	Bacteria	Parcubacteria	Candidatus_Nomurabacteria	Candidatus_Nomurabacteria_or	Candidatus_Nomurabacteria_fa	Candidatus_Nomurabacteria_ge	3	0	1
OTU4085	Bacteria	Parcubacteria	Candidatus_Nomurabacteria	Candidatus_Nomurabacteria_or	Candidatus_Nomurabacteria_fa	Candidatus_Nomurabacteria_ge	0	0	0
OTU4186	Bacteria	Parcubacteria	Candidatus_Nomurabacteria	Candidatus_Nomurabacteria_or	Candidatus_Nomurabacteria_fa	Candidatus_Nomurabacteria_ge	0	0	0
OTU4465	Bacteria	Parcubacteria	Candidatus_Nomurabacteria	Candidatus_Nomurabacteria_or	Candidatus_Nomurabacteria_fa	Candidatus_Nomurabacteria_ge	0	0	0
OTU4740	Bacteria	Parcubacteria	Candidatus_Nomurabacteria	Candidatus_Nomurabacteria_or	Candidatus_Nomurabacteria_fa	Candidatus_Nomurabacteria_ge	0	0	0
OTU4751	Bacteria	Parcubacteria	Candidatus_Nomurabacteria	Candidatus_Nomurabacteria_or	Candidatus_Nomurabacteria_fa	Candidatus_Nomurabacteria_ge	1	1	0
OTU4791	Bacteria	Parcubacteria	Candidatus_Nomurabacteria	Candidatus_Nomurabacteria_or	Candidatus_Nomurabacteria_fa	Candidatus_Nomurabacteria_ge	0	0	0
OTU5057	Bacteria	Parcubacteria	Candidatus_Nomurabacteria	Candidatus_Nomurabacteria_or	Candidatus_Nomurabacteria_fa	Candidatus_Nomurabacteria_ge	0	0	0
OTU5071	Bacteria	Parcubacteria	Candidatus_Nomurabacteria	Candidatus_Nomurabacteria_or	Candidatus_Nomurabacteria_fa	Candidatus_Nomurabacteria_ge	0	0	0
OTU5548	Bacteria	Parcubacteria	Candidatus_Nomurabacteria	Candidatus_Nomurabacteria_or	Candidatus_Nomurabacteria_fa	Candidatus_Nomurabacteria_ge	0	0	0
OTU5615	Bacteria	Parcubacteria	Candidatus_Nomurabacteria	Candidatus_Nomurabacteria_or	Candidatus_Nomurabacteria_fa	Candidatus_Nomurabacteria_ge	0	0	0
OTU5651	Bacteria	Parcubacteria	Candidatus_Nomurabacteria	Candidatus_Nomurabacteria_or	Candidatus_Nomurabacteria_fa	Candidatus_Nomurabacteria_ge	0	0	0
OTU5661	Bacteria	Parcubacteria	Candidatus_Nomurabacteria	Candidatus_Nomurabacteria_or	Candidatus_Nomurabacteria_fa	Candidatus_Nomurabacteria_ge	0	0	0
OTU572	Bacteria	Parcubacteria	Candidatus_Nomurabacteria	Candidatus_Nomurabacteria_or	Candidatus_Nomurabacteria_fa	Candidatus_Nomurabacteria_ge	1	2	8
OTU5866	Bacteria	Parcubacteria	Candidatus_Nomurabacteria	Candidatus_Nomurabacteria_or	Candidatus_Nomurabacteria_fa	Candidatus_Nomurabacteria_ge	0	1	1
OTU5927	Bacteria	Parcubacteria	Candidatus_Nomurabacteria	Candidatus_Nomurabacteria_or	Candidatus_Nomurabacteria_fa	Candidatus_Nomurabacteria_ge	0	0	0
OTU5932	Bacteria	Parcubacteria	Candidatus_Nomurabacteria	Candidatus_Nomurabacteria_or	Candidatus_Nomurabacteria_fa	Candidatus_Nomurabacteria_ge	0	1	0
OTU595	Bacteria	Parcubacteria	Candidatus_Nomurabacteria	Candidatus_Nomurabacteria_or	Candidatus_Nomurabacteria_fa	Candidatus_Nomurabacteria_ge	3	0	0
OTU6094	Bacteria	Parcubacteria	Candidatus_Nomurabacteria	Candidatus_Nomurabacteria_or	Candidatus_Nomurabacteria_fa	Candidatus_Nomurabacteria_ge	0	0	0
OTU697	Bacteria	Parcubacteria	Candidatus_Nomurabacteria	Candidatus_Nomurabacteria_or	Candidatus_Nomurabacteria_fa	Candidatus_Nomurabacteria_ge	3	2	4
OTU762	Bacteria	Parcubacteria	Candidatus_Nomurabacteria	Candidatus_Nomurabacteria_or	Candidatus_Nomurabacteria_fa	Candidatus_Nomurabacteria_ge	0	0	0
OTU775	Bacteria	Parcubacteria	Candidatus_Nomurabacteria	Candidatus_Nomurabacteria_or	Candidatus_Nomurabacteria_fa	Candidatus_Nomurabacteria_ge	5	2	4
OTU8	Bacteria	Parcubacteria	Candidatus_Nomurabacteria	Candidatus_Nomurabacteria_or	Candidatus_Nomurabacteria_fa	Candidatus_Nomurabacteria_ge	8	0	3
OTU1404	Bacteria	Microgenomates	Candidatus_Pacebacteria	Candidatus_Pacebacteria_or	Candidatus_Pacebacteria_fa	Candidatus_Pacebacteria_ge	10	4	4
OTU1416	Bacteria	Microgenomates	Candidatus_Pacebacteria	Candidatus_Pacebacteria_or	Candidatus_Pacebacteria_fa	Candidatus_Pacebacteria_ge	9	5	1
OTU2252	Bacteria	Microgenomates	Candidatus_Pacebacteria	Candidatus_Pacebacteria_or	Candidatus_Pacebacteria_fa	Candidatus_Pacebacteria_ge	1	1	0
OTU3786	Bacteria	Microgenomates	Candidatus_Pacebacteria	Candidatus_Pacebacteria_or	Candidatus_Pacebacteria_fa	Candidatus_Pacebacteria_ge	0	0	3
OTU4095	Bacteria	Microgenomates	Candidatus_Pacebacteria	Candidatus_Pacebacteria_or	Candidatus_Pacebacteria_fa	Candidatus_Pacebacteria_ge	0	0	0
OTU528	Bacteria	Microgenomates	Candidatus_Pacebacteria	Candidatus_Pacebacteria_or	Candidatus_Pacebacteria_fa	Candidatus_Pacebacteria_ge	0	0	0
OTU5702	Bacteria	Microgenomates	Candidatus_Pacebacteria	Candidatus_Pacebacteria_or	Candidatus_Pacebacteria_fa	Candidatus_Pacebacteria_ge	0	1	0
OTU295	Bacteria	Peregrinibacteria	Candidatus_Peribacteria	Candidatus_Peribacteria_or	Candidatus_Peribacteria_fa	Candidatus_Peribacteria_ge	0	1	0
OTU5038	Bacteria	Peregrinibacteria	Candidatus_Peribacteria	Candidatus_Peribacteria_or	Candidatus_Peribacteria_fa	Candidatus_Peribacteria_ge	0	0	1
OTU5152	Bacteria	Peregrinibacteria	Candidatus_Peribacteria	Candidatus_Peribacteria_or	Candidatus_Peribacteria_fa	Candidatus_Peribacteria_ge	0	0	0
OTU3429	Bacteria	Microgenomates	Candidatus_Roizmanbacteria	Candidatus_Roizmanbacteria_or	Candidatus_Roizmanbacteria_fa	Candidatus_Roizmanbacteria_ge	0	0	0
OTU2290	Bacteria	Microgenomates	Candidatus_Shapirobacteria	Candidatus_Shapirobacteria_or	Candidatus_Shapirobacteria_fa	Candidatus_Shapirobacteria_ge	1	0	1
OTU2637	Bacteria	Microgenomates	Candidatus_Shapirobacteria	Candidatus_Shapirobacteria_or	Candidatus_Shapirobacteria_fa	Candidatus_Shapirobacteria_ge	2	0	0
OTU3072	Bacteria	Microgenomates	Candidatus_Shapirobacteria	Candidatus_Shapirobacteria_or	Candidatus_Shapirobacteria_fa	Candidatus_Shapirobacteria_ge	0	0	0
OTU3615	Bacteria	Microgenomates	Candidatus_Shapirobacteria	Candidatus_Shapirobacteria_or	Candidatus_Shapirobacteria_fa	Candidatus_Shapirobacteria_ge	0	0	0
OTU3904	Bacteria	Microgenomates	Candidatus_Shapirobacteria	Candidatus_Shapirobacteria_or	Candidatus_Shapirobacteria_fa	Candidatus_Shapirobacteria_ge	2	0	0
OTU4282	Bacteria	Microgenomates	Candidatus_Shapirobacteria	Candidatus_Shapirobacteria_or	Candidatus_Shapirobacteria_fa	Candidatus_Shapirobacteria_ge	0	0	0
OTU4793	Bacteria	Microgenomates	Candidatus_Shapirobacteria	Candidatus_Shapirobacteria_or	Candidatus_Shapirobacteria_fa	Candidatus_Shapirobacteria_ge	0	0	0
OTU5227	Bacteria	Microgenomates	Candidatus_Shapirobacteria	Candidatus_Shapirobacteria_or	Candidatus_Shapirobacteria_fa	Candidatus_Shapirobacteria_ge	0	0	0
OTU5334	Bacteria	Microgenomates	Candidatus_Shapirobacteria	Candidatus_Shapirobacteria_or	Candidatus_Shapirobacteria_fa	Candidatus_Shapirobacteria_ge	0	0	0
OTU5405	Bacteria	Microgenomates	Candidatus_Shapirobacteria	Candidatus_Shapirobacteria_or	Candidatus_Shapirobacteria_fa	Candidatus_Shapirobacteria_ge	0	0	0
OTU5931	Bacteria	Microgenomates	Candidatus_Shapirobacteria	Candidatus_Shapirobacteria_or	Candidatus_Shapirobacteria_fa	Candidatus_Shapirobacteria_ge	0	1	0
OTU2889	Bacteria	Parcubacteria	Candidatus_Uhrbacteria	Candidatus_Uhrbacteria_or	Candidatus_Uhrbacteria_fa	Candidatus_Uhrbacteria_ge	0	0	0
OTU4645	Bacteria	Parcubacteria	Candidatus_Uhrbacteria	Candidatus_Uhrbacteria_or	Candidatus_Uhrbacteria_fa	Candidatus_Uhrbacteria_ge	2	0	0
OTU5413	Bacteria	Parcubacteria	Candidatus_Uhrbacteria	Candidatus_Uhrbacteria_or	Candidatus_Uhrbacteria_fa	Candidatus_Uhrbacteria_ge	2	0	2
OTU2281	Bacteria	Microgenomates	Candidatus_Woesebacteria	Candidatus_Woesebacteria_or	Candidatus_Woesebacteria_fa	Candidatus_Woesebacteria_ge	0	0	0
OTU3759	Bacteria	Microgenomates	Candidatus_Woesebacteria	Candidatus_Woesebacteria_or	Candidatus_Woesebacteria_fa	Candidatus_Woesebacteria_ge	0	0	0
OTU3882	Bacteria	Microgenomates	Candidatus_Woesebacteria	Candidatus_Woesebacteria_or	Candidatus_Woesebacteria_fa	Candidatus_Woesebacteria_ge	2	0	0
OTU4147	Bacteria	Microgenomates	Candidatus_Woesebacteria	Candidatus_Woesebacteria_or	Candidatus_Woesebacteria_fa	Candidatus_Woesebacteria_ge	0	0	0
OTU5610	Bacteria	Microgenomates	Candidatus_Woesebacteria	Candidatus_Woesebacteria_or	Candidatus_Woesebacteria_fa	Candidatus_Woesebacteria_ge	0	0	0
OTU5859	Bacteria	Microgenomates	Candidatus_Woesebacteria	Candidatus_Woesebacteria_or	Candidatus_Woesebacteria_fa	Candidatus_Woesebacteria_ge	0	0	1
OTU6019	Bacteria	Microgenomates	Candidatus_Woesebacteria	Candidatus_Woesebacteria_or	Candidatus_Woesebacteria_fa	Candidatus_Woesebacteria_ge	0	0	0
OTU5195	Bacteria	Parcubacteria	Candidatus_Wolfebacteria	Candidatus_Wolfebacteria_or	Candidatus_Wolfebacteria_fa	Candidatus_Wolfebacteria_ge	0	0	0
OTU2803	Bacteria	Fibrobacteres	Chitinivibrionia	Chitinivibrionia_or	Chitinivibrionia_fa	Chitinivibrionia_ge	0	0	0
OTU5447	Bacteria	Fibrobacteres	Chitinivibrionia	Chitinivibrionales	Chitinivibrionaceae	possible_genus_03	0	0	0
OTU3139	Bacteria	Fibrobacteres	Chitinivibrionia	unclassified	unclassified	unclassified	0	0	0
OTU3764	Bacteria	Fibrobacteres	Chitinivibrionia	Chitinivibrionales	Chitinivibrionaceae	unclassified	0	0	0
OTU1040	Bacteria	Chlamydiae	Chlamydiae	Chlamydiales	Parachlamydiaceae	Candidatus_Protochlamydia	0	0	4
OTU1408	Bacteria	Chlamydiae	Chlamydiae	Chlamydiales	Parachlamydiaceae	Candidatus_Protochlamydia	0	3	2
OTU2399	Bacteria	Chlamydiae	Chlamydiae	Chlamydiales	Parachlamydiaceae	Candidatus_Protochlamydia	0	0	0
OTU5959	Bacteria	Chlamydiae	Chlamydiae	Chlamydiales	Parachlamydiaceae	Candidatus_Protochlamydia	1	0	2
OTU2111	Bacteria	Chlamydiae	Chlamydiae	Chlamydiales	cvE6	cvE6_ge	28	15	6
OTU2112	Bacteria	Chlamydiae	Chlamydiae	Chlamydiales	cvE6	cvE6_ge	0	0	1
OTU597	Bacteria	Chlamydiae	Chlamydiae	Chlamydiales	cvE6	cvE6_ge	10	5	1
OTU853	Bacteria	Chlamydiae	Chlamydiae	Chlamydiales	cvE6	cvE6_ge	4	2	2
OTU2523	Bacteria	Chlamydiae	Chlamydiae	Chlamydiales	Chlamydiales_Incertae_Sedis	Estrella	5	0	0
OTU5975	Bacteria	Chlamydiae	Chlamydiae	Chlamydiales	Parachlamydiaceae	Neochlamydia	0	1	0
OTU821	Bacteria	Chlamydiae	Chlamydiae	Chlamydiales	Parachlamydiaceae	Neochlamydia	0	0	1
OTU1218	Bacteria	Chlamydiae	Chlamydiae	Chlamydiales	Simkaniaceae	unclassified	2	3	0
OTU1549	Bacteria	Chlamydiae	Chlamydiae	Chlamydiales	unclassified	unclassified	0	0	0
OTU1712	Bacteria	Chlamydiae	Chlamydiae	Chlamydiales	unclassified	unclassified	0	0	0
OTU1841	Bacteria	Chlamydiae	Chlamydiae	Chlamydiales	Simkaniaceae	unclassified	0	0	0
OTU2540	Bacteria	Chlamydiae	Chlamydiae	Chlamydiales	unclassified	unclassified	0	0	0
OTU2777	Bacteria	Chlamydiae	Chlamydiae	Chlamydiales	unclassified	unclassified	0	0	0
OTU3238	Bacteria	Chlamydiae	Chlamydiae	Chlamydiales	unclassified	unclassified	1	0	0
OTU3245	Bacteria	Chlamydiae	Chlamydiae	Chlamydiales	Simkaniaceae	unclassified	0	0	0
OTU3262	Bacteria	Chlamydiae	Chlamydiae	Chlamydiales	unclassified	unclassified	0	0	0
OTU3268	Bacteria	Chlamydiae	Chlamydiae	Chlamydiales	unclassified	unclassified	0	0	0
OTU3544	Bacteria	Chlamydiae	Chlamydiae	Chlamydiales	unclassified	unclassified	0	0	2
OTU3837	Bacteria	Chlamydiae	Chlamydiae	Chlamydiales	unclassified	unclassified	0	0	0
OTU4029	Bacteria	Chlamydiae	Chlamydiae	Chlamydiales	Parachlamydiaceae	unclassified	0	0	0
OTU4070	Bacteria	Chlamydiae	Chlamydiae	Chlamydiales	unclassified	unclassified	0	0	0
OTU4122	Bacteria	Chlamydiae	Chlamydiae	Chlamydiales	unclassified	unclassified	0	0	0
OTU4195	Bacteria	Chlamydiae	Chlamydiae	Chlamydiales	unclassified	unclassified	0	0	0
OTU4310	Bacteria	Chlamydiae	Chlamydiae	Chlamydiales	Simkaniaceae	unclassified	0	0	0
OTU4415	Bacteria	Chlamydiae	Chlamydiae	Chlamydiales	unclassified	unclassified	0	0	0
OTU4463	Bacteria	Chlamydiae	Chlamydiae	Chlamydiales	unclassified	unclassified	0	0	0
OTU4820	Bacteria	Chlamydiae	Chlamydiae	Chlamydiales	unclassified	unclassified	0	0	0
OTU5062	Bacteria	Chlamydiae	Chlamydiae	Chlamydiales	unclassified	unclassified	0	0	0
OTU5189	Bacteria	Chlamydiae	Chlamydiae	Chlamydiales	unclassified	unclassified	0	0	0
OTU5215	Bacteria	Chlamydiae	Chlamydiae	Chlamydiales	unclassified	unclassified	0	0	0
OTU5320	Bacteria	Chlamydiae	Chlamydiae	Chlamydiales	unclassified	unclassified	0	0	0
OTU5338	Bacteria	Chlamydiae	Chlamydiae	Chlamydiales	unclassified	unclassified	0	0	0
OTU5340	Bacteria	Chlamydiae	Chlamydiae	Chlamydiales	unclassified	unclassified	1	0	0
OTU5662	Bacteria	Chlamydiae	Chlamydiae	Chlamydiales	unclassified	unclassified	0	0	0
OTU5748	Bacteria	Chlamydiae	Chlamydiae	Chlamydiales	Simkaniaceae	unclassified	0	0	0
OTU5926	Bacteria	Chlamydiae	Chlamydiae	Chlamydiales	unclassified	unclassified	0	0	0
OTU4976	Bacteria	Chlorobi	Chlorobia	Chlorobiales	OC31	OC31_ge	0	0	1
OTU1049	Bacteria	Chlorobi	Chlorobia	Chlorobiales	OPB56	OPB56_ge	1	0	4
OTU1096	Bacteria	Chlorobi	Chlorobia	Chlorobiales	OPB56	OPB56_ge	17	10	9
OTU114	Bacteria	Chlorobi	Chlorobia	Chlorobiales	OPB56	OPB56_ge	20	23	31
OTU1308	Bacteria	Chlorobi	Chlorobia	Chlorobiales	OPB56	OPB56_ge	0	0	2
OTU1360	Bacteria	Chlorobi	Chlorobia	Chlorobiales	OPB56	OPB56_ge	58	55	57
OTU1694	Bacteria	Chlorobi	Chlorobia	Chlorobiales	OPB56	OPB56_ge	0	1	4
OTU1704	Bacteria	Chlorobi	Chlorobia	Chlorobiales	OPB56	OPB56_ge	2	6	8
OTU183	Bacteria	Chlorobi	Chlorobia	Chlorobiales	OPB56	OPB56_ge	0	0	0
OTU1907	Bacteria	Chlorobi	Chlorobia	Chlorobiales	OPB56	OPB56_ge	0	1	0
OTU255	Bacteria	Chlorobi	Chlorobia	Chlorobiales	OPB56	OPB56_ge	10	7	9
OTU2604	Bacteria	Chlorobi	Chlorobia	Chlorobiales	OPB56	OPB56_ge	9	0	4
OTU2609	Bacteria	Chlorobi	Chlorobia	Chlorobiales	OPB56	OPB56_ge	0	0	0
OTU3061	Bacteria	Chlorobi	Chlorobia	Chlorobiales	OPB56	OPB56_ge	5	3	0
OTU3181	Bacteria	Chlorobi	Chlorobia	Chlorobiales	OPB56	OPB56_ge	6	6	9
OTU3332	Bacteria	Chlorobi	Chlorobia	Chlorobiales	OPB56	OPB56_ge	0	0	0
OTU3442	Bacteria	Chlorobi	Chlorobia	Chlorobiales	OPB56	OPB56_ge	1	0	3
OTU3959	Bacteria	Chlorobi	Chlorobia	Chlorobiales	OPB56	OPB56_ge	0	0	0
OTU4034	Bacteria	Chlorobi	Chlorobia	Chlorobiales	OPB56	OPB56_ge	0	0	0
OTU4047	Bacteria	Chlorobi	Chlorobia	Chlorobiales	OPB56	OPB56_ge	0	0	0
OTU4101	Bacteria	Chlorobi	Chlorobia	Chlorobiales	OPB56	OPB56_ge	0	0	0
OTU4336	Bacteria	Chlorobi	Chlorobia	Chlorobiales	OPB56	OPB56_ge	0	0	0
OTU4519	Bacteria	Chlorobi	Chlorobia	Chlorobiales	OPB56	OPB56_ge	0	0	0
OTU4601	Bacteria	Chlorobi	Chlorobia	Chlorobiales	OPB56	OPB56_ge	0	0	0
OTU5025	Bacteria	Chlorobi	Chlorobia	Chlorobiales	OPB56	OPB56_ge	0	0	0
OTU5040	Bacteria	Chlorobi	Chlorobia	Chlorobiales	OPB56	OPB56_ge	0	0	0
OTU5184	Bacteria	Chlorobi	Chlorobia	Chlorobiales	OPB56	OPB56_ge	0	2	0
OTU5797	Bacteria	Chlorobi	Chlorobia	Chlorobiales	OPB56	OPB56_ge	0	0	0
OTU5827	Bacteria	Chlorobi	Chlorobia	Chlorobiales	OPB56	OPB56_ge	0	0	0
OTU5895	Bacteria	Chlorobi	Chlorobia	Chlorobiales	OPB56	OPB56_ge	0	0	0
OTU6086	Bacteria	Chlorobi	Chlorobia	Chlorobiales	OPB56	OPB56_ge	0	0	0
OTU690	Bacteria	Chlorobi	Chlorobia	Chlorobiales	OPB56	OPB56_ge	39	16	25
OTU791	Bacteria	Chlorobi	Chlorobia	Chlorobiales	OPB56	OPB56_ge	0	1	1
OTU890	Bacteria	Chlorobi	Chlorobia	Chlorobiales	OPB56	OPB56_ge	9	7	4
OTU1321	Bacteria	Chlorobi	Chlorobia	Chlorobiales	SJA-28	SJA-28_ge	1	1	3
OTU1573	Bacteria	Chlorobi	Chlorobia	Chlorobiales	SJA-28	SJA-28_ge	0	8	1
OTU1988	Bacteria	Chlorobi	Chlorobia	Chlorobiales	SJA-28	SJA-28_ge	0	0	0
OTU2487	Bacteria	Chlorobi	Chlorobia	Chlorobiales	SJA-28	SJA-28_ge	0	0	0
OTU2571	Bacteria	Chlorobi	Chlorobia	Chlorobiales	SJA-28	SJA-28_ge	0	0	0
OTU2650	Bacteria	Chlorobi	Chlorobia	Chlorobiales	SJA-28	SJA-28_ge	0	0	0
OTU2716	Bacteria	Chlorobi	Chlorobia	Chlorobiales	SJA-28	SJA-28_ge	1	1	0
OTU3	Bacteria	Chlorobi	Chlorobia	Chlorobiales	SJA-28	SJA-28_ge	25	60	60
OTU3228	Bacteria	Chlorobi	Chlorobia	Chlorobiales	SJA-28	SJA-28_ge	0	0	0
OTU3518	Bacteria	Chlorobi	Chlorobia	Chlorobiales	SJA-28	SJA-28_ge	0	0	1
OTU3720	Bacteria	Chlorobi	Chlorobia	Chlorobiales	SJA-28	SJA-28_ge	2	0	1
OTU4350	Bacteria	Chlorobi	Chlorobia	Chlorobiales	SJA-28	SJA-28_ge	0	0	0
OTU5279	Bacteria	Chlorobi	Chlorobia	Chlorobiales	SJA-28	SJA-28_ge	0	0	0
OTU560	Bacteria	Chlorobi	Chlorobia	Chlorobiales	SJA-28	SJA-28_ge	9	8	7
OTU5750	Bacteria	Chlorobi	Chlorobia	Chlorobiales	SJA-28	SJA-28_ge	0	0	0
OTU93	Bacteria	Chlorobi	Chlorobia	Chlorobiales	SJA-28	SJA-28_ge	40	61	57
OTU99	Bacteria	Chlorobi	Chlorobia	Chlorobiales	SJA-28	SJA-28_ge	58	74	64
OTU4333	Bacteria	Chloroflexi	Chloroflexia	Herpetosiphonales	Herpetosiphonaceae	Herpetosiphon	0	0	1
OTU2825	Bacteria	Chloroflexi	Chloroflexia	Chloroflexales	Roseiflexaceae	Roseiflexus	7	4	5
OTU2840	Bacteria	Chloroflexi	Chloroflexia	Chloroflexales	Roseiflexaceae	Roseiflexus	15	17	8
OTU3043	Bacteria	Chloroflexi	Chloroflexia	Chloroflexales	Roseiflexaceae	Roseiflexus	6	5	3
OTU3772	Bacteria	Chloroflexi	Chloroflexia	Chloroflexales	Roseiflexaceae	Roseiflexus	2	2	1
OTU3988	Bacteria	Chloroflexi	Chloroflexia	Chloroflexales	Roseiflexaceae	Roseiflexus	2	6	1
OTU4453	Bacteria	Chloroflexi	Chloroflexia	Chloroflexales	Roseiflexaceae	Roseiflexus	0	1	0
OTU492	Bacteria	Chloroflexi	Chloroflexia	Chloroflexales	Roseiflexaceae	Roseiflexus	2	0	1
OTU893	Bacteria	Chloroflexi	Chloroflexia	Chloroflexales	Roseiflexaceae	Roseiflexus	5	4	2
OTU2288	Bacteria	Chloroflexi	Chloroflexia	Chloroflexales	unclassified	unclassified	8	3	1
OTU3285	Bacteria	Chloroflexi	Chloroflexia	unclassified	unclassified	unclassified	9	5	5
OTU4657	Bacteria	Chloroflexi	Chloroflexia	unclassified	unclassified	unclassified	1	0	0
OTU1579	Bacteria	Cyanobacteria	Chloroplast	Chloroplast_or	Chloroplast_fa	Chloroplast_ge	1	0	1
OTU3185	Bacteria	Cyanobacteria	Chloroplast	Chloroplast_or	Chloroplast_fa	Chloroplast_ge	0	0	0
OTU3685	Bacteria	Cyanobacteria	Chloroplast	Chloroplast_or	Chloroplast_fa	Chloroplast_ge	1	5	1
OTU4540	Bacteria	Cyanobacteria	Chloroplast	Chloroplast_or	Chloroplast_fa	Chloroplast_ge	0	2	2
OTU4794	Bacteria	Cyanobacteria	Chloroplast	Chloroplast_or	Chloroplast_fa	Chloroplast_ge	0	0	0
OTU5143	Bacteria	Cyanobacteria	Chloroplast	Chloroplast_or	Chloroplast_fa	Chloroplast_ge	0	2	3
OTU1725	Bacteria	Armatimonadetes	Chthonomonadetes	Chthonomonadales	Chthonomonadales_fa	Chthonomonadales_ge	0	0	0
OTU2405	Bacteria	Armatimonadetes	Chthonomonadetes	Chthonomonadales	Chthonomonadales_fa	Chthonomonadales_ge	0	0	1
OTU2943	Bacteria	Armatimonadetes	Chthonomonadetes	Chthonomonadales	Chthonomonadales_fa	Chthonomonadales_ge	0	0	0
OTU3322	Bacteria	Armatimonadetes	Chthonomonadetes	Chthonomonadales	Chthonomonadales_fa	Chthonomonadales_ge	1	1	0
OTU3514	Bacteria	Armatimonadetes	Chthonomonadetes	Chthonomonadales	Chthonomonadales_fa	Chthonomonadales_ge	0	0	0
OTU4172	Bacteria	Armatimonadetes	Chthonomonadetes	Chthonomonadales	Chthonomonadales_fa	Chthonomonadales_ge	0	0	2
OTU4614	Bacteria	Armatimonadetes	Chthonomonadetes	Chthonomonadales	Chthonomonadales_fa	Chthonomonadales_ge	0	0	0
OTU4944	Bacteria	Armatimonadetes	Chthonomonadetes	Chthonomonadales	Chthonomonadales_fa	Chthonomonadales_ge	0	0	0
OTU5462	Bacteria	Armatimonadetes	Chthonomonadetes	Chthonomonadales	Chthonomonadales_fa	Chthonomonadales_ge	0	0	0
OTU5939	Bacteria	Armatimonadetes	Chthonomonadetes	Chthonomonadales	Chthonomonadales_fa	Chthonomonadales_ge	0	1	0
OTU736	Bacteria	Armatimonadetes	Chthonomonadetes	Chthonomonadales	Chthonomonadales_fa	Chthonomonadales_ge	3	2	1
OTU3655	Bacteria	Armatimonadetes	Chthonomonadetes	Chthonomonadales	Chthonomonadaceae	Chthonomonas	1	0	0
OTU2553	Bacteria	Cloacimonetes	Cloacimonetes_cl	Cloacimonetes_or	Cloacimonetes_fa	Cloacimonetes_ge	1	1	0
OTU2929	Bacteria	Cloacimonetes	Cloacimonetes_cl	Cloacimonetes_or	Cloacimonetes_fa	Cloacimonetes_ge	2	0	0
OTU3593	Bacteria	Cloacimonetes	Cloacimonetes_cl	Cloacimonetes_or	Cloacimonetes_fa	Cloacimonetes_ge	0	0	0
OTU3986	Bacteria	Cloacimonetes	Cloacimonetes_cl	Cloacimonetes_or	Cloacimonetes_fa	Cloacimonetes_ge	0	2	1
OTU4654	Bacteria	Cloacimonetes	Cloacimonetes_cl	Cloacimonetes_or	Cloacimonetes_fa	Cloacimonetes_ge	0	0	0
OTU5412	Bacteria	Cloacimonetes	Cloacimonetes_cl	Cloacimonetes_or	Cloacimonetes_fa	Cloacimonetes_ge	0	0	0
OTU1071	Bacteria	Cloacimonetes	Cloacimonetes_Incertae_Sedis	Unknown_Order	Unknown_Family	Candidatus_Cloacamonas	1	0	0
OTU479	Bacteria	Cloacimonetes	Cloacimonetes_Incertae_Sedis	Unknown_Order	Unknown_Family	Candidatus_Cloacamonas	2	3	4
OTU5630	Bacteria	Firmicutes	Clostridia	Clostridiales	Ruminococcaceae	Acetanaerobacterium	0	0	1
OTU2658	Bacteria	Firmicutes	Clostridia	Clostridiales	Lachnospiraceae	Acetitomaculum	2	1	3
OTU2938	Bacteria	Firmicutes	Clostridia	Clostridiales	Lachnospiraceae	Acetitomaculum	3	3	4
OTU2053	Bacteria	Firmicutes	Clostridia	Clostridiales	Peptostreptococcaceae	Acetoanaerobium	8	5	5
OTU3033	Bacteria	Firmicutes	Clostridia	Clostridiales	Eubacteriaceae	Acetobacterium	3	3	3
OTU1750	Bacteria	Firmicutes	Clostridia	Clostridiales	Family_XII	Acidaminobacter	0	0	0
OTU2853	Bacteria	Firmicutes	Clostridia	Clostridiales	Family_XII	Acidaminobacter	0	0	0
OTU2949	Bacteria	Firmicutes	Clostridia	Clostridiales	Family_XII	Acidaminobacter	0	0	0
OTU3791	Bacteria	Firmicutes	Clostridia	Clostridiales	Family_XII	Acidaminobacter	3	1	1
OTU5500	Bacteria	Firmicutes	Clostridia	Clostridiales	Clostridiaceae_2	Alkaliphilus	2	0	0
OTU3824	Bacteria	Firmicutes	Clostridia	Clostridiales	Ruminococcaceae	Anaerofilum	0	0	5
OTU4357	Bacteria	Firmicutes	Clostridia	Clostridiales	Ruminococcaceae	Anaerofilum	1	0	0
OTU5479	Bacteria	Firmicutes	Clostridia	Clostridiales	Ruminococcaceae	Anaerofilum	0	0	0
OTU5646	Bacteria	Firmicutes	Clostridia	Clostridiales	Eubacteriaceae	Anaerofustis	1	0	0
OTU5774	Bacteria	Firmicutes	Clostridia	Clostridiales	Lachnospiraceae	Anaerosporobacter	2	5	4
OTU1855	Bacteria	Firmicutes	Clostridia	Clostridiales	Lachnospiraceae	Anaerostipes	9	10	10
OTU2027	Bacteria	Firmicutes	Clostridia	Clostridiales	Ruminococcaceae	Anaerotruncus	0	0	0
OTU4328	Bacteria	Firmicutes	Clostridia	Clostridiales	Ruminococcaceae	Anaerotruncus	0	0	1
OTU4735	Bacteria	Firmicutes	Clostridia	Clostridiales	Ruminococcaceae	Anaerotruncus	1	0	0
OTU5901	Bacteria	Firmicutes	Clostridia	Clostridiales	Ruminococcaceae	Anaerotruncus	2	2	0
OTU1110	Bacteria	Firmicutes	Clostridia	Clostridiales	Family_XIII	Anaerovorax	2	1	0
OTU1121	Bacteria	Firmicutes	Clostridia	Clostridiales	Lachnospiraceae	Blautia	13	33	18
OTU4367	Bacteria	Firmicutes	Clostridia	Clostridiales	Lachnospiraceae	Blautia	9	16	24
OTU4508	Bacteria	Firmicutes	Clostridia	Clostridiales	Lachnospiraceae	Blautia	0	1	0
OTU5705	Bacteria	Firmicutes	Clostridia	Clostridiales	Lachnospiraceae	Blautia	10	6	9
OTU5056	Bacteria	Firmicutes	Clostridia	Clostridiales	Ruminococcaceae	Butyricicoccus	2	0	1
OTU221	Bacteria	Firmicutes	Clostridia	Clostridiales	Lachnospiraceae	Butyrivibrio_2	16	7	11
OTU3402	Bacteria	Firmicutes	Clostridia	Clostridiales	Caldicoprobacteraceae	Caldicoprobacter	1	0	0
OTU3457	Bacteria	Firmicutes	Clostridia	Clostridiales	Ruminococcaceae	Candidatus_Soleaferrea	1	0	0
OTU5729	Bacteria	Firmicutes	Clostridia	Clostridiales	Ruminococcaceae	Candidatus_Soleaferrea	0	0	0
OTU2749	Bacteria	Firmicutes	Clostridia	Clostridiales	Ruminococcaceae	Caproiciproducens	0	0	2
OTU2822	Bacteria	Firmicutes	Clostridia	Clostridiales	Ruminococcaceae	Caproiciproducens	0	0	0
OTU3467	Bacteria	Firmicutes	Clostridia	Clostridiales	Ruminococcaceae	Caproiciproducens	0	1	0
OTU3512	Bacteria	Firmicutes	Clostridia	Clostridiales	Ruminococcaceae	Caproiciproducens	4	6	0
OTU4301	Bacteria	Firmicutes	Clostridia	Clostridiales	Ruminococcaceae	Caproiciproducens	0	0	4
OTU940	Bacteria	Firmicutes	Clostridia	Clostridiales	Ruminococcaceae	Caproiciproducens	2	0	1
OTU4321	Bacteria	Firmicutes	Clostridia	Clostridiales	Christensenellaceae	Christensenellaceae_ge	1	0	0
OTU1174	Bacteria	Firmicutes	Clostridia	Clostridiales	Christensenellaceae	Christensenellaceae_R-7_group	2	12	5
OTU1319	Bacteria	Firmicutes	Clostridia	Clostridiales	Christensenellaceae	Christensenellaceae_R-7_group	4	4	5
OTU1619	Bacteria	Firmicutes	Clostridia	Clostridiales	Christensenellaceae	Christensenellaceae_R-7_group	0	0	1
OTU2182	Bacteria	Firmicutes	Clostridia	Clostridiales	Christensenellaceae	Christensenellaceae_R-7_group	1	2	7
OTU2567	Bacteria	Firmicutes	Clostridia	Clostridiales	Christensenellaceae	Christensenellaceae_R-7_group	0	2	0
OTU2575	Bacteria	Firmicutes	Clostridia	Clostridiales	Christensenellaceae	Christensenellaceae_R-7_group	5	1	0
OTU291	Bacteria	Firmicutes	Clostridia	Clostridiales	Christensenellaceae	Christensenellaceae_R-7_group	31	37	35
OTU2950	Bacteria	Firmicutes	Clostridia	Clostridiales	Christensenellaceae	Christensenellaceae_R-7_group	4	7	10
OTU2995	Bacteria	Firmicutes	Clostridia	Clostridiales	Christensenellaceae	Christensenellaceae_R-7_group	3	3	4
OTU3162	Bacteria	Firmicutes	Clostridia	Clostridiales	Christensenellaceae	Christensenellaceae_R-7_group	4	0	2
OTU3230	Bacteria	Firmicutes	Clostridia	Clostridiales	Christensenellaceae	Christensenellaceae_R-7_group	1	2	5
OTU324	Bacteria	Firmicutes	Clostridia	Clostridiales	Christensenellaceae	Christensenellaceae_R-7_group	0	0	2
OTU3411	Bacteria	Firmicutes	Clostridia	Clostridiales	Christensenellaceae	Christensenellaceae_R-7_group	0	0	0
OTU3418	Bacteria	Firmicutes	Clostridia	Clostridiales	Christensenellaceae	Christensenellaceae_R-7_group	0	2	0
OTU3491	Bacteria	Firmicutes	Clostridia	Clostridiales	Christensenellaceae	Christensenellaceae_R-7_group	0	0	0
OTU4040	Bacteria	Firmicutes	Clostridia	Clostridiales	Christensenellaceae	Christensenellaceae_R-7_group	2	3	5
OTU4457	Bacteria	Firmicutes	Clostridia	Clostridiales	Christensenellaceae	Christensenellaceae_R-7_group	1	1	0
OTU4544	Bacteria	Firmicutes	Clostridia	Clostridiales	Christensenellaceae	Christensenellaceae_R-7_group	0	0	0
OTU4651	Bacteria	Firmicutes	Clostridia	Clostridiales	Christensenellaceae	Christensenellaceae_R-7_group	0	0	0
OTU4706	Bacteria	Firmicutes	Clostridia	Clostridiales	Christensenellaceae	Christensenellaceae_R-7_group	4	0	1
OTU4716	Bacteria	Firmicutes	Clostridia	Clostridiales	Christensenellaceae	Christensenellaceae_R-7_group	1	1	0
OTU4913	Bacteria	Firmicutes	Clostridia	Clostridiales	Christensenellaceae	Christensenellaceae_R-7_group	0	2	0
OTU5016	Bacteria	Firmicutes	Clostridia	Clostridiales	Christensenellaceae	Christensenellaceae_R-7_group	0	0	0
OTU5049	Bacteria	Firmicutes	Clostridia	Clostridiales	Christensenellaceae	Christensenellaceae_R-7_group	1	0	0
OTU5536	Bacteria	Firmicutes	Clostridia	Clostridiales	Christensenellaceae	Christensenellaceae_R-7_group	5	6	1
OTU5575	Bacteria	Firmicutes	Clostridia	Clostridiales	Christensenellaceae	Christensenellaceae_R-7_group	1	1	0
OTU5582	Bacteria	Firmicutes	Clostridia	Clostridiales	Christensenellaceae	Christensenellaceae_R-7_group	0	4	3
OTU5599	Bacteria	Firmicutes	Clostridia	Clostridiales	Christensenellaceae	Christensenellaceae_R-7_group	0	0	0
OTU6032	Bacteria	Firmicutes	Clostridia	Clostridiales	Christensenellaceae	Christensenellaceae_R-7_group	0	0	0
OTU696	Bacteria	Firmicutes	Clostridia	Clostridiales	Christensenellaceae	Christensenellaceae_R-7_group	12	23	19
OTU778	Bacteria	Firmicutes	Clostridia	Clostridiales	Christensenellaceae	Christensenellaceae_R-7_group	10	4	1
OTU4063	Bacteria	Firmicutes	Clostridia	Clostridiales	Clostridiales_vadinBB60_group	Clostridiales_vadinBB60_group_ge	0	0	0
OTU1285	Bacteria	Firmicutes	Clostridia	Clostridiales	Clostridiaceae_1	Clostridium_sensu_stricto_1	33	40	37
OTU2662	Bacteria	Firmicutes	Clostridia	Clostridiales	Clostridiaceae_1	Clostridium_sensu_stricto_1	3	7	4
OTU3064	Bacteria	Firmicutes	Clostridia	Clostridiales	Clostridiaceae_1	Clostridium_sensu_stricto_1	3	0	0
OTU4881	Bacteria	Firmicutes	Clostridia	Clostridiales	Clostridiaceae_1	Clostridium_sensu_stricto_1	7	11	4
OTU5781	Bacteria	Firmicutes	Clostridia	Clostridiales	Clostridiaceae_1	Clostridium_sensu_stricto_1	1	0	0
OTU2080	Bacteria	Firmicutes	Clostridia	Clostridiales	Clostridiaceae_1	Clostridium_sensu_stricto_12	3	7	7
OTU3147	Bacteria	Firmicutes	Clostridia	Clostridiales	Clostridiaceae_1	Clostridium_sensu_stricto_9	0	2	3
OTU2659	Bacteria	Firmicutes	Clostridia	Clostridiales	Lachnospiraceae	Coprococcus_1	2	1	1
OTU5359	Bacteria	Firmicutes	Clostridia	Clostridiales	Lachnospiraceae	Coprococcus_2	2	3	4
OTU2672	Bacteria	Firmicutes	Clostridia	D8A-2	D8A-2_fa	D8A-2_ge	0	0	1
OTU5770	Bacteria	Firmicutes	Clostridia	D8A-2	D8A-2_fa	D8A-2_ge	1	0	1
OTU4164	Bacteria	Firmicutes	Clostridia	Clostridiales	Defluviitaleaceae	Defluviitaleaceae_UCG-011	0	2	1
OTU2829	Bacteria	Firmicutes	Clostridia	Clostridiales	Peptococcaceae	Desulfurispora	0	1	0
OTU3572	Bacteria	Firmicutes	Clostridia	Clostridiales	Lachnospiraceae	Dorea	18	22	9
OTU4049	Bacteria	Firmicutes	Clostridia	Clostridiales	Lachnospiraceae	Dorea	5	6	2
OTU2830	Bacteria	Firmicutes	Clostridia	Clostridiales	Lachnospiraceae	Epulopiscium	2	0	0
OTU1243	Bacteria	Firmicutes	Clostridia	Clostridiales	Ruminococcaceae	Ercella	1	0	1
OTU238	Bacteria	Firmicutes	Clostridia	Clostridiales	Ruminococcaceae	Ercella	2	1	3
OTU2539	Bacteria	Firmicutes	Clostridia	Clostridiales	Ruminococcaceae	Ercella	0	1	1
OTU269	Bacteria	Firmicutes	Clostridia	Clostridiales	Ruminococcaceae	Ercella	0	3	6
OTU881	Bacteria	Firmicutes	Clostridia	Clostridiales	Ruminococcaceae	Ercella	5	10	5
OTU2036	Bacteria	Firmicutes	Clostridia	Clostridiales	Eubacteriaceae	Eubacterium	0	0	0
OTU958	Bacteria	Firmicutes	Clostridia	Clostridiales	Eubacteriaceae	Eubacterium	0	2	0
OTU1721	Bacteria	Firmicutes	Clostridia	Clostridiales	Ruminococcaceae	Faecalibacterium	100	132	118
OTU4219	Bacteria	Firmicutes	Clostridia	Clostridiales	Family_XIII	Family_XIII_AD3011_group	0	1	0
OTU4927	Bacteria	Firmicutes	Clostridia	Clostridiales	Family_XIII	Family_XIII_AD3011_group	1	8	9
OTU5427	Bacteria	Firmicutes	Clostridia	Clostridiales	Family_XIII	Family_XIII_AD3011_group	1	0	1
OTU2385	Bacteria	Firmicutes	Clostridia	Clostridiales	Family_XIII	Family_XIII_ge	0	0	0
OTU2512	Bacteria	Firmicutes	Clostridia	Clostridiales	Family_XIII	Family_XIII_ge	3	5	1
OTU282	Bacteria	Firmicutes	Clostridia	Clostridiales	Family_XIII	Family_XIII_ge	12	9	12
OTU2998	Bacteria	Firmicutes	Clostridia	Clostridiales	Family_XIII	Family_XIII_ge	0	0	0
OTU5778	Bacteria	Firmicutes	Clostridia	Clostridiales	Family_XIII	Family_XIII_ge	0	0	0
OTU5898	Bacteria	Firmicutes	Clostridia	Clostridiales	Family_XIII	Family_XIII_ge	0	0	0
OTU3929	Bacteria	Firmicutes	Clostridia	Clostridiales	Family_XIII	Family_XIII_UCG-002	0	0	0
OTU499	Bacteria	Firmicutes	Clostridia	Clostridiales	Family_XIII	Family_XIII_UCG-002	1	7	9
OTU2901	Bacteria	Firmicutes	Clostridia	Clostridiales	Ruminococcaceae	Fastidiosipila	0	1	0
OTU3970	Bacteria	Firmicutes	Clostridia	Clostridiales	Ruminococcaceae	Fastidiosipila	0	0	0
OTU5398	Bacteria	Firmicutes	Clostridia	Clostridiales	Ruminococcaceae	Fastidiosipila	0	0	2
OTU168	Bacteria	Firmicutes	Clostridia	Clostridiales	Clostridiaceae_1	Fonticella	2	2	2
OTU2475	Bacteria	Firmicutes	Clostridia	Clostridiales	Clostridiaceae_1	Fonticella	6	4	1
OTU5944	Bacteria	Firmicutes	Clostridia	Clostridiales	Clostridiaceae_1	Fonticella	4	0	2
OTU2526	Bacteria	Firmicutes	Clostridia	Clostridiales	Family_XII	Fusibacter	4	6	4
OTU5034	Bacteria	Firmicutes	Clostridia	Clostridiales	Family_XII	Fusibacter	0	0	0
OTU2317	Bacteria	Firmicutes	Clostridia	Clostridiales	Lachnospiraceae	Fusicatenibacter	18	30	31
OTU4148	Bacteria	Firmicutes	Clostridia	Clostridiales	Family_XI	Gallicola	1	2	0
OTU5369	Bacteria	Firmicutes	Clostridia	Clostridiales	Family_XI	Gallicola	1	8	10
OTU2437	Bacteria	Firmicutes	Clostridia	Thermoanaerobacterales	Thermoanaerobacteraceae	Gelria	4	2	5
OTU3755	Bacteria	Firmicutes	Clostridia	Thermoanaerobacterales	Thermoanaerobacteraceae	Gelria	4	1	0
OTU4662	Bacteria	Firmicutes	Clostridia	Thermoanaerobacterales	Thermoanaerobacteraceae	Gelria	1	0	0
OTU588	Bacteria	Firmicutes	Clostridia	Thermoanaerobacterales	Thermoanaerobacteraceae	Gelria	28	22	15
OTU4285	Bacteria	Firmicutes	Clostridia	Clostridiales	Family_XI	Gottschalkia	0	0	0
OTU1648	Bacteria	Firmicutes	Clostridia	Clostridiales	Gracilibacteraceae	Gracilibacter	11	16	13
OTU3235	Bacteria	Firmicutes	Clostridia	Clostridiales	Gracilibacteraceae	Gracilibacter	2	4	2
OTU5050	Bacteria	Firmicutes	Clostridia	Clostridiales	Lachnospiraceae	Howardella	0	0	0
OTU3086	Bacteria	Firmicutes	Clostridia	Clostridiales	Heliobacteriaceae	Hydrogenispora	0	0	0
OTU3965	Bacteria	Firmicutes	Clostridia	Clostridiales	Heliobacteriaceae	Hydrogenispora	0	0	0
OTU4743	Bacteria	Firmicutes	Clostridia	Clostridiales	Heliobacteriaceae	Hydrogenispora	0	0	0
OTU5914	Bacteria	Firmicutes	Clostridia	Clostridiales	Heliobacteriaceae	Hydrogenispora	0	0	0
OTU724	Bacteria	Firmicutes	Clostridia	Clostridiales	Peptostreptococcaceae	Intestinibacter	6	17	7
OTU3420	Bacteria	Firmicutes	Clostridia	Clostridiales	Lachnospiraceae	Lachnoclostridium	2	3	6
OTU4573	Bacteria	Firmicutes	Clostridia	Clostridiales	Lachnospiraceae	Lachnoclostridium	0	3	0
OTU5654	Bacteria	Firmicutes	Clostridia	Clostridiales	Lachnospiraceae	Lachnoclostridium_12	2	2	0
OTU204	Bacteria	Firmicutes	Clostridia	Clostridiales	Lachnospiraceae	Lachnospira	27	22	25
OTU4795	Bacteria	Firmicutes	Clostridia	Clostridiales	Lachnospiraceae	Lachnospira	14	17	18
OTU6044	Bacteria	Firmicutes	Clostridia	Clostridiales	Lachnospiraceae	Lachnospira	27	30	18
OTU1302	Bacteria	Firmicutes	Clostridia	Clostridiales	Lachnospiraceae	Lachnospiraceae_FCS020_group	5	0	1
OTU2044	Bacteria	Firmicutes	Clostridia	Clostridiales	Lachnospiraceae	Lachnospiraceae_ge	1	3	3
OTU3077	Bacteria	Firmicutes	Clostridia	Clostridiales	Lachnospiraceae	Lachnospiraceae_ge	6	4	8
OTU477	Bacteria	Firmicutes	Clostridia	Clostridiales	Lachnospiraceae	Lachnospiraceae_ge	27	20	31
OTU2787	Bacteria	Firmicutes	Clostridia	Clostridiales	Lachnospiraceae	Lachnospiraceae_ND3007_group	5	1	1
OTU3333	Bacteria	Firmicutes	Clostridia	Clostridiales	Lachnospiraceae	Lachnospiraceae_NK3A20_group	13	15	10
OTU2107	Bacteria	Firmicutes	Clostridia	Clostridiales	Gracilibacteraceae	Lutispora	0	0	0
OTU149	Bacteria	Firmicutes	Clostridia	Halanaerobiales	ODP1230B8.23	ODP1230B8.23_ge	31	54	59
OTU233	Bacteria	Firmicutes	Clostridia	Halanaerobiales	ODP1230B8.23	ODP1230B8.23_ge	0	0	2
OTU3010	Bacteria	Firmicutes	Clostridia	Halanaerobiales	ODP1230B8.23	ODP1230B8.23_ge	0	0	0
OTU3167	Bacteria	Firmicutes	Clostridia	Halanaerobiales	ODP1230B8.23	ODP1230B8.23_ge	0	0	0
OTU3275	Bacteria	Firmicutes	Clostridia	Halanaerobiales	ODP1230B8.23	ODP1230B8.23_ge	0	0	0
OTU929	Bacteria	Firmicutes	Clostridia	Halanaerobiales	ODP1230B8.23	ODP1230B8.23_ge	4	1	0
OTU4520	Bacteria	Firmicutes	Clostridia	Clostridiales	Ruminococcaceae	Oscillibacter	0	1	0
OTU4741	Bacteria	Firmicutes	Clostridia	Clostridiales	Ruminococcaceae	Oscillibacter	0	0	1
OTU5419	Bacteria	Firmicutes	Clostridia	Clostridiales	Ruminococcaceae	Oscillibacter	2	0	2
OTU5449	Bacteria	Firmicutes	Clostridia	Clostridiales	Clostridiaceae_1	Oxobacter	2	0	0
OTU1689	Bacteria	Firmicutes	Clostridia	Clostridiales	P._palm_C-A_51	P._palm_C-A_51_ge	7	7	4
OTU1734	Bacteria	Firmicutes	Clostridia	Clostridiales	P._palm_C-A_51	P._palm_C-A_51_ge	7	5	8
OTU3126	Bacteria	Firmicutes	Clostridia	Clostridiales	P._palm_C-A_51	P._palm_C-A_51_ge	0	1	0
OTU4299	Bacteria	Firmicutes	Clostridia	Clostridiales	P._palm_C-A_51	P._palm_C-A_51_ge	0	0	0
OTU5319	Bacteria	Firmicutes	Clostridia	Clostridiales	P._palm_C-A_51	P._palm_C-A_51_ge	1	0	2
OTU5286	Bacteria	Firmicutes	Clostridia	Clostridiales	Peptococcaceae	Pelotomaculum	4	4	1
OTU4575	Bacteria	Firmicutes	Clostridia	Clostridiales	Peptococcaceae	Peptococcus	0	0	0
OTU2698	Bacteria	Firmicutes	Clostridia	Clostridiales	Clostridiaceae_1	Proteiniclasticum	5	4	8
OTU765	Bacteria	Firmicutes	Clostridia	Clostridiales	Clostridiaceae_1	Proteiniclasticum	3	7	11
OTU2031	Bacteria	Firmicutes	Clostridia	Clostridiales	Peptostreptococcaceae	Proteocatella	1	0	1
OTU2611	Bacteria	Firmicutes	Clostridia	Clostridiales	Peptostreptococcaceae	Proteocatella	6	2	3
OTU2643	Bacteria	Firmicutes	Clostridia	Clostridiales	Ruminococcaceae	Pseudobacteroides	1	1	0
OTU388	Bacteria	Firmicutes	Clostridia	Clostridiales	Peptostreptococcaceae	Romboutsia	97	114	131
OTU1682	Bacteria	Firmicutes	Clostridia	Clostridiales	Lachnospiraceae	Roseburia	41	47	44
OTU3391	Bacteria	Firmicutes	Clostridia	Clostridiales	Lachnospiraceae	Roseburia	1	1	2
OTU5236	Bacteria	Firmicutes	Clostridia	Clostridiales	Lachnospiraceae	Roseburia	13	10	8
OTU1525	Bacteria	Firmicutes	Clostridia	Clostridiales	Ruminococcaceae	Ruminiclostridium_1	1	0	1
OTU2082	Bacteria	Firmicutes	Clostridia	Clostridiales	Ruminococcaceae	Ruminiclostridium_1	1	1	0
OTU3257	Bacteria	Firmicutes	Clostridia	Clostridiales	Ruminococcaceae	Ruminiclostridium_1	0	0	0
OTU4387	Bacteria	Firmicutes	Clostridia	Clostridiales	Ruminococcaceae	Ruminiclostridium_1	0	0	0
OTU4496	Bacteria	Firmicutes	Clostridia	Clostridiales	Ruminococcaceae	Ruminiclostridium_1	0	0	1
OTU4568	Bacteria	Firmicutes	Clostridia	Clostridiales	Ruminococcaceae	Ruminiclostridium_1	5	6	1
OTU4690	Bacteria	Firmicutes	Clostridia	Clostridiales	Ruminococcaceae	Ruminiclostridium_1	0	0	0
OTU3846	Bacteria	Firmicutes	Clostridia	Clostridiales	Ruminococcaceae	Ruminiclostridium_5	0	0	0
OTU4636	Bacteria	Firmicutes	Clostridia	Clostridiales	Ruminococcaceae	Ruminiclostridium_5	2	0	0
OTU4787	Bacteria	Firmicutes	Clostridia	Clostridiales	Ruminococcaceae	Ruminiclostridium_5	0	0	0
OTU5306	Bacteria	Firmicutes	Clostridia	Clostridiales	Ruminococcaceae	Ruminiclostridium_6	5	1	0
OTU1794	Bacteria	Firmicutes	Clostridia	Clostridiales	Ruminococcaceae	Ruminococcaceae_ge	1	6	6
OTU2081	Bacteria	Firmicutes	Clostridia	Clostridiales	Ruminococcaceae	Ruminococcaceae_ge	1	7	5
OTU2289	Bacteria	Firmicutes	Clostridia	Clostridiales	Ruminococcaceae	Ruminococcaceae_ge	2	1	0
OTU2579	Bacteria	Firmicutes	Clostridia	Clostridiales	Ruminococcaceae	Ruminococcaceae_ge	11	24	10
OTU3049	Bacteria	Firmicutes	Clostridia	Clostridiales	Ruminococcaceae	Ruminococcaceae_ge	6	3	2
OTU3336	Bacteria	Firmicutes	Clostridia	Clostridiales	Ruminococcaceae	Ruminococcaceae_ge	0	0	0
OTU3671	Bacteria	Firmicutes	Clostridia	Clostridiales	Ruminococcaceae	Ruminococcaceae_ge	5	4	1
OTU3875	Bacteria	Firmicutes	Clostridia	Clostridiales	Ruminococcaceae	Ruminococcaceae_ge	2	2	1
OTU5013	Bacteria	Firmicutes	Clostridia	Clostridiales	Ruminococcaceae	Ruminococcaceae_ge	1	0	1
OTU5501	Bacteria	Firmicutes	Clostridia	Clostridiales	Ruminococcaceae	Ruminococcaceae_ge	5	3	0
OTU5590	Bacteria	Firmicutes	Clostridia	Clostridiales	Ruminococcaceae	Ruminococcaceae_ge	3	5	3
OTU5620	Bacteria	Firmicutes	Clostridia	Clostridiales	Ruminococcaceae	Ruminococcaceae_ge	7	0	3
OTU5624	Bacteria	Firmicutes	Clostridia	Clostridiales	Ruminococcaceae	Ruminococcaceae_ge	0	0	0
OTU5979	Bacteria	Firmicutes	Clostridia	Clostridiales	Ruminococcaceae	Ruminococcaceae_ge	0	0	0
OTU780	Bacteria	Firmicutes	Clostridia	Clostridiales	Ruminococcaceae	Ruminococcaceae_ge	9	4	12
OTU2162	Bacteria	Firmicutes	Clostridia	Clostridiales	Ruminococcaceae	Ruminococcaceae_NK4A214_group	12	16	6
OTU2171	Bacteria	Firmicutes	Clostridia	Clostridiales	Ruminococcaceae	Ruminococcaceae_NK4A214_group	0	0	0
OTU4217	Bacteria	Firmicutes	Clostridia	Clostridiales	Ruminococcaceae	Ruminococcaceae_NK4A214_group	7	7	2
OTU4522	Bacteria	Firmicutes	Clostridia	Clostridiales	Ruminococcaceae	Ruminococcaceae_NK4A214_group	0	6	0
OTU4576	Bacteria	Firmicutes	Clostridia	Clostridiales	Ruminococcaceae	Ruminococcaceae_NK4A214_group	33	19	6
OTU4866	Bacteria	Firmicutes	Clostridia	Clostridiales	Ruminococcaceae	Ruminococcaceae_NK4A214_group	0	1	0
OTU910	Bacteria	Firmicutes	Clostridia	Clostridiales	Ruminococcaceae	Ruminococcaceae_NK4A214_group	49	71	48
OTU2839	Bacteria	Firmicutes	Clostridia	Clostridiales	Ruminococcaceae	Ruminococcaceae_UCG-002	16	12	15
OTU5020	Bacteria	Firmicutes	Clostridia	Clostridiales	Ruminococcaceae	Ruminococcaceae_UCG-002	3	2	3
OTU514	Bacteria	Firmicutes	Clostridia	Clostridiales	Ruminococcaceae	Ruminococcaceae_UCG-002	20	23	16
OTU3047	Bacteria	Firmicutes	Clostridia	Clostridiales	Ruminococcaceae	Ruminococcaceae_UCG-003	6	1	2
OTU5392	Bacteria	Firmicutes	Clostridia	Clostridiales	Ruminococcaceae	Ruminococcaceae_UCG-004	2	0	0
[truncated: 4,029 more rows]

## Sheet: SCN
#OTU ID	Superkingdom	Phylum	Class	Order	Family	Genus	SCN-1_day0	SCN-2_day0	SCN-3_day0	SCN-1_day2	SCN-2_day2	SCN-3_day2	SCN-1_day4	SCN-2_day4	SCN-3_day4	SCN-1_day6	SCN-2_day6	SCN-3_day6	SCN-1_day8	SCN-2_day8	SCN-3_day8	SCN-1_day10	SCN-2_day10	SCN-3_day10	SCN-1_day12	SCN-2_day12	SCN-3_day12	SCN-1_day14	SCN-2_day14	SCN-3_day14	SCN-1_day16	SCN-2_day16	SCN-3_day16
OTU105	Bacteria	Chloroflexi	43831	1-20_or	1-20_fa	1-20_ge	62	47	39	119	76	85	89	94	140	55	70	97	580	663	520	579	448	752	108	123	221	139	141	192	125	134	312
OTU1076	Bacteria	Chloroflexi	43831	1-20_or	1-20_fa	1-20_ge	1	2	2	4	2	0	2	0	3	0	0	0	8	1	1	2	0	0	0	0	0	0	0	2	2	0	0
OTU2906	Bacteria	Chloroflexi	43831	1-20_or	1-20_fa	1-20_ge	0	0	0	0	0	0	0	0	2	0	0	0	0	0	0	0	0	0	0	0	0	0	0	0	0	0	0
OTU367	Bacteria	Chloroflexi	43831	1-20_or	1-20_fa	1-20_ge	3	0	0	1	0	0	1	1	0	0	0	1	0	1	0	2	5	2	0	0	0	0	0	3	0	0	0
OTU422	Bacteria	Chloroflexi	43831	1-20_or	1-20_fa	1-20_ge	0	0	0	0	0	0	0	0	0	0	0	0	1	3	0	0	1	0	2	0	2	0	0	0	0	2	1
OTU500	Bacteria	Chloroflexi	43831	1-20_or	1-20_fa	1-20_ge	11	6	9	4	11	8	18	12	19	9	8	11	60	84	55	40	59	31	12	24	15	10	14	16	10	14	16
OTU1031	Bacteria	AC1	AC1_cl	AC1_or	AC1_fa	AC1_ge	1	1	1	2	2	1	3	1	1	1	5	3	5	1	1	3	1	0	0	0	0	0	2	1	0	2	0
OTU5241	Bacteria	AC1	AC1_cl	AC1_or	AC1_fa	AC1_ge	0	0	0	0	0	0	0	0	0	0	0	0	0	0	0	2	0	0	0	0	0	0	0	0	0	0	1
OTU127	Bacteria	Actinobacteria	Acidimicrobiia	Acidimicrobiales	Acidimicrobiales_Incertae_Sedis	Candidatus_Microthrix	77	69	91	125	109	134	107	117	135	78	106	105	593	731	862	368	261	151	101	176	202	73	107	83	95	114	197
OTU2419	Bacteria	Actinobacteria	Acidimicrobiia	Acidimicrobiales	Acidimicrobiales_Incertae_Sedis	Candidatus_Microthrix	4	4	0	8	7	3	6	2	2	2	1	6	16	12	24	9	16	10	3	4	5	12	4	7	3	2	3
OTU397	Bacteria	Actinobacteria	Acidimicrobiia	Acidimicrobiales	Acidimicrobiales_Incertae_Sedis	Candidatus_Microthrix	18	21	24	37	44	44	38	35	45	27	24	14	122	144	120	63	37	18	24	24	30	16	19	16	9	23	32
OTU2751	Bacteria	Actinobacteria	Acidimicrobiia	Acidimicrobiales	Acidimicrobiaceae	CL500-29_marine_group	2	4	9	3	8	5	9	7	0	3	10	3	30	16	34	14	13	3	5	7	5	2	4	0	0	2	3
OTU3577	Bacteria	Actinobacteria	Acidimicrobiia	Acidimicrobiales	Acidimicrobiaceae	CL500-29_marine_group	0	1	0	0	1	0	0	0	1	0	0	2	0	5	3	3	1	0	1	7	0	0	0	1	0	0	0
OTU1883	Bacteria	Actinobacteria	Acidimicrobiia	Acidimicrobiales	Iamiaceae	Iamia	1	3	0	1	7	1	4	0	0	0	3	2	11	9	22	1	2	0	1	9	0	0	3	0	1	0	3
OTU319	Bacteria	Actinobacteria	Acidimicrobiia	Acidimicrobiales	Iamiaceae	Iamia	17	22	26	37	25	23	25	34	25	6	15	20	68	70	76	74	34	53	16	41	26	16	29	20	21	31	38
OTU4091	Bacteria	Actinobacteria	Acidimicrobiia	Acidimicrobiales	Iamiaceae	Iamia	0	0	0	0	0	0	1	0	1	0	0	1	0	3	0	1	0	0	0	0	0	0	0	0	0	0	1
OTU4746	Bacteria	Actinobacteria	Acidimicrobiia	Acidimicrobiales	Iamiaceae	Iamia	18	26	11	49	29	44	39	36	34	23	41	38	192	154	139	187	125	145	11	30	62	24	37	46	20	13	56
OTU5061	Bacteria	Actinobacteria	Acidimicrobiia	Acidimicrobiales	Iamiaceae	Iamia	13	9	8	45	32	22	20	35	45	19	19	19	123	102	117	111	89	131	18	48	41	42	39	24	31	28	41
OTU933	Bacteria	Actinobacteria	Acidimicrobiia	Acidimicrobiales	Acidimicrobiaceae	Ilumatobacter	0	0	0	0	0	0	0	0	0	0	0	0	0	0	0	1	4	1	0	0	0	0	0	0	1	2	0
OTU481	Bacteria	Actinobacteria	Acidimicrobiia	Acidimicrobiales	OM1_clade	OM1_clade_ge	0	1	0	2	0	1	1	1	3	2	2	0	2	4	9	2	3	1	1	6	1	0	3	2	0	2	0
OTU1000	Bacteria	Actinobacteria	Acidimicrobiia	Acidimicrobiales	unclassified	unclassified	6	7	3	7	4	8	10	2	14	5	10	2	55	55	42	65	46	37	11	12	21	19	17	17	26	18	29
OTU1653	Bacteria	Actinobacteria	Acidimicrobiia	Acidimicrobiales	unclassified	unclassified	2	7	4	2	4	1	4	1	4	1	4	2	8	4	4	13	12	2	3	5	6	15	0	6	10	1	7
OTU2656	Bacteria	Actinobacteria	Acidimicrobiia	Acidimicrobiales	unclassified	unclassified	0	0	0	0	0	0	1	0	3	0	0	4	0	0	4	0	1	0	0	0	1	0	0	0	0	0	0
OTU2874	Bacteria	Actinobacteria	Acidimicrobiia	Acidimicrobiales	unclassified	unclassified	7	3	1	7	1	9	2	3	9	5	2	5	13	14	11	8	12	6	1	1	2	4	2	6	2	6	4
OTU364	Bacteria	Actinobacteria	Acidimicrobiia	Acidimicrobiales	unclassified	unclassified	0	1	1	0	0	0	1	0	4	0	3	2	5	11	9	3	1	1	2	13	1	0	2	1	0	2	0
OTU3872	Bacteria	Actinobacteria	Acidimicrobiia	Acidimicrobiales	unclassified	unclassified	3	1	1	4	2	1	0	1	4	0	1	0	4	11	13	3	1	1	1	1	5	1	2	2	5	1	2
OTU5542	Bacteria	Actinobacteria	Acidimicrobiia	Acidimicrobiales	unclassified	unclassified	1	0	0	4	3	1	1	0	3	3	1	2	3	3	3	6	5	1	3	8	2	2	1	4	0	1	5
OTU526	Bacteria	Actinobacteria	Acidimicrobiia	Acidimicrobiales	Acidimicrobiaceae	unclassified	12	12	9	25	26	11	23	24	15	4	20	23	55	80	128	34	32	11	13	21	18	6	11	6	6	8	21
OTU708	Bacteria	Actinobacteria	Acidimicrobiia	Acidimicrobiales	Acidimicrobiaceae	unclassified	33	43	42	87	99	71	80	91	77	42	63	45	101	76	80	111	28	31	44	96	34	19	28	27	17	39	50
OTU3955	Bacteria	Actinobacteria	Acidimicrobiia	Acidimicrobiales	Acidimicrobiaceae	uncultured	0	1	0	0	0	0	0	0	0	0	0	0	0	0	0	0	0	0	0	0	0	0	0	0	0	0	0
OTU4179	Bacteria	Actinobacteria	Acidimicrobiia	Acidimicrobiales	Acidimicrobiaceae	uncultured	1	0	0	0	0	0	0	0	2	1	0	0	2	7	9	5	0	3	0	3	4	0	0	0	0	0	1
OTU2211	Bacteria	Actinobacteria	Acidimicrobiia	Acidimicrobiales	uncultured	uncultured_ge	3	0	0	0	1	0	1	0	2	0	2	1	12	9	1	11	4	4	3	2	2	7	0	1	2	0	2
OTU4995	Bacteria	Actinobacteria	Acidimicrobiia	Acidimicrobiales	uncultured	uncultured_ge	0	1	1	0	0	0	0	1	1	0	3	1	3	7	9	5	2	1	0	3	0	0	0	0	0	0	1
OTU507	Bacteria	Actinobacteria	Acidimicrobiia	Acidimicrobiales	uncultured	uncultured_ge	7	1	3	2	8	4	1	9	2	2	2	3	6	5	15	5	8	2	0	6	2	3	0	1	1	1	1
OTU5073	Bacteria	Actinobacteria	Acidimicrobiia	Acidimicrobiales	uncultured	uncultured_ge	3	2	5	0	3	0	2	3	1	0	3	1	12	9	7	2	3	2	0	3	3	0	0	1	5	0	2
OTU5124	Bacteria	Actinobacteria	Acidimicrobiia	Acidimicrobiales	uncultured	uncultured_ge	0	0	0	0	0	0	0	0	0	0	0	0	0	0	3	0	0	1	0	0	0	0	0	0	0	0	0
OTU5251	Bacteria	Actinobacteria	Acidimicrobiia	Acidimicrobiales	uncultured	uncultured_ge	0	0	0	1	0	0	0	1	0	0	0	0	0	1	2	0	0	0	0	0	0	0	0	0	1	0	0
OTU5517	Bacteria	Actinobacteria	Acidimicrobiia	Acidimicrobiales	uncultured	uncultured_ge	0	0	0	0	0	0	0	0	0	0	0	0	0	0	1	0	0	1	0	1	0	0	0	0	0	0	0
OTU679	Bacteria	Actinobacteria	Acidimicrobiia	Acidimicrobiales	uncultured	uncultured_ge	25	12	12	47	19	17	32	18	33	19	16	23	124	98	70	103	107	74	22	22	27	34	30	26	34	26	29
OTU6036	Bacteria	Acidobacteria	Acidobacteria	Acidobacteriales	Acidobacteriaceae_(Subgroup_1)	Candidatus_Koribacter	0	2	0	1	0	0	1	0	0	0	0	1	0	0	0	0	0	0	0	0	0	0	0	0	0	0	0
OTU2710	Bacteria	Acidobacteria	Acidobacteria_cl	Acidobacteria_or	Acidobacteria_fa	Acidobacteria_ge	1	1	0	0	2	0	0	0	0	0	0	0	0	0	0	0	0	0	0	0	1	0	0	0	1	0	0
OTU3365	Bacteria	Actinobacteria	Actinobacteria	Actinomycetales	Actinomycetaceae	Actinomyces	0	0	0	0	2	1	0	0	1	1	0	0	0	1	0	0	0	0	0	0	1	0	0	0	0	1	1
OTU3507	Bacteria	Actinobacteria	Actinobacteria	Actinomycetales	Actinomycetaceae	Actinomyces	0	0	0	1	0	0	0	0	0	0	0	0	0	0	0	0	0	0	0	1	0	0	0	0	0	0	0
OTU4590	Bacteria	Actinobacteria	Actinobacteria	Actinomycetales	Actinomycetaceae	Actinomyces	2	0	0	1	2	2	0	1	0	1	0	0	3	0	0	1	1	1	1	2	1	0	3	0	0	1	0
OTU5807	Bacteria	Actinobacteria	Actinobacteria	Actinomycetales	Actinomycetaceae	Actinomyces	0	0	0	0	0	2	0	0	0	0	0	0	0	3	0	1	1	0	0	0	0	0	0	0	0	0	0
OTU1904	Bacteria	Actinobacteria	Actinobacteria	Propionibacteriales	Propionibacteriaceae	Aestuariimicrobium	2	1	0	1	1	0	0	0	4	3	2	2	5	3	7	2	0	0	1	2	2	0	0	1	2	3	2
OTU1086	Bacteria	Actinobacteria	Actinobacteria	Bifidobacteriales	Bifidobacteriaceae	Bifidobacterium	13	7	9	9	2	5	2	8	10	3	3	4	5	5	13	19	5	6	0	7	3	2	6	9	8	2	3
OTU4089	Bacteria	Actinobacteria	Actinobacteria	Bifidobacteriales	Bifidobacteriaceae	Bifidobacterium	0	0	0	1	0	0	0	0	0	0	1	0	0	0	0	0	0	0	0	0	0	0	0	0	0	0	0
OTU564	Bacteria	Actinobacteria	Actinobacteria	Bifidobacteriales	Bifidobacteriaceae	Bifidobacterium	41	12	24	32	18	16	15	22	22	17	24	14	32	16	21	65	11	10	9	10	22	20	8	10	10	5	13
OTU813	Bacteria	Actinobacteria	Actinobacteria	Propionibacteriales	Propionibacteriaceae	Brooklawnia	3	0	1	8	0	2	3	3	3	5	4	11	10	4	4	10	4	1	3	7	3	1	2	1	4	5	8
OTU1264	Bacteria	Actinobacteria	Actinobacteria	Corynebacteriales	Corynebacteriaceae	Corynebacterium_1	0	2	1	0	0	5	0	0	3	0	0	0	0	1	2	0	0	0	0	0	0	0	0	0	0	0	0
OTU5238	Bacteria	Actinobacteria	Actinobacteria	Corynebacteriales	Corynebacteriaceae	Corynebacterium_1	0	0	1	2	0	0	1	0	0	0	0	0	0	0	0	1	0	0	2	0	2	1	0	0	0	0	1
OTU1161	Bacteria	Actinobacteria	Actinobacteria	Corynebacteriales	Dietziaceae	Dietzia	22	17	29	28	23	18	32	22	33	14	11	10	30	32	60	58	17	8	11	74	14	11	14	16	18	21	29
OTU855	Bacteria	Actinobacteria	Actinobacteria	Frankiales	Cryptosporangiaceae	Fodinicola	2	1	3	12	5	2	4	5	9	7	3	15	16	27	31	16	13	7	7	8	7	1	4	1	6	5	9
OTU3731	Bacteria	Actinobacteria	Actinobacteria	Micrococcales	Bogoriellaceae	Georgenia	0	1	0	0	0	0	0	0	2	0	0	0	0	0	4	3	1	0	1	0	0	0	0	0	0	2	0
OTU4550	Bacteria	Actinobacteria	Actinobacteria	Micrococcales	Bogoriellaceae	Georgenia	0	0	0	1	0	0	0	0	0	0	0	0	2	0	0	0	0	0	0	0	0	0	0	0	0	0	0
OTU515	Bacteria	Actinobacteria	Actinobacteria	Micrococcales	Bogoriellaceae	Georgenia	0	1	0	1	1	1	0	5	1	0	0	1	2	3	4	2	2	1	0	4	1	0	0	0	0	0	1
OTU5156	Bacteria	Actinobacteria	Actinobacteria	Micrococcales	Bogoriellaceae	Georgenia	2	0	0	1	0	0	0	0	0	1	1	0	3	2	2	4	0	0	0	0	0	0	0	1	0	0	1
OTU106	Bacteria	Actinobacteria	Actinobacteria	Corynebacteriales	Nocardiaceae	Gordonia	105	60	60	189	111	93	115	125	165	82	98	85	53	86	99	174	58	18	90	145	115	85	133	99	70	124	105
OTU1069	Bacteria	Actinobacteria	Actinobacteria	Micrococcales	Dermatophilaceae	Kineosphaera	0	0	0	2	1	1	0	0	0	1	0	0	0	3	4	0	0	0	0	1	0	0	1	1	0	0	1
OTU5312	Bacteria	Actinobacteria	Actinobacteria	Micrococcales	Micrococcaceae	Kocuria	0	0	1	0	0	0	0	0	0	0	1	0	0	0	0	0	0	0	0	0	2	1	0	0	0	0	2
OTU342	Bacteria	Actinobacteria	Actinobacteria	Micrococcales	Microbacteriaceae	Leucobacter	9	6	9	13	13	11	13	11	19	11	10	4	22	23	20	22	10	14	8	13	13	7	7	6	5	11	15
OTU3538	Bacteria	Actinobacteria	Actinobacteria	Micrococcales	Microbacteriaceae	Leucobacter	0	0	0	3	0	2	0	1	1	0	0	0	3	2	3	1	2	0	1	1	2	0	2	0	0	0	0
OTU5186	Bacteria	Actinobacteria	Actinobacteria	Micrococcales	Microbacteriaceae	Leucobacter	0	0	0	0	0	0	0	0	0	0	0	0	0	0	0	0	0	0	0	0	0	0	0	0	0	0	0
OTU1447	Bacteria	Actinobacteria	Actinobacteria	Propionibacteriales	Nocardioidaceae	Marmoricola	7	11	13	15	5	8	13	11	20	6	7	7	36	23	33	24	27	6	2	2	6	9	12	7	5	6	4
OTU405	Bacteria	Actinobacteria	Actinobacteria	Propionibacteriales	Nocardioidaceae	Marmoricola	64	38	43	89	76	58	57	56	83	34	31	40	248	237	207	165	202	59	29	37	73	42	60	42	46	35	72
OTU805	Bacteria	Actinobacteria	Actinobacteria	Micrococcales	Microbacteriaceae	Microbacterium	3	1	2	9	4	6	6	9	8	7	6	9	15	16	7	8	0	1	2	8	4	1	2	4	4	1	5
OTU1320	Bacteria	Actinobacteria	Actinobacteria	Propionibacteriales	Propionibacteriaceae	Microlunatus	0	0	0	1	0	2	3	1	0	5	2	0	0	0	0	2	0	0	1	1	3	0	2	0	1	0	4
OTU2780	Bacteria	Actinobacteria	Actinobacteria	Propionibacteriales	Propionibacteriaceae	Micropruina	3	6	2	1	8	3	2	3	1	2	2	2	3	0	0	13	1	0	0	8	2	0	0	2	2	3	1
OTU2233	Bacteria	Actinobacteria	Actinobacteria	Corynebacteriales	Mycobacteriaceae	Mycobacterium	3	3	6	6	6	7	3	10	11	3	10	4	6	16	6	17	9	4	6	13	3	10	2	2	3	3	5
OTU2269	Bacteria	Actinobacteria	Actinobacteria	Corynebacteriales	Mycobacteriaceae	Mycobacterium	0	1	0	1	0	0	0	1	1	0	1	1	0	2	0	1	0	0	0	0	0	0	0	1	0	1	1
OTU243	Bacteria	Actinobacteria	Actinobacteria	Corynebacteriales	Mycobacteriaceae	Mycobacterium	23	13	22	42	28	26	26	21	62	17	23	10	30	22	42	46	16	6	7	38	19	12	25	25	6	21	32
OTU3026	Bacteria	Actinobacteria	Actinobacteria	Corynebacteriales	Mycobacteriaceae	Mycobacterium	1	0	1	0	0	0	2	0	0	2	0	1	0	1	1	3	0	0	0	1	3	0	6	0	0	1	2
OTU4059	Bacteria	Actinobacteria	Actinobacteria	Corynebacteriales	Mycobacteriaceae	Mycobacterium	0	2	0	1	0	0	0	0	0	0	1	0	0	0	0	0	0	0	0	0	1	0	1	1	0	2	0
OTU843	Bacteria	Actinobacteria	Actinobacteria	Corynebacteriales	Mycobacteriaceae	Mycobacterium	3	2	2	3	5	3	4	2	1	4	4	3	0	4	1	1	0	1	2	7	2	0	5	2	0	2	5
OTU1718	Bacteria	Actinobacteria	Actinobacteria	Frankiales	Nakamurellaceae	Nakamurella	2	3	1	2	2	0	1	3	0	0	0	0	5	11	5	5	1	0	0	1	0	0	2	0	1	1	2
OTU5204	Bacteria	Actinobacteria	Actinobacteria	Corynebacteriales	Nocardiaceae	Nocardia	0	0	0	0	0	0	0	0	0	0	1	0	0	0	0	0	0	0	0	0	0	0	0	0	1	0	0
OTU1105	Bacteria	Actinobacteria	Actinobacteria	Propionibacteriales	Nocardioidaceae	Nocardioides	3	6	10	2	10	11	8	12	8	4	7	9	9	8	15	13	6	0	7	14	8	2	7	6	0	3	8
OTU1902	Bacteria	Actinobacteria	Actinobacteria	Propionibacteriales	Nocardioidaceae	Nocardioides	1	3	0	5	1	2	3	1	3	2	2	1	4	0	8	4	1	0	2	0	0	0	1	1	1	2	0
OTU2178	Bacteria	Actinobacteria	Actinobacteria	Propionibacteriales	Nocardioidaceae	Nocardioides	0	0	0	0	0	0	0	0	0	0	0	0	0	0	0	0	0	0	0	0	0	0	0	0	0	0	0
OTU2771	Bacteria	Actinobacteria	Actinobacteria	Propionibacteriales	Nocardioidaceae	Nocardioides	1	2	0	0	0	1	1	0	0	1	1	0	5	0	2	0	0	0	1	4	0	2	0	1	1	1	4
OTU4358	Bacteria	Actinobacteria	Actinobacteria	Propionibacteriales	Nocardioidaceae	Nocardioides	0	0	0	0	0	0	0	0	0	0	0	0	0	0	0	1	0	0	0	0	0	0	0	0	0	0	0
OTU4438	Bacteria	Actinobacteria	Actinobacteria	Propionibacteriales	Nocardioidaceae	Nocardioides	1	2	1	2	1	1	0	1	0	0	1	0	0	1	2	3	2	1	6	5	1	1	1	0	0	0	3
OTU5162	Bacteria	Actinobacteria	Actinobacteria	Propionibacteriales	Nocardioidaceae	Nocardioides	0	0	0	0	3	2	0	2	2	3	1	0	0	0	1	1	0	2	0	1	0	0	0	0	0	1	0
OTU5557	Bacteria	Actinobacteria	Actinobacteria	Propionibacteriales	Nocardioidaceae	Nocardioides	2	0	0	0	0	3	1	0	0	0	1	0	2	2	1	1	0	0	0	1	0	0	0	0	0	1	1
OTU5585	Bacteria	Actinobacteria	Actinobacteria	Propionibacteriales	Nocardioidaceae	Nocardioides	1	2	3	4	1	2	0	2	3	2	5	1	3	5	8	3	0	1	6	8	3	0	1	0	1	0	4
OTU2282	Bacteria	Actinobacteria	Actinobacteria	PeM15	PeM15_fa	PeM15_ge	3	1	3	1	1	2	6	8	5	0	1	1	7	14	15	5	11	3	2	7	7	0	10	4	3	2	3
OTU2756	Bacteria	Actinobacteria	Actinobacteria	PeM15	PeM15_fa	PeM15_ge	0	0	0	0	0	0	0	0	0	0	0	0	0	1	0	0	0	0	0	0	0	0	0	0	0	1	0
OTU89	Bacteria	Actinobacteria	Actinobacteria	PeM15	PeM15_fa	PeM15_ge	59	34	77	88	72	80	71	74	101	48	71	55	105	120	281	125	45	11	49	80	105	24	51	31	32	38	104
OTU5382	Bacteria	Actinobacteria	Actinobacteria	Propionibacteriales	Propionibacteriaceae	Propionibacterium	0	0	0	0	0	0	0	0	1	0	0	0	0	0	0	3	0	0	0	0	0	0	0	0	0	0	0
OTU1949	Bacteria	Actinobacteria	Actinobacteria	Propionibacteriales	Propionibacteriaceae	Propioniciclava	0	1	1	4	4	1	2	0	1	1	2	1	9	3	6	0	7	1	0	8	2	0	2	1	1	3	7
OTU2038	Bacteria	Actinobacteria	Actinobacteria	Propionibacteriales	Propionibacteriaceae	Propioniciclava	0	0	0	2	0	0	0	3	1	0	1	2	1	2	4	1	2	2	1	2	0	2	0	0	1	0	3
OTU2466	Bacteria	Actinobacteria	Actinobacteria	Propionibacteriales	Propionibacteriaceae	Propioniciclava	0	3	2	1	1	1	2	2	2	4	0	2	4	3	3	6	1	1	0	4	0	0	1	0	1	0	2
OTU2785	Bacteria	Actinobacteria	Actinobacteria	Propionibacteriales	Propionibacteriaceae	Propioniciclava	0	0	0	0	1	0	1	0	0	1	0	1	0	1	1	1	0	0	0	0	0	0	0	1	0	1	0
OTU2964	Bacteria	Actinobacteria	Actinobacteria	Propionibacteriales	Propionibacteriaceae	Propioniciclava	0	0	0	1	0	1	0	0	0	0	2	0	0	0	0	3	0	0	1	0	0	0	0	0	2	0	0
OTU5637	Bacteria	Actinobacteria	Actinobacteria	Propionibacteriales	Propionibacteriaceae	Propioniciclava	0	0	0	0	1	1	1	0	0	3	0	0	2	0	1	0	0	0	0	0	0	0	0	0	0	0	1
OTU911	Bacteria	Actinobacteria	Actinobacteria	Propionibacteriales	Propionibacteriaceae	Propioniciclava	0	3	0	0	0	0	0	0	1	1	0	0	0	0	0	3	0	0	0	1	0	0	0	0	1	0	0
OTU1679	Bacteria	Actinobacteria	Actinobacteria	Kineosporiales	Kineosporiaceae	Quadrisphaera	3	3	3	0	0	3	2	0	1	0	0	1	0	0	2	2	0	0	1	2	0	0	0	0	0	0	1
OTU3900	Bacteria	Actinobacteria	Actinobacteria	Micrococcales	Micrococcaceae	Rothia	0	2	1	0	0	0	0	0	0	0	0	0	0	2	1	2	2	0	0	1	0	0	0	0	0	1	0
OTU3971	Bacteria	Actinobacteria	Actinobacteria	Micrococcales	Micrococcaceae	Rothia	1	0	0	0	0	0	0	0	0	0	0	0	0	0	0	0	0	0	0	1	0	0	0	0	0	0	0
OTU4861	Bacteria	Actinobacteria	Actinobacteria	Corynebacteriales	Nocardiaceae	Skermania	0	0	0	0	0	0	1	2	1	0	0	0	0	0	0	1	0	0	0	0	1	0	0	1	0	0	0
OTU2661	Bacteria	Actinobacteria	Actinobacteria	Propionibacteriales	Propionibacteriaceae	Tessaracoccus	1	0	1	2	0	3	0	1	1	2	0	0	0	1	1	1	0	0	1	19	0	1	1	2	0	0	1
OTU4630	Bacteria	Actinobacteria	Actinobacteria	Propionibacteriales	Propionibacteriaceae	Tessaracoccus	3	0	0	1	0	0	0	0	3	3	1	3	0	0	2	0	0	0	0	0	1	1	0	0	0	1	1
OTU6041	Bacteria	Actinobacteria	Actinobacteria	Propionibacteriales	Propionibacteriaceae	Tessaracoccus	2	0	0	5	1	0	0	0	0	0	0	0	0	0	1	2	0	0	1	0	0	0	0	0	0	1	0
OTU157	Bacteria	Actinobacteria	Actinobacteria	Micrococcales	Intrasporangiaceae	Tetrasphaera	31	51	96	55	69	113	96	101	87	62	116	74	222	401	239	147	95	31	61	187	70	34	56	71	44	38	129
OTU832	Bacteria	Actinobacteria	Actinobacteria	Micrococcales	Intrasporangiaceae	Tetrasphaera	38	32	81	62	69	71	60	86	114	41	57	40	171	309	329	130	78	42	50	95	51	24	59	38	27	54	96
OTU4892	Bacteria	Actinobacteria	Actinobacteria	Corynebacteriales	Corynebacteriales_Incertae_Sedis	Tomitella	0	0	0	0	0	0	0	2	0	0	0	0	0	0	0	0	0	0	0	0	0	0	0	0	0	0	0
OTU4543	Bacteria	Actinobacteria	Actinobacteria	Corynebacteriales	Tsukamurellaceae	Tsukamurella	0	0	0	0	0	0	0	0	0	0	0	0	0	0	0	0	0	0	0	0	0	0	0	1	0	0	0
OTU1903	Bacteria	Actinobacteria	Actinobacteria	unclassified	unclassified	unclassified	2	0	1	3	0	1	1	0	1	0	0	1	0	2	0	0	1	1	0	0	0	0	0	0	0	0	0
OTU2294	Bacteria	Actinobacteria	Actinobacteria	unclassified	unclassified	unclassified	1	0	0	0	0	2	2	0	4	0	1	1	0	1	5	2	1	0	0	2	1	0	2	4	0	0	0
OTU2691	Bacteria	Actinobacteria	Actinobacteria	Micrococcales	unclassified	unclassified	0	2	0	0	0	0	0	0	0	1	1	0	0	0	0	0	0	0	1	0	0	0	0	0	0	0	0
OTU3351	Bacteria	Actinobacteria	Actinobacteria	Micrococcales	unclassified	unclassified	0	0	0	0	0	0	0	0	0	0	0	0	0	0	0	0	0	0	0	0	0	0	0	0	0	0	1
OTU3783	Bacteria	Actinobacteria	Actinobacteria	unclassified	unclassified	unclassified	0	1	0	3	0	1	0	0	5	2	1	0	0	0	0	1	0	0	0	0	0	2	0	0	1	0	0
OTU3920	Bacteria	Actinobacteria	Actinobacteria	unclassified	unclassified	unclassified	0	0	0	0	1	2	0	0	1	3	0	0	1	3	2	0	1	0	2	2	1	1	0	2	0	0	1
OTU4062	Bacteria	Actinobacteria	Actinobacteria	unclassified	unclassified	unclassified	1	0	0	0	2	2	1	0	0	0	1	0	1	0	3	5	0	0	2	0	0	0	4	0	0	0	2
OTU4426	Bacteria	Actinobacteria	Actinobacteria	Micrococcales	unclassified	unclassified	0	0	0	0	0	0	0	0	0	0	0	1	0	4	1	0	0	0	1	0	0	0	2	0	0	0	0
OTU4525	Bacteria	Actinobacteria	Actinobacteria	unclassified	unclassified	unclassified	0	0	0	0	0	1	0	0	0	0	0	0	0	0	0	0	1	0	0	0	0	0	0	0	0	0	0
OTU5473	Bacteria	Actinobacteria	Actinobacteria	Micrococcales	unclassified	unclassified	3	0	0	1	0	0	1	1	0	3	1	0	0	0	1	2	0	0	2	0	0	0	1	0	0	0	0
OTU5697	Bacteria	Actinobacteria	Actinobacteria	unclassified	unclassified	unclassified	0	0	0	0	0	0	0	1	0	2	0	1	0	0	0	3	0	0	0	1	1	0	0	0	0	1	0
OTU1126	Bacteria	Actinobacteria	Actinobacteria	Propionibacteriales	Propionibacteriaceae	unclassified	0	0	0	0	0	0	0	0	0	0	0	0	0	0	0	1	0	0	0	0	1	0	0	1	0	0	0
OTU248	Bacteria	Actinobacteria	Actinobacteria	Propionibacteriales	Propionibacteriaceae	unclassified	1	1	5	4	2	8	1	0	4	2	6	4	2	1	0	2	1	1	2	4	1	0	1	0	0	0	5
OTU3360	Bacteria	Actinobacteria	Actinobacteria	Propionibacteriales	Propionibacteriaceae	unclassified	0	0	0	0	0	0	0	0	0	0	1	0	0	0	0	0	0	0	0	0	0	0	0	0	0	0	0
OTU4224	Bacteria	Actinobacteria	Actinobacteria	Propionibacteriales	Propionibacteriaceae	unclassified	1	0	0	0	0	0	0	0	0	0	2	0	0	0	0	1	0	0	0	0	0	0	0	0	0	0	0
OTU5480	Bacteria	Actinobacteria	Actinobacteria	Propionibacteriales	Propionibacteriaceae	unclassified	0	0	0	0	0	0	2	0	0	0	0	0	0	0	0	0	0	0	0	0	0	0	0	0	0	0	0
OTU1130	Bacteria	Actinobacteria	Actinobacteria	Corynebacteriales	Nocardiaceae	unclassified	0	0	0	0	4	1	2	0	3	0	0	0	1	0	0	3	0	0	1	0	0	1	0	0	0	0	0
OTU4789	Bacteria	Actinobacteria	Actinobacteria	Micromonosporales	Micromonosporaceae	unclassified	0	0	3	0	0	0	0	0	0	0	0	0	0	0	0	0	0	0	0	0	0	0	0	0	0	0	0
OTU2146	Bacteria	Actinobacteria	Actinobacteria	Micrococcales	Microbacteriaceae	unclassified	0	3	0	1	0	5	3	2	1	1	2	6	2	5	5	2	1	0	0	0	1	0	0	1	0	5	3
OTU5988	Bacteria	Actinobacteria	Actinobacteria	Micrococcales	Microbacteriaceae	unclassified	0	0	0	0	0	1	2	0	2	0	1	0	0	0	0	3	0	0	0	0	0	0	1	0	2	0	1
OTU996	Bacteria	Actinobacteria	Actinobacteria	Micrococcales	Microbacteriaceae	unclassified	4	3	1	1	3	1	1	1	4	3	1	3	8	4	13	13	8	2	4	6	14	4	7	5	6	2	11
OTU3855	Bacteria	Actinobacteria	Actinobacteria	Micrococcales	Dermatophilaceae	unclassified	0	0	0	0	1	0	0	0	0	0	1	0	0	0	1	0	0	0	1	0	0	0	0	0	0	2	0
OTU747	Bacteria	Actinobacteria	Actinobacteria	Micrococcales	Dermatophilaceae	unclassified	1	1	1	1	2	2	2	4	3	1	4	1	5	11	12	4	0	0	2	2	3	1	2	4	0	0	2
OTU5147	Bacteria	Actinobacteria	Actinobacteria	Bifidobacteriales	Bifidobacteriaceae	unclassified	0	0	0	0	0	0	0	0	0	0	0	0	0	2	1	0	0	0	0	0	0	0	0	0	0	0	0
OTU1186	Bacteria	Actinobacteria	Actinobacteria	Actinomycetales	Actinomycetaceae	unclassified	40	21	27	36	34	56	21	22	63	34	33	18	6	7	37	120	11	3	9	29	33	33	12	19	19	13	25
OTU2788	Bacteria	Actinobacteria	Actinobacteria	Actinomycetales	Actinomycetaceae	unclassified	1	0	1	0	0	1	0	0	2	2	0	0	7	0	0	0	1	0	0	1	0	0	0	0	0	0	0
OTU1026	Bacteria	Actinobacteria	Actinobacteria	Micrococcales	Dermatophilaceae	uncultured	0	1	0	1	2	5	0	0	4	0	2	0	0	0	1	6	0	0	0	5	2	0	0	1	0	0	1
OTU4577	Bacteria	Actinobacteria	Actinobacteria	Micrococcales	Dermatophilaceae	uncultured	0	0	0	0	0	0	0	0	0	0	1	0	0	0	1	0	0	0	0	0	0	1	0	0	0	0	0
OTU4061	Bacteria	Actinobacteria	Actinobacteria	Actinomycetales	Actinomycetaceae	uncultured	0	0	0	2	0	0	0	0	0	0	0	0	0	0	0	0	1	0	0	0	0	0	0	0	0	0	0
OTU3592	Bacteria	Proteobacteria	Alphaproteobacteria	Sphingomonadales	7B-8	7B-8_ge	0	0	0	3	1	3	2	0	3	2	0	0	0	0	0	2	0	1	0	0	0	0	1	2	0	0	1
OTU1626	Bacteria	Proteobacteria	Alphaproteobacteria	Rhizobiales	A0839	A0839_ge	24	12	15	14	12	15	22	21	14	7	20	11	20	22	12	59	9	9	4	13	3	2	10	0	2	6	3
OTU403	Bacteria	Proteobacteria	Alphaproteobacteria	Rhizobiales	A0839	A0839_ge	135	61	119	125	101	91	127	130	79	58	86	77	68	102	135	425	80	58	25	82	46	39	33	30	29	21	45
OTU1752	Bacteria	Proteobacteria	Alphaproteobacteria	Rhodospirillales	Acetobacteraceae	Acetobacter	2	0	0	2	0	0	0	1	1	0	0	0	0	0	0	2	1	0	0	0	0	0	0	0	0	0	0
OTU3945	Bacteria	Proteobacteria	Alphaproteobacteria	Rhodospirillales	Acetobacteraceae	Acidomonas	0	0	0	0	0	1	0	0	2	0	0	0	0	0	0	2	0	0	0	0	0	0	0	0	0	0	0
OTU5220	Bacteria	Proteobacteria	Alphaproteobacteria	Rhizobiales	alphaI_cluster	alphaI_cluster_ge	1	4	2	3	2	4	1	5	1	2	1	2	1	4	0	4	0	0	1	3	0	1	2	0	0	3	0
OTU2699	Bacteria	Proteobacteria	Alphaproteobacteria	Rhizobiales	Rhizobiales_Incertae_Sedis	Alsobacter	2	3	2	4	2	6	1	4	2	2	0	0	3	5	4	9	2	1	0	7	1	2	3	0	3	5	2
OTU2805	Bacteria	Proteobacteria	Alphaproteobacteria	Rhodobacterales	Rhodobacteraceae	Amaricoccus	0	0	0	0	0	1	0	0	1	0	1	1	2	1	2	4	1	0	1	0	0	0	0	0	0	0	0
OTU2989	Bacteria	Proteobacteria	Alphaproteobacteria	Rhodobacterales	Rhodobacteraceae	Amaricoccus	3	3	0	1	0	0	2	1	3	0	0	0	1	7	5	2	0	0	0	0	1	0	1	0	0	0	1
OTU3618	Bacteria	Proteobacteria	Alphaproteobacteria	Rhodobacterales	Rhodobacteraceae	Amaricoccus	0	4	2	1	1	2	2	0	3	2	0	1	0	7	8	5	5	1	0	4	3	2	1	0	0	1	0
OTU3484	Bacteria	Proteobacteria	Alphaproteobacteria	Rhodospirillales	B79	B79_ge	1	4	0	7	5	0	3	1	2	2	5	2	1	0	2	3	1	1	7	4	1	2	3	2	0	3	1
OTU5196	Bacteria	Proteobacteria	Alphaproteobacteria	Rhizobiales	Rhizobiales_Incertae_Sedis	Bauldia	0	0	1	0	0	0	1	0	0	0	0	0	1	0	0	0	0	0	0	1	0	0	0	1	0	0	0
OTU651	Bacteria	Proteobacteria	Alphaproteobacteria	Rhizobiales	Bradyrhizobiaceae	Bosea	11	15	22	20	12	9	9	7	15	11	10	11	26	23	25	39	6	8	10	20	17	12	12	7	3	10	14
OTU394	Bacteria	Proteobacteria	Alphaproteobacteria	Rhizobiales	Bradyrhizobiaceae	Bradyrhizobium	38	33	34	53	37	29	65	61	53	40	48	48	68	53	57	116	47	15	36	67	56	48	84	38	24	50	47
OTU4243	Bacteria	Proteobacteria	Alphaproteobacteria	Caulobacterales	Caulobacteraceae	Brevundimonas	2	2	1	1	0	0	1	2	0	0	0	0	0	0	0	2	0	0	0	0	0	0	0	1	0	0	0
OTU971	Bacteria	Proteobacteria	Alphaproteobacteria	Caulobacterales	Caulobacteraceae	Brevundimonas	2	1	1	6	2	5	15	10	5	0	6	7	6	6	5	13	7	3	5	7	3	5	5	7	3	1	7
OTU965	Bacteria	Proteobacteria	Alphaproteobacteria	Rhizobiales	Beijerinckiaceae	Camelimonas	0	0	0	0	0	0	0	0	0	0	0	0	0	0	0	0	0	0	0	0	0	0	0	0	0	0	0
OTU4372	Bacteria	Proteobacteria	Alphaproteobacteria	Rhodospirillales	Rhodospirillales_Incertae_Sedis	Candidatus_Alysiosphaera	0	0	3	0	0	0	0	0	0	2	1	0	0	1	0	0	1	0	0	1	0	0	0	0	0	0	0
OTU5565	Bacteria	Proteobacteria	Alphaproteobacteria	Rickettsiales	Rickettsiales_Incertae_Sedis	Candidatus_Captivus	5	1	4	1	0	0	0	0	0	1	1	0	0	2	0	5	0	0	3	0	1	0	0	0	0	0	1
OTU2564	Bacteria	Proteobacteria	Alphaproteobacteria	Rickettsiales	Rickettsiales_Incertae_Sedis	Candidatus_Finniella	0	0	1	1	0	0	0	0	0	0	1	0	0	0	0	2	0	0	0	0	0	0	0	2	0	0	0
OTU6054	Bacteria	Proteobacteria	Alphaproteobacteria	Rickettsiales	Rickettsiales_Incertae_Sedis	Candidatus_Finniella	0	0	0	0	0	0	0	1	0	0	0	0	0	0	0	0	0	0	0	0	0	0	0	0	0	3	0
OTU3129	Bacteria	Proteobacteria	Alphaproteobacteria	Rickettsiales	Rickettsiaceae	Candidatus_Gigarickettsia	0	0	0	0	0	1	0	0	0	0	0	1	0	0	0	0	0	0	0	0	0	0	0	0	0	0	0
OTU222	Bacteria	Proteobacteria	Alphaproteobacteria	Rickettsiales	Rickettsiales_Incertae_Sedis	Candidatus_Odyssella	39	19	19	58	32	20	28	18	55	39	14	24	15	15	6	87	22	10	27	19	21	28	15	8	17	20	14
OTU3400	Bacteria	Proteobacteria	Alphaproteobacteria	Rickettsiales	Rickettsiales_Incertae_Sedis	Candidatus_Odyssella	0	0	2	0	0	0	0	0	0	0	0	0	0	0	0	0	0	0	0	0	0	0	0	0	0	0	0
OTU4768	Bacteria	Proteobacteria	Alphaproteobacteria	Rickettsiales	Rickettsiales_Incertae_Sedis	Candidatus_Odyssella	0	0	0	2	0	0	0	0	0	0	0	0	0	0	0	1	0	0	0	0	0	0	1	0	0	0	0
OTU3602	Bacteria	Proteobacteria	Alphaproteobacteria	Caulobacterales	Caulobacteraceae	Caulobacter	4	4	11	8	16	3	8	2	4	2	9	1	8	6	7	21	4	4	4	5	4	3	0	3	0	4	3
OTU5889	Bacteria	Proteobacteria	Alphaproteobacteria	Rhizobiales	Beijerinckiaceae	Chelatococcus	0	0	0	0	1	3	0	0	3	0	0	0	2	0	0	2	1	0	2	0	2	1	0	1	0	1	1
OTU100	Bacteria	Proteobacteria	Alphaproteobacteria	Rhodospirillales	Rhodospirillaceae	Defluviicoccus	151	126	105	221	126	142	138	150	168	101	163	122	513	634	402	658	465	324	157	203	211	143	144	128	142	100	200
OTU1952	Bacteria	Proteobacteria	Alphaproteobacteria	Rhodospirillales	Rhodospirillaceae	Defluviicoccus	0	0	4	3	0	2	0	1	1	0	0	2	2	3	1	2	0	0	0	1	0	0	0	0	2	2	1
OTU2105	Bacteria	Proteobacteria	Alphaproteobacteria	Rhodospirillales	Rhodospirillaceae	Defluviicoccus	4	6	5	3	1	7	6	4	4	2	9	0	2	9	9	3	1	3	2	13	7	3	3	5	4	4	10
OTU2258	Bacteria	Proteobacteria	Alphaproteobacteria	Rhodospirillales	Rhodospirillaceae	Defluviicoccus	4	0	0	3	0	0	1	1	4	7	2	1	5	2	2	6	3	1	1	2	0	1	0	0	5	1	2
OTU2660	Bacteria	Proteobacteria	Alphaproteobacteria	Rhodospirillales	Rhodospirillaceae	Defluviicoccus	0	0	0	2	1	0	2	1	2	1	1	1	0	2	3	2	0	0	0	1	2	1	1	1	1	4	0
OTU2730	Bacteria	Proteobacteria	Alphaproteobacteria	Rhodospirillales	Rhodospirillaceae	Defluviicoccus	0	3	1	4	1	1	5	0	4	2	1	0	4	6	4	7	1	1	0	1	0	3	0	0	0	3	0
OTU275	Bacteria	Proteobacteria	Alphaproteobacteria	Rhodospirillales	Rhodospirillaceae	Defluviicoccus	5	1	12	5	9	6	19	7	7	2	6	6	8	24	14	25	9	6	9	6	17	3	10	1	0	3	10
OTU4829	Bacteria	Proteobacteria	Alphaproteobacteria	Rhodospirillales	Rhodospirillaceae	Defluviicoccus	1	0	0	0	0	0	0	0	0	0	0	0	0	0	0	0	0	0	0	0	0	0	0	0	0	0	1
OTU523	Bacteria	Proteobacteria	Alphaproteobacteria	Rhodospirillales	Rhodospirillaceae	Defluviicoccus	1	0	2	7	3	3	10	1	7	2	3	3	2	12	11	15	2	2	4	3	1	2	2	2	1	3	5
OTU5335	Bacteria	Proteobacteria	Alphaproteobacteria	Rhodospirillales	Rhodospirillaceae	Defluviicoccus	0	0	0	0	0	0	0	0	0	0	0	0	0	0	0	3	0	2	0	0	0	0	0	0	0	0	0
OTU45	Bacteria	Proteobacteria	Alphaproteobacteria	Rhodobacterales	Rhodobacteraceae	Defluviimonas	250	289	232	176	139	134	144	132	131	121	155	162	639	696	591	779	446	317	184	695	294	185	195	144	204	192	270
OTU4477	Bacteria	Proteobacteria	Alphaproteobacteria	Rhizobiales	Hyphomicrobiaceae	Devosia	0	0	0	0	0	1	0	0	0	0	0	0	0	0	1	2	0	0	0	0	0	1	0	0	2	0	1
OTU535	Bacteria	Proteobacteria	Alphaproteobacteria	Rhizobiales	Hyphomicrobiaceae	Devosia	29	23	19	51	19	14	36	49	35	24	29	14	56	60	45	90	41	23	25	46	23	36	39	8	28	18	33
OTU464	Bacteria	Proteobacteria	Alphaproteobacteria	Rhodospirillales	Rhodospirillaceae	Dongia	8	7	6	29	13	24	21	22	31	28	21	20	11	10	3	35	9	3	6	2	9	4	7	7	6	6	5
OTU2793	Bacteria	Proteobacteria	Alphaproteobacteria	Rhodospirillales	Rhodospirillaceae	Elstera	4	2	8	3	3	0	0	2	4	0	2	0	0	0	0	15	0	0	0	3	0	0	0	0	0	0	0
OTU2371	Bacteria	Proteobacteria	Alphaproteobacteria	Caulobacterales	Hyphomonadaceae	Hirschia	1	0	0	0	3	0	2	1	0	0	0	0	0	1	0	3	0	2	2	0	2	0	0	0	0	1	0
OTU1348	Bacteria	Proteobacteria	Alphaproteobacteria	Rhizobiales	Hyphomicrobiaceae	Hyphomicrobium	4	4	5	9	4	1	4	6	3	3	1	0	4	8	9	8	5	4	2	5	1	3	10	4	5	11	4
OTU1462	Bacteria	Proteobacteria	Alphaproteobacteria	Rhizobiales	Hyphomicrobiaceae	Hyphomicrobium	4	0	1	0	0	0	1	0	2	1	0	0	1	2	0	1	3	0	1	2	2	1	0	0	2	3	2
OTU46	Bacteria	Proteobacteria	Alphaproteobacteria	Rhizobiales	Hyphomicrobiaceae	Hyphomicrobium	85	71	48	52	42	23	51	25	50	26	35	43	71	85	95	121	50	18	26	31	53	19	34	20	25	40	47
OTU643	Bacteria	Proteobacteria	Alphaproteobacteria	Rhizobiales	Hyphomicrobiaceae	Hyphomicrobium	31	38	37	31	28	27	24	24	44	25	28	13	22	20	32	50	8	1	17	21	29	13	29	22	7	21	40
OTU683	Bacteria	Proteobacteria	Alphaproteobacteria	Rhizobiales	Hyphomicrobiaceae	Hyphomicrobium	4	0	2	3	2	0	4	1	1	0	4	0	6	1	1	5	2	0	0	1	1	0	3	0	3	0	1
OTU1399	Bacteria	Proteobacteria	Alphaproteobacteria	Rhodospirillales	I-10	I-10_ge	2	9	7	9	6	6	12	4	3	8	6	6	6	6	5	13	6	2	1	3	5	1	2	0	1	0	1
OTU1745	Bacteria	Proteobacteria	Alphaproteobacteria	Rhodospirillales	I-10	I-10_ge	7	5	3	13	7	0	3	7	4	9	4	0	3	10	4	6	1	1	6	3	3	1	0	1	0	0	2
OTU2065	Bacteria	Proteobacteria	Alphaproteobacteria	Rhodospirillales	I-10	I-10_ge	8	3	5	14	7	14	7	10	16	11	13	8	16	22	17	17	5	9	0	12	7	2	11	0	1	3	2
OTU2824	Bacteria	Proteobacteria	Alphaproteobacteria	Rhizobiales	JG35-K1-AG5	JG35-K1-AG5_ge	8	13	8	27	10	10	26	7	14	13	8	5	20	17	27	29	20	8	9	9	10	12	12	7	1	8	10
OTU4773	Bacteria	Proteobacteria	Alphaproteobacteria	Rhodospirillales	JG37-AG-20	JG37-AG-20_ge	0	0	0	1	2	0	1	0	0	0	0	0	0	0	0	0	0	0	0	0	0	0	0	0	0	0	0
OTU3428	Bacteria	Proteobacteria	Alphaproteobacteria	Rhizobiales	Rhizobiaceae	Kaistia	0	0	0	0	0	0	0	0	0	0	0	1	0	0	0	0	0	0	0	1	0	0	0	0	0	0	2
OTU3775	Bacteria	Proteobacteria	Alphaproteobacteria	Rhizobiales	Xanthobacteraceae	Labrys	1	0	1	1	0	0	0	0	0	0	0	0	0	4	0	0	1	0	1	0	0	0	0	0	0	0	0
OTU3300	Bacteria	Proteobacteria	Alphaproteobacteria	Rickettsiales	LWSR-14	LWSR-14_ge	0	0	2	0	0	0	0	0	2	0	0	0	0	0	0	0	0	0	0	0	0	0	0	0	0	0	0
OTU5197	Bacteria	Proteobacteria	Alphaproteobacteria	Rickettsiales	LWSR-14	LWSR-14_ge	0	0	0	0	0	0	2	0	0	0	0	0	2	0	0	0	0	0	0	0	0	0	0	0	0	0	0
OTU326	Bacteria	Proteobacteria	Alphaproteobacteria	Sphingomonadales	M05-Pitesti	M05-Pitesti_ge	84	122	110	130	86	59	147	97	89	142	129	96	152	124	97	254	89	66	63	183	72	44	60	55	67	63	60
OTU5336	Bacteria	Proteobacteria	Alphaproteobacteria	Rhodospirillales	Rhodospirillaceae	Magnetospirillum	0	0	0	0	0	2	0	0	1	0	1	0	0	0	0	0	0	0	0	2	0	0	0	0	0	0	0
OTU1466	Bacteria	Proteobacteria	Alphaproteobacteria	Rhizobiales	Methylobacteriaceae	Meganema	0	1	0	0	2	0	0	2	0	1	0	0	0	0	0	3	0	1	1	0	1	0	0	2	0	1	3
OTU1788	Bacteria	Proteobacteria	Alphaproteobacteria	Rhizobiales	Methylobacteriaceae	Meganema	30	19	25	12	21	10	15	10	17	7	14	10	5	15	17	40	8	0	7	12	13	2	8	7	12	6	13
OTU2633	Bacteria	Proteobacteria	Alphaproteobacteria	Rhizobiales	Methylobacteriaceae	Meganema	0	0	0	1	2	1	0	0	1	0	0	1	0	0	0	0	0	1	0	0	0	0	0	0	0	0	0
OTU138	Bacteria	Proteobacteria	Alphaproteobacteria	Rhizobiales	MNG7	MNG7_ge	83	114	92	113	72	79	88	91	121	72	93	59	313	462	566	337	236	98	52	81	101	53	75	63	58	71	94
OTU2867	Bacteria	Proteobacteria	Alphaproteobacteria	Rhizobiales	MNG7	MNG7_ge	19	9	14	8	7	11	11	7	9	7	9	11	34	47	54	46	22	14	9	15	3	7	6	3	2	4	8
OTU2527	Bacteria	Proteobacteria	Alphaproteobacteria	Rhizobiales	Rhizobiales_Incertae_Sedis	Nordella	1	1	0	0	0	2	0	0	0	0	1	1	3	3	2	3	2	2	1	0	1	2	0	0	1	0	0
OTU1622	Bacteria	Proteobacteria	Alphaproteobacteria	Rhodospirillales	Rhodospirillaceae	Novispirillum	1	1	0	1	0	0	0	0	0	1	2	0	0	0	0	0	0	0	0	0	0	0	0	0	0	0	0
OTU49	Bacteria	Proteobacteria	Alphaproteobacteria	Sphingomonadales	Sphingomonadaceae	Novosphingobium	472	843	653	741	667	436	789	711	747	630	625	646	571	676	403	1297	199	221	355	690	308	183	317	214	154	201	289
OTU4915	Bacteria	Proteobacteria	Alphaproteobacteria	Rhodobacterales	Rhodobacteraceae	Oceaniovalibus	0	0	0	0	0	0	0	0	0	0	0	0	0	0	0	2	0	0	0	0	0	0	0	1	2	0	2
OTU2442	Bacteria	Proteobacteria	Alphaproteobacteria	Rhizobiales	Brucellaceae	Ochrobactrum	3	5	2	5	5	5	7	7	11	6	5	12	20	36	19	21	17	17	1	11	12	2	4	5	6	5	13
OTU2563	Bacteria	Proteobacteria	Alphaproteobacteria	Rhizobiales	Brucellaceae	Ochrobactrum	2	0	1	0	0	0	0	0	0	0	0	0	2	0	1	0	2	0	0	0	0	0	0	0	0	0	0
OTU2546	Bacteria	Proteobacteria	Alphaproteobacteria	Rhizobiales	Phyllobacteriaceae	Oricola	1	2	0	2	0	0	2	3	1	1	3	2	5	2	1	0	2	3	2	0	0	0	1	0	0	0	0
OTU744	Bacteria	Proteobacteria	Alphaproteobacteria	Rhodobacterales	Rhodobacteraceae	Paracoccus	29	35	31	21	16	19	22	19	30	11	20	6	31	28	33	55	7	4	2	19	9	11	4	5	5	12	9
OTU4307	Bacteria	Proteobacteria	Alphaproteobacteria	Rhizobiales	Rhodobiaceae	Parvibaculum	0	0	0	1	0	0	1	0	0	0	0	3	0	0	0	0	0	0	0	0	0	1	2	0	0	1	0
OTU2657	Bacteria	Proteobacteria	Alphaproteobacteria	Rhizobiales	Hyphomicrobiaceae	Pedomicrobium	0	0	0	0	0	0	1	0	0	0	1	0	1	0	2	0	0	0	0	0	0	0	0	0	0	0	0
OTU4102	Bacteria	Proteobacteria	Alphaproteobacteria	Rhizobiales	Hyphomicrobiaceae	Pedomicrobium	3	1	7	3	3	0	4	4	2	2	2	4	0	5	5	4	2	0	4	6	4	0	5	2	2	1	2
OTU709	Bacteria	Proteobacteria	Alphaproteobacteria	Rhizobiales	Hyphomicrobiaceae	Pedomicrobium	7	6	8	3	8	2	7	4	4	5	8	10	3	5	11	7	4	5	5	7	11	6	12	3	3	4	6
OTU322	Bacteria	Proteobacteria	Alphaproteobacteria	Caulobacterales	Caulobacteraceae	Phenylobacterium	123	139	153	134	145	124	180	194	137	46	80	58	31	48	51	442	37	11	28	40	17	20	19	25	12	14	26
OTU2209	Bacteria	Proteobacteria	Alphaproteobacteria	Rhizobiales	Rhizobiales_Incertae_Sedis	Phreatobacter	2	3	1	4	4	5	6	4	7	4	2	3	2	7	1	2	2	1	1	4	3	3	1	4	0	1	2
OTU1885	Bacteria	Proteobacteria	Alphaproteobacteria	Rhizobiales	Methylocystaceae	Pleomorphomonas	4	3	4	3	0	0	2	0	3	2	0	1	2	1	1	5	0	0	3	2	2	0	0	0	0	1	2
OTU5981	Bacteria	Proteobacteria	Alphaproteobacteria	Sphingomonadales	Sphingomonadaceae	Polymorphobacter	0	2	0	0	0	0	0	0	0	0	0	0	0	0	1	1	0	0	2	0	0	2	0	0	0	3	0
OTU1333	Bacteria	Proteobacteria	Alphaproteobacteria	Rhizobiales	Hyphomicrobiaceae	Prosthecomicrobium	4	4	1	2	1	0	0	2	1	2	6	0	1	5	2	0	1	0	2	3	1	1	3	2	0	1	3
OTU3485	Bacteria	Proteobacteria	Alphaproteobacteria	Rhizobiales	Hyphomicrobiaceae	Prosthecomicrobium	6	5	3	5	3	1	2	2	3	2	0	2	2	1	3	3	3	2	3	4	1	1	4	1	2	4	7
OTU4222	Bacteria	Proteobacteria	Alphaproteobacteria	Rhizobiales	Xanthobacteraceae	Pseudolabrys	0	0	0	0	0	0	0	0	0	0	0	0	0	1	0	0	0	0	0	0	0	0	1	0	0	0	0
OTU3887	Bacteria	Proteobacteria	Alphaproteobacteria	Rhodospirillales	Rhodospirillales_Incertae_Sedis	Reyranella	0	0	0	1	1	0	0	0	0	0	0	0	4	1	1	1	0	2	0	3	0	0	1	0	0	1	3
OTU5502	Bacteria	Proteobacteria	Alphaproteobacteria	Rhizobiales	Rhizobiaceae	Rhizobium	1	2	0	0	0	1	0	0	1	0	0	0	0	1	2	0	0	0	1	1	0	0	0	0	0	0	0
OTU1272	Bacteria	Proteobacteria	Alphaproteobacteria	Rhizobiales	Rhizobiales_Incertae_Sedis	Rhizomicrobium	52	50	29	72	36	41	48	45	44	31	43	32	14	32	17	104	17	7	21	32	24	18	27	16	14	9	10
OTU1641	Bacteria	Proteobacteria	Alphaproteobacteria	Rhizobiales	Rhizobiales_Incertae_Sedis	Rhizomicrobium	22	24	20	45	11	25	34	17	30	17	22	27	16	14	5	43	5	6	22	7	8	10	5	5	6	6	9
OTU372	Bacteria	Proteobacteria	Alphaproteobacteria	Rhizobiales	Rhizobiales_Incertae_Sedis	Rhizomicrobium	0	1	0	1	2	1	0	1	4	1	2	2	1	0	0	2	0	0	3	1	1	0	0	2	2	2	1
OTU123	Bacteria	Proteobacteria	Alphaproteobacteria	Rhodobacterales	Rhodobacteraceae	Rhodobacter	186	226	195	163	124	88	178	135	146	154	97	63	355	426	231	409	187	113	55	353	89	49	78	25	69	63	85
OTU4948	Bacteria	Proteobacteria	Alphaproteobacteria	Rhodobacterales	Rhodobacteraceae	Rhodobacter	75	65	80	66	36	44	72	36	43	37	54	36	105	136	105	172	109	54	22	190	52	32	26	22	36	39	48
OTU1547	Bacteria	Proteobacteria	Alphaproteobacteria	Rickettsiales	Rickettsiales_fa	Rickettsiales_ge	4	1	0	2	1	2	1	2	1	1	2	0	1	1	0	7	0	0	0	0	0	0	0	0	0	0	0
OTU2550	Bacteria	Proteobacteria	Alphaproteobacteria	Rickettsiales	Rickettsiales_fa	Rickettsiales_ge	13	4	3	4	4	3	6	2	7	2	9	6	0	4	1	17	2	0	0	2	0	0	0	0	0	0	0
OTU2017	Bacteria	Proteobacteria	Alphaproteobacteria	Rhizobiales	Roseiarcaceae	Roseiarcus	0	0	0	0	0	0	0	0	0	0	0	0	0	1	0	0	0	0	0	0	0	0	0	0	0	2	0
OTU2028	Bacteria	Proteobacteria	Alphaproteobacteria	Rhodobacterales	Rhodobacteraceae	Roseobacter_clade_CHAB-I-5_lineage	6	6	6	6	3	3	6	2	7	1	5	4	4	4	12	8	0	0	4	1	1	0	2	0	0	0	0
OTU5833	Bacteria	Proteobacteria	Alphaproteobacteria	Rhodospirillales	Acetobacteraceae	Roseococcus	0	0	0	0	0	0	0	0	0	0	0	1	1	0	0	0	0	0	0	0	0	0	0	0	0	0	0
OTU2548	Bacteria	Proteobacteria	Alphaproteobacteria	Rhodospirillales	Acetobacteraceae	Roseomonas	0	2	0	2	0	1	1	5	5	0	1	0	6	10	4	1	3	0	3	5	5	0	4	1	5	9	10
OTU3444	Bacteria	Proteobacteria	Alphaproteobacteria	Rhodospirillales	Acetobacteraceae	Roseomonas	0	0	0	0	0	0	0	0	0	0	0	1	0	0	0	2	0	0	0	0	0	0	0	0	0	0	0
OTU318	Bacteria	Proteobacteria	Alphaproteobacteria	Sphingomonadales	Sphingomonadaceae	Sandaracinobacter	32	28	30	11	13	13	47	14	18	19	24	32	31	36	47	45	27	7	24	93	29	18	27	25	20	35	59
OTU1584	Bacteria	Proteobacteria	Alphaproteobacteria	Sphingomonadales	SD04E11	SD04E11_ge	0	1	1	6	0	0	0	1	2	0	1	0	0	1	4	1	0	0	0	2	0	0	0	1	0	3	0
OTU1861	Bacteria	Proteobacteria	Alphaproteobacteria	Rhodospirillales	Rhodospirillaceae	Skermanella	1	1	0	1	2	0	0	0	0	0	0	2	0	0	0	0	0	0	0	0	0	0	0	0	0	0	0
OTU6039	Bacteria	Proteobacteria	Alphaproteobacteria	Rhodospirillales	Rhodospirillaceae	Skermanella	0	0	0	0	1	0	0	1	0	1	0	0	1	0	0	0	0	0	0	0	0	0	0	0	0	0	0
OTU3809	Bacteria	Proteobacteria	Alphaproteobacteria	Rickettsiales	SM1B06	SM1B06_ge	6	0	2	5	8	5	14	2	4	0	2	2	0	0	7	7	0	0	0	1	1	0	0	0	1	0	0
OTU2293	Bacteria	Proteobacteria	Alphaproteobacteria	Rickettsiales	SM2D12	SM2D12_ge	0	0	0	0	0	0	0	0	3	0	0	0	0	0	0	4	0	0	0	0	0	0	0	0	0	0	0
OTU2635	Bacteria	Proteobacteria	Alphaproteobacteria	Rickettsiales	SM2D12	SM2D12_ge	0	0	0	0	0	0	1	0	0	0	2	0	0	0	0	1	1	0	1	0	2	0	0	0	0	0	0
OTU2712	Bacteria	Proteobacteria	Alphaproteobacteria	Rickettsiales	SM2D12	SM2D12_ge	0	0	0	0	1	0	0	1	0	0	0	0	0	0	0	1	0	0	0	0	0	0	0	0	0	0	0
OTU2729	Bacteria	Proteobacteria	Alphaproteobacteria	Rickettsiales	SM2D12	SM2D12_ge	4	2	3	8	4	4	4	3	3	2	4	0	1	0	0	7	0	0	0	3	0	0	0	0	0	0	0
OTU3645	Bacteria	Proteobacteria	Alphaproteobacteria	Rickettsiales	SM2D12	SM2D12_ge	2	2	0	3	3	0	1	0	0	0	0	0	1	0	0	1	0	0	1	0	1	0	0	0	0	0	0
OTU3825	Bacteria	Proteobacteria	Alphaproteobacteria	Rickettsiales	SM2D12	SM2D12_ge	0	0	0	0	0	0	0	0	0	0	0	0	0	0	0	0	0	0	0	0	0	0	0	0	0	0	0
OTU5848	Bacteria	Proteobacteria	Alphaproteobacteria	Rickettsiales	SM2D12	SM2D12_ge	0	3	0	0	0	0	1	0	0	0	0	0	0	0	0	0	0	0	0	0	0	0	0	0	0	0	0
OTU474	Bacteria	Proteobacteria	Alphaproteobacteria	Sphingomonadales	Sphingomonadaceae	Sphingobium	3	6	1	5	0	0	1	2	3	0	4	3	3	0	2	5	0	1	1	2	1	1	1	3	1	0	0
OTU50	Bacteria	Proteobacteria	Alphaproteobacteria	Sphingomonadales	Sphingomonadaceae	Sphingobium	259	233	181	370	202	143	289	201	274	165	210	177	131	137	54	635	83	54	153	89	90	136	129	102	102	76	76
OTU5526	Bacteria	Proteobacteria	Alphaproteobacteria	Sphingomonadales	Sphingomonadaceae	Sphingobium	1	10	0	2	0	2	4	2	0	2	2	0	3	2	0	3	0	2	1	0	1	0	1	1	2	0	0
OTU5786	Bacteria	Proteobacteria	Alphaproteobacteria	Sphingomonadales	Sphingomonadaceae	Sphingomonas	0	5	1	5	1	1	1	1	3	1	4	4	3	3	0	7	2	1	2	2	2	1	1	6	0	0	1
OTU1674	Bacteria	Proteobacteria	Alphaproteobacteria	Sphingomonadales	Sphingomonadaceae	Sphingopyxis	3	0	7	2	1	5	0	1	2	1	2	0	1	3	0	7	2	0	0	3	3	1	0	1	2	2	3
OTU3108	Bacteria	Proteobacteria	Alphaproteobacteria	Rhodospirillales	Acetobacteraceae	Stella	2	2	2	0	1	2	1	1	12	2	2	7	1	5	2	8	6	1	6	8	5	1	3	2	4	3	9
OTU792	Bacteria	Proteobacteria	Alphaproteobacteria	Rhodobacterales	Rhodobacteraceae	Tabrizicola	113	113	114	72	60	48	68	53	72	40	31	49	230	241	208	377	137	85	24	86	68	28	54	29	35	36	50
OTU5506	Bacteria	Proteobacteria	Alphaproteobacteria	Rhodospirillales	Rhodospirillaceae	Telmatospirillum	0	0	0	2	0	0	0	0	0	0	0	0	0	0	0	1	0	0	0	0	0	0	0	0	0	0	0
OTU5949	Bacteria	Proteobacteria	Alphaproteobacteria	Rhodospirillales	Rhodospirillaceae	Telmatospirillum	0	1	1	0	0	0	1	0	1	0	0	0	0	0	0	0	0	1	0	0	0	0	0	0	0	0	0
OTU1526	Bacteria	Proteobacteria	Alphaproteobacteria	Rhodobacterales	Rhodobacteraceae	Thioclava	4	6	5	4	2	0	0	5	3	0	1	1	3	0	2	12	4	0	5	0	5	7	3	2	4	2	2
OTU3073	Bacteria	Proteobacteria	Alphaproteobacteria	Rickettsiales	TK34	TK34_ge	0	2	2	0	3	0	0	3	0	0	0	0	0	0	0	1	0	0	0	0	0	0	0	0	0	0	0
OTU657	Bacteria	Proteobacteria	Alphaproteobacteria	Rhizobiales	Xanthobacteraceae	unclassified	0	0	1	0	0	0	3	3	2	1	0	0	0	4	5	2	3	0	0	3	0	0	0	1	0	1	2
OTU1225	Bacteria	Proteobacteria	Alphaproteobacteria	Rhodospirillales	unclassified	unclassified	0	0	0	0	0	0	0	0	0	0	1	0	0	0	0	0	0	0	0	0	0	0	0	0	0	0	0
OTU1383	Bacteria	Proteobacteria	Alphaproteobacteria	Rhodospirillales	unclassified	unclassified	8	6	5	6	11	8	12	8	3	6	4	3	6	0	2	22	4	2	6	0	2	1	3	3	2	2	2
OTU1577	Bacteria	Proteobacteria	Alphaproteobacteria	unclassified	unclassified	unclassified	2	0	0	1	0	0	0	1	0	0	3	0	0	1	0	2	2	0	0	0	0	0	1	4	0	0	1
OTU1726	Bacteria	Proteobacteria	Alphaproteobacteria	unclassified	unclassified	unclassified	0	2	0	17	12	6	11	2	12	6	15	7	3	1	1	4	3	0	3	3	0	1	1	0	2	0	0
OTU1856	Bacteria	Proteobacteria	Alphaproteobacteria	Rhizobiales	unclassified	unclassified	0	0	1	4	1	2	1	0	2	0	1	0	0	1	1	2	0	0	0	0	1	0	0	0	0	0	2
OTU2068	Bacteria	Proteobacteria	Alphaproteobacteria	Rhizobiales	unclassified	unclassified	0	0	0	0	0	0	1	0	0	0	0	1	0	0	1	1	0	0	0	3	0	2	0	0	0	0	0
OTU2123	Bacteria	Proteobacteria	Alphaproteobacteria	Rhodospirillales	unclassified	unclassified	0	1	0	0	3	0	0	0	0	0	0	0	0	0	0	1	0	0	0	0	0	0	0	0	0	0	0
OTU2218	Bacteria	Proteobacteria	Alphaproteobacteria	Rhodospirillales	unclassified	unclassified	1	0	1	0	0	0	1	2	0	0	0	0	0	0	0	1	0	0	1	0	0	0	0	0	0	1	0
OTU2434	Bacteria	Proteobacteria	Alphaproteobacteria	unclassified	unclassified	unclassified	0	0	0	0	0	0	0	0	0	0	0	0	0	0	0	0	0	0	2	0	0	1	0	1	4	0	3
OTU2510	Bacteria	Proteobacteria	Alphaproteobacteria	Rhizobiales	unclassified	unclassified	3	2	2	2	6	0	0	3	2	0	4	0	3	1	3	4	3	0	3	1	1	0	2	3	3	2	0
OTU2591	Bacteria	Proteobacteria	Alphaproteobacteria	unclassified	unclassified	unclassified	1	0	2	4	1	0	5	0	1	0	0	0	0	0	0	0	0	0	0	0	0	0	1	0	0	0	0
OTU2739	Bacteria	Proteobacteria	Alphaproteobacteria	Sphingomonadales	unclassified	unclassified	1	1	2	0	0	0	1	1	0	0	0	0	0	0	1	2	0	1	0	0	0	0	0	0	4	0	0
OTU2848	Bacteria	Proteobacteria	Alphaproteobacteria	unclassified	unclassified	unclassified	0	0	0	1	0	0	0	0	0	0	0	0	0	0	0	1	0	0	0	0	0	0	0	0	0	0	3
OTU3084	Bacteria	Proteobacteria	Alphaproteobacteria	Rhizobiales	unclassified	unclassified	9	20	13	29	15	17	11	11	27	16	12	9	36	47	53	52	26	15	27	22	29	20	28	26	20	25	30
OTU3114	Bacteria	Proteobacteria	Alphaproteobacteria	unclassified	unclassified	unclassified	0	2	0	0	0	0	0	0	1	0	0	0	0	0	0	0	0	0	0	0	0	1	0	0	0	0	0
OTU3239	Bacteria	Proteobacteria	Alphaproteobacteria	Rickettsiales	unclassified	unclassified	1	0	0	0	0	0	0	0	0	0	0	0	0	0	0	0	0	0	0	0	0	0	0	0	0	0	0
OTU3267	Bacteria	Proteobacteria	Alphaproteobacteria	Rhodospirillales	unclassified	unclassified	0	0	0	0	2	0	0	0	0	0	0	0	0	0	0	0	0	0	0	0	0	0	0	0	0	0	0
OTU3320	Bacteria	Proteobacteria	Alphaproteobacteria	unclassified	unclassified	unclassified	1	0	0	1	0	0	0	0	0	0	0	0	0	0	0	3	0	0	0	0	2	0	0	0	0	0	0
OTU3422	Bacteria	Proteobacteria	Alphaproteobacteria	Rickettsiales	unclassified	unclassified	0	0	1	1	0	0	0	0	1	0	0	0	0	0	0	0	0	0	0	0	0	0	0	0	0	0	0
OTU349	Bacteria	Proteobacteria	Alphaproteobacteria	Rhizobiales	unclassified	unclassified	49	39	32	54	34	25	38	63	68	31	31	28	46	60	61	121	43	30	30	21	35	29	30	21	19	27	32
OTU3650	Bacteria	Proteobacteria	Alphaproteobacteria	Rhodospirillales	unclassified	unclassified	0	0	1	2	0	0	1	0	0	0	0	2	0	0	0	3	0	0	0	0	0	0	0	0	0	0	0
OTU3804	Bacteria	Proteobacteria	Alphaproteobacteria	Rhizobiales	unclassified	unclassified	5	4	1	5	5	1	5	9	2	1	7	0	2	2	5	3	0	0	4	1	3	0	2	0	2	3	6
OTU3827	Bacteria	Proteobacteria	Alphaproteobacteria	Rhodospirillales	unclassified	unclassified	1	0	0	1	0	0	1	1	0	0	0	0	1	0	0	0	0	0	0	0	0	0	0	1	0	0	0
OTU3962	Bacteria	Proteobacteria	Alphaproteobacteria	unclassified	unclassified	unclassified	0	0	0	0	0	0	1	0	0	0	1	1	0	0	0	0	0	0	0	0	0	0	0	0	0	0	0
OTU3964	Bacteria	Proteobacteria	Alphaproteobacteria	unclassified	unclassified	unclassified	0	0	0	0	1	0	0	0	1	0	0	0	0	0	0	0	0	0	0	0	0	0	0	0	0	0	0
OTU4057	Bacteria	Proteobacteria	Alphaproteobacteria	unclassified	unclassified	unclassified	0	0	0	0	0	0	0	0	0	0	0	0	0	0	0	1	0	0	0	0	0	0	0	1	0	0	0
OTU4060	Bacteria	Proteobacteria	Alphaproteobacteria	Rhizobiales	unclassified	unclassified	5	10	8	14	17	1	16	7	8	8	4	10	16	14	24	31	3	2	13	13	17	5	15	9	4	5	11
OTU4246	Bacteria	Proteobacteria	Alphaproteobacteria	Sphingomonadales	unclassified	unclassified	3	0	4	3	1	0	1	4	1	0	2	2	2	3	3	7	0	1	1	1	1	0	0	1	1	1	1
OTU432	Bacteria	Proteobacteria	Alphaproteobacteria	Rhizobiales	unclassified	unclassified	10	15	26	43	50	20	49	85	59	19	50	35	44	59	55	35	22	5	33	93	34	15	45	37	7	39	55
OTU4488	Bacteria	Proteobacteria	Alphaproteobacteria	unclassified	unclassified	unclassified	0	1	0	0	0	0	0	0	0	0	0	0	0	1	0	0	0	0	0	0	0	0	0	0	0	0	0
OTU4584	Bacteria	Proteobacteria	Alphaproteobacteria	unclassified	unclassified	unclassified	1	0	0	2	0	0	0	0	0	1	0	0	0	0	0	0	0	0	0	0	0	0	0	0	0	0	0
OTU4652	Bacteria	Proteobacteria	Alphaproteobacteria	unclassified	unclassified	unclassified	0	0	0	0	0	0	0	0	0	0	0	0	0	0	0	0	0	0	0	0	0	0	0	0	0	0	0
OTU4792	Bacteria	Proteobacteria	Alphaproteobacteria	unclassified	unclassified	unclassified	0	0	0	0	0	0	0	0	0	0	0	1	0	0	0	0	0	0	0	0	0	0	0	0	0	0	0
OTU4872	Bacteria	Proteobacteria	Alphaproteobacteria	unclassified	unclassified	unclassified	24	15	28	79	36	28	66	35	51	39	44	28	13	8	5	66	9	7	13	8	10	9	10	15	7	9	16
OTU4887	Bacteria	Proteobacteria	Alphaproteobacteria	Rhodospirillales	unclassified	unclassified	0	0	1	0	0	2	0	0	0	0	0	0	0	0	0	1	0	0	0	0	0	0	0	2	0	0	0
OTU4902	Bacteria	Proteobacteria	Alphaproteobacteria	Rhodospirillales	unclassified	unclassified	0	0	1	3	4	1	2	1	4	0	5	0	0	1	0	2	0	0	0	0	0	0	0	0	0	0	0
OTU4931	Bacteria	Proteobacteria	Alphaproteobacteria	unclassified	unclassified	unclassified	0	1	0	0	0	0	0	1	1	0	0	0	0	0	0	3	0	0	0	0	0	0	0	1	0	0	0
OTU5017	Bacteria	Proteobacteria	Alphaproteobacteria	unclassified	unclassified	unclassified	0	0	0	1	0	0	0	1	0	0	0	0	0	0	0	0	0	0	0	0	0	0	0	0	0	0	0
OTU517	Bacteria	Proteobacteria	Alphaproteobacteria	Rhizobiales	unclassified	unclassified	14	18	20	11	13	16	16	23	15	14	20	22	14	8	11	34	6	6	16	30	10	4	13	8	2	9	11
OTU5216	Bacteria	Proteobacteria	Alphaproteobacteria	unclassified	unclassified	unclassified	0	0	0	0	0	0	0	0	0	0	0	0	0	0	0	0	0	0	0	0	0	0	0	0	0	0	0
OTU5254	Bacteria	Proteobacteria	Alphaproteobacteria	unclassified	unclassified	unclassified	0	0	0	1	1	1	0	0	1	0	1	0	0	0	0	0	0	0	0	0	1	0	0	0	0	0	0
OTU5352	Bacteria	Proteobacteria	Alphaproteobacteria	unclassified	unclassified	unclassified	2	0	0	0	0	0	0	0	0	0	0	0	0	0	0	0	0	0	0	0	0	0	0	0	0	0	0
OTU5414	Bacteria	Proteobacteria	Alphaproteobacteria	Rhodospirillales	unclassified	unclassified	0	0	0	0	2	0	0	2	0	0	0	0	0	0	0	1	0	0	0	0	0	0	0	0	0	0	0
OTU5415	Bacteria	Proteobacteria	Alphaproteobacteria	unclassified	unclassified	unclassified	2	0	0	0	0	0	0	0	0	0	0	0	0	0	0	1	0	0	0	0	0	0	0	0	0	0	0
OTU550	Bacteria	Proteobacteria	Alphaproteobacteria	unclassified	unclassified	unclassified	74	54	36	242	88	67	149	102	163	98	54	62	44	35	33	149	22	40	23	29	42	41	42	41	11	24	27
OTU5522	Bacteria	Proteobacteria	Alphaproteobacteria	Rhizobiales	unclassified	unclassified	0	0	1	0	0	0	0	0	0	0	0	0	0	0	0	0	0	0	0	0	0	0	0	0	0	2	0
OTU5535	Bacteria	Proteobacteria	Alphaproteobacteria	unclassified	unclassified	unclassified	0	0	1	2	2	0	0	0	1	0	0	0	0	0	0	6	0	1	0	1	0	0	0	0	0	0	0
OTU5594	Bacteria	Proteobacteria	Alphaproteobacteria	Sphingomonadales	unclassified	unclassified	0	0	1	0	0	0	1	0	0	0	0	0	0	0	0	2	0	0	0	0	0	0	0	0	0	0	0
OTU5627	Bacteria	Proteobacteria	Alphaproteobacteria	unclassified	unclassified	unclassified	1	0	0	2	2	0	2	0	0	0	1	0	1	0	1	7	0	0	0	0	0	0	0	0	0	0	1
OTU5874	Bacteria	Proteobacteria	Alphaproteobacteria	Rhizobiales	unclassified	unclassified	0	0	0	0	0	0	0	0	0	0	0	0	0	0	1	0	0	0	2	0	0	0	0	0	0	0	0
OTU6026	Bacteria	Proteobacteria	Alphaproteobacteria	Rhizobiales	unclassified	unclassified	0	0	0	1	0	3	0	0	0	0	0	0	0	0	0	0	0	0	1	0	0	0	0	0	0	0	0
OTU604	Bacteria	Proteobacteria	Alphaproteobacteria	Rhizobiales	unclassified	unclassified	6	4	5	5	4	1	1	1	5	1	4	0	7	2	5	14	2	5	7	12	5	1	0	0	3	1	1
OTU663	Bacteria	Proteobacteria	Alphaproteobacteria	unclassified	unclassified	unclassified	16	11	13	24	16	9	15	14	8	5	8	12	4	14	3	14	13	5	20	5	12	7	6	7	1	14	7
OTU882	Bacteria	Proteobacteria	Alphaproteobacteria	Sphingomonadales	unclassified	unclassified	4	9	18	13	18	8	19	6	18	10	11	26	8	13	6	24	9	4	8	23	8	4	7	3	7	5	12
OTU4761	Bacteria	Proteobacteria	Alphaproteobacteria	Sphingomonadales	Sphingomonadaceae	unclassified	2	10	1	0	5	3	1	4	0	2	0	0	0	2	1	8	1	0	2	0	1	2	1	0	2	0	1
OTU66	Bacteria	Proteobacteria	Alphaproteobacteria	Sphingomonadales	Sphingomonadaceae	unclassified	143	218	158	122	109	45	140	129	113	118	105	122	220	250	131	388	166	105	109	232	124	104	118	61	106	95	110
OTU1407	Bacteria	Proteobacteria	Alphaproteobacteria	Rickettsiales	Rickettsiales_Incertae_Sedis	unclassified	11	7	11	6	6	3	10	3	13	5	5	2	3	1	7	29	0	2	0	2	1	2	2	1	0	0	1
OTU3551	Bacteria	Proteobacteria	Alphaproteobacteria	Rickettsiales	Rickettsiales_Incertae_Sedis	unclassified	0	1	1	0	0	0	0	0	0	0	0	0	0	0	0	3	0	0	0	0	0	0	0	0	0	0	0
OTU3263	Bacteria	Proteobacteria	Alphaproteobacteria	Rickettsiales	Rickettsiaceae	unclassified	1	0	3	0	0	0	0	0	0	0	0	0	0	0	0	2	0	0	0	0	0	0	0	0	0	0	0
OTU5086	Bacteria	Proteobacteria	Alphaproteobacteria	Rickettsiales	Rickettsiaceae	unclassified	0	0	0	0	0	0	0	0	1	0	0	0	0	0	0	0	1	0	0	0	0	0	0	0	0	0	0
OTU1303	Bacteria	Proteobacteria	Alphaproteobacteria	Rhodospirillales	Rhodospirillaceae	unclassified	0	0	0	0	1	1	2	0	1	0	0	0	1	0	0	0	0	0	2	3	2	0	0	0	0	0	1
OTU1946	Bacteria	Proteobacteria	Alphaproteobacteria	Rhodospirillales	Rhodospirillaceae	unclassified	0	0	0	0	2	0	0	0	0	0	0	0	0	0	0	4	0	0	0	0	0	0	0	0	0	0	0
OTU3694	Bacteria	Proteobacteria	Alphaproteobacteria	Rhodospirillales	Rhodospirillaceae	unclassified	0	0	1	2	2	0	3	1	1	4	4	3	2	2	1	7	0	0	2	0	1	2	3	0	1	0	0
OTU4368	Bacteria	Proteobacteria	Alphaproteobacteria	Rhodospirillales	Rhodospirillaceae	unclassified	0	0	0	0	0	0	0	0	0	0	0	0	0	0	0	0	0	0	0	0	0	0	0	0	0	0	0
OTU4968	Bacteria	Proteobacteria	Alphaproteobacteria	Rhodospirillales	Rhodospirillaceae	unclassified	1	0	0	0	0	0	0	0	0	0	0	0	0	0	0	1	0	0	0	0	0	0	0	0	0	0	0
OTU5499	Bacteria	Proteobacteria	Alphaproteobacteria	Rhodospirillales	Rhodospirillaceae	unclassified	1	3	4	0	0	0	0	0	0	0	0	0	0	0	0	1	0	0	0	0	0	0	0	0	0	0	0
OTU623	Bacteria	Proteobacteria	Alphaproteobacteria	Rhodospirillales	Rhodospirillaceae	unclassified	4	8	1	4	2	1	7	5	6	5	10	7	4	1	3	8	3	1	3	4	5	5	4	0	3	5	5
OTU2113	Bacteria	Proteobacteria	Alphaproteobacteria	Rhodobacterales	Rhodobacteraceae	unclassified	0	0	1	0	1	0	0	0	0	0	0	0	0	1	0	0	0	0	0	0	0	0	0	0	0	0	0
OTU2376	Bacteria	Proteobacteria	Alphaproteobacteria	Rhodobacterales	Rhodobacteraceae	unclassified	9	12	32	11	10	5	7	6	12	4	7	5	24	22	28	38	13	6	2	17	8	3	5	0	2	3	4
OTU3625	Bacteria	Proteobacteria	Alphaproteobacteria	Rhodobacterales	Rhodobacteraceae	unclassified	2	2	1	1	0	0	0	0	1	3	2	1	0	3	0	6	1	0	0	1	2	0	0	2	0	1	2
OTU4397	Bacteria	Proteobacteria	Alphaproteobacteria	Rhodobacterales	Rhodobacteraceae	unclassified	0	0	1	0	0	0	0	0	0	0	0	0	0	0	1	0	0	0	0	1	0	0	0	0	0	0	2
OTU759	Bacteria	Proteobacteria	Alphaproteobacteria	Rhodobacterales	Rhodobacteraceae	unclassified	79	77	60	40	25	27	31	12	34	44	45	28	158	197	152	231	135	109	44	190	94	54	62	49	53	54	65
OTU3931	Bacteria	Proteobacteria	Alphaproteobacteria	Rhizobiales	Rhizobiaceae	unclassified	18	22	5	7	6	2	9	11	21	4	11	8	13	15	17	29	5	3	0	4	8	3	3	4	3	7	8
OTU1691	Bacteria	Proteobacteria	Alphaproteobacteria	Rhizobiales	Phyllobacteriaceae	unclassified	6	3	4	5	8	0	6	7	8	5	13	12	6	14	14	9	5	5	10	6	3	1	7	4	7	4	4
OTU4205	Bacteria	Proteobacteria	Alphaproteobacteria	Rhizobiales	Phyllobacteriaceae	unclassified	0	1	0	0	2	2	0	0	2	2	0	2	0	6	6	4	1	3	0	1	3	1	0	3	1	2	4
OTU300	Bacteria	Proteobacteria	Alphaproteobacteria	Rhizobiales	Methylocystaceae	unclassified	78	108	138	130	144	97	153	224	224	83	105	95	169	225	199	266	111	40	124	209	132	93	199	97	46	85	103
OTU5524	Bacteria	Proteobacteria	Alphaproteobacteria	Rhizobiales	Methylobacteriaceae	unclassified	0	1	0	0	0	0	1	0	0	0	0	0	1	0	0	1	0	0	1	0	2	1	0	0	0	0	0
OTU4051	Bacteria	Proteobacteria	Alphaproteobacteria	Caulobacterales	Hyphomonadaceae	unclassified	2	1	0	0	0	1	1	0	2	0	0	1	0	0	0	3	0	0	0	0	0	0	0	0	0	0	0
OTU5902	Bacteria	Proteobacteria	Alphaproteobacteria	Rhizobiales	Hyphomicrobiaceae	unclassified	32	35	25	20	19	12	13	6	13	12	17	16	25	35	30	75	10	1	10	15	28	13	16	19	9	16	24
OTU3023	Bacteria	Proteobacteria	Alphaproteobacteria	Sphingomonadales	Erythrobacteraceae	unclassified	26	21	25	9	13	3	13	16	8	12	10	18	16	22	25	24	19	6	7	27	9	11	8	5	11	20	21
OTU1410	Bacteria	Proteobacteria	Alphaproteobacteria	Rhizobiales	Bradyrhizobiaceae	unclassified	18	14	9	22	4	9	17	16	23	15	6	15	26	31	29	34	29	10	24	26	24	22	35	18	19	18	35
OTU1602	Bacteria	Proteobacteria	Alphaproteobacteria	Rhizobiales	Beijerinckiaceae	unclassified	2	9	2	5	1	9	3	0	0	0	1	5	6	9	1	3	5	0	2	2	3	1	3	2	2	6	6
OTU5459	Bacteria	Proteobacteria	Alphaproteobacteria	Rhizobiales	Beijerinckiaceae	unclassified	19	22	29	25	25	14	33	29	38	11	16	11	23	24	31	47	14	3	13	30	15	17	16	8	12	21	28
OTU1036	Bacteria	Proteobacteria	Alphaproteobacteria	Rhodospirillales	Acetobacteraceae	unclassified	0	0	7	5	0	3	2	5	1	0	1	2	0	4	2	5	3	0	2	4	0	0	0	0	0	0	3
OTU1498	Bacteria	Proteobacteria	Alphaproteobacteria	Rhodospirillales	Acetobacteraceae	unclassified	4	3	9	7	2	7	9	5	5	1	5	0	3	11	4	13	5	0	0	7	3	0	4	2	0	1	2
OTU2098	Bacteria	Proteobacteria	Alphaproteobacteria	Rhodospirillales	Acetobacteraceae	unclassified	0	8	7	8	2	0	3	5	4	1	1	3	9	6	3	14	3	1	1	2	4	0	0	0	0	0	0
OTU2186	Bacteria	Proteobacteria	Alphaproteobacteria	Rhodospirillales	Acetobacteraceae	unclassified	7	3	7	4	3	3	9	8	4	3	4	4	6	15	8	14	10	4	9	24	16	3	5	5	4	8	20
OTU352	Bacteria	Proteobacteria	Alphaproteobacteria	Rhodospirillales	Acetobacteraceae	unclassified	8	13	11	28	18	13	13	22	19	22	17	9	2	2	1	18	3	0	1	2	1	0	0	0	0	0	0
OTU5228	Bacteria	Proteobacteria	Alphaproteobacteria	Rhodospirillales	Acetobacteraceae	unclassified	2	1	0	2	0	0	3	1	5	0	1	1	0	0	4	7	3	0	3	15	5	0	4	1	3	1	8
OTU648	Bacteria	Proteobacteria	Alphaproteobacteria	Rhodospirillales	Acetobacteraceae	unclassified	2	1	13	14	6	2	9	8	10	1	6	2	1	0	2	14	0	0	0	0	0	0	1	0	0	3	0
OTU764	Bacteria	Proteobacteria	Alphaproteobacteria	Rhodospirillales	Acetobacteraceae	unclassified	42	22	34	87	64	46	57	70	50	51	62	36	34	29	28	87	19	9	10	41	19	7	15	12	2	10	2
OTU986	Bacteria	Proteobacteria	Alphaproteobacteria	Rhodospirillales	Acetobacteraceae	unclassified	39	42	44	32	18	18	47	36	35	32	34	41	67	91	51	76	44	21	30	104	42	19	43	23	27	22	31
OTU3071	Bacteria	Proteobacteria	Alphaproteobacteria	Alphaproteobacteria_Incertae_Sedis	Unknown_Family	uncultured	0	0	0	0	0	0	0	0	0	0	0	0	0	0	0	0	0	0	0	0	0	0	0	0	0	0	0
OTU2240	Bacteria	Proteobacteria	Alphaproteobacteria	Rickettsiales	Rickettsiales_Incertae_Sedis	uncultured	1	1	1	2	0	0	0	0	0	0	0	0	0	0	0	1	0	0	3	0	0	0	0	0	0	0	0
OTU3198	Bacteria	Proteobacteria	Alphaproteobacteria	Rickettsiales	Rickettsiales_Incertae_Sedis	uncultured	0	0	2	0	0	0	0	0	0	0	0	0	0	0	0	0	0	0	0	0	0	0	0	0	0	0	0
OTU3748	Bacteria	Proteobacteria	Alphaproteobacteria	Rickettsiales	Rickettsiales_Incertae_Sedis	uncultured	2	1	0	0	0	0	0	0	0	0	0	0	0	0	0	4	0	0	0	0	0	0	0	0	0	0	0
OTU3768	Bacteria	Proteobacteria	Alphaproteobacteria	Rickettsiales	Rickettsiales_Incertae_Sedis	uncultured	0	0	0	0	0	0	0	0	0	0	0	0	0	0	0	0	0	0	0	0	0	0	0	0	0	0	0
OTU3917	Bacteria	Proteobacteria	Alphaproteobacteria	Rickettsiales	Rickettsiales_Incertae_Sedis	uncultured	0	0	0	13	2	0	8	13	8	8	6	2	2	1	0	2	0	0	0	5	2	0	0	0	0	1	3
OTU4020	Bacteria	Proteobacteria	Alphaproteobacteria	Rickettsiales	Rickettsiales_Incertae_Sedis	uncultured	11	6	5	8	5	1	2	4	4	3	2	0	0	1	0	12	1	0	0	0	0	0	0	0	0	0	0
OTU4334	Bacteria	Proteobacteria	Alphaproteobacteria	Rickettsiales	Rickettsiales_Incertae_Sedis	uncultured	0	0	0	0	0	0	2	0	1	0	0	0	0	0	0	0	0	0	0	0	0	0	0	0	0	0	0
OTU4827	Bacteria	Proteobacteria	Alphaproteobacteria	Rickettsiales	Rickettsiales_Incertae_Sedis	uncultured	0	0	1	2	0	0	0	0	0	0	0	0	0	0	0	0	0	0	0	0	0	0	0	0	0	0	0
OTU5439	Bacteria	Proteobacteria	Alphaproteobacteria	Rickettsiales	Rickettsiales_Incertae_Sedis	uncultured	0	0	0	0	0	0	0	0	0	0	0	0	0	0	0	0	0	0	0	0	0	0	0	0	0	0	0
OTU5478	Bacteria	Proteobacteria	Alphaproteobacteria	Rickettsiales	Rickettsiales_Incertae_Sedis	uncultured	0	0	0	0	0	0	0	0	0	0	0	0	0	0	0	0	0	0	0	0	0	0	0	0	0	0	0
OTU5711	Bacteria	Proteobacteria	Alphaproteobacteria	Rickettsiales	Rickettsiales_Incertae_Sedis	uncultured	0	0	0	0	0	0	0	0	0	1	0	0	0	0	0	0	0	0	0	0	0	0	0	0	0	0	0
OTU20	Bacteria	Proteobacteria	Alphaproteobacteria	Rickettsiales	Rickettsiaceae	uncultured	0	4	1	3	1	0	1	0	2	0	2	0	0	0	0	10	0	0	0	0	0	0	0	0	2	0	0
OTU2613	Bacteria	Proteobacteria	Alphaproteobacteria	Rickettsiales	Rickettsiaceae	uncultured	2	0	2	0	0	4	2	0	1	4	0	0	2	1	2	2	0	0	1	0	0	0	0	0	0	0	0
OTU2919	Bacteria	Proteobacteria	Alphaproteobacteria	Rickettsiales	Rickettsiaceae	uncultured	0	0	0	0	0	2	0	0	0	0	0	0	0	0	0	0	0	0	0	0	0	0	0	0	0	0	0
OTU4788	Bacteria	Proteobacteria	Alphaproteobacteria	Rickettsiales	Rickettsiaceae	uncultured	0	0	0	0	0	0	0	0	0	0	0	0	1	0	0	1	0	0	0	0	0	0	0	0	0	0	0
OTU5962	Bacteria	Proteobacteria	Alphaproteobacteria	Rickettsiales	Rickettsiaceae	uncultured	0	2	0	1	0	0	0	0	0	0	0	0	0	0	0	0	0	0	0	0	0	0	0	0	0	0	0
OTU5972	Bacteria	Proteobacteria	Alphaproteobacteria	Rickettsiales	Rickettsiaceae	uncultured	2	0	2	0	0	0	0	0	0	0	0	0	0	0	0	1	0	0	0	0	0	0	0	0	0	0	0
OTU1139	Bacteria	Proteobacteria	Alphaproteobacteria	Rhodospirillales	Rhodospirillaceae	uncultured	4	4	2	2	3	3	3	1	2	1	3	3	0	0	0	3	0	1	3	0	0	0	2	0	0	0	0
OTU2190	Bacteria	Proteobacteria	Alphaproteobacteria	Rhodospirillales	Rhodospirillaceae	uncultured	0	0	0	0	0	0	0	0	0	0	0	0	0	0	0	2	0	0	0	0	0	0	0	0	0	0	0
OTU2789	Bacteria	Proteobacteria	Alphaproteobacteria	Rhodospirillales	Rhodospirillaceae	uncultured	1	1	5	7	0	2	2	0	0	0	1	0	1	0	1	3	0	0	0	0	1	0	0	2	1	0	0
OTU5832	Bacteria	Proteobacteria	Alphaproteobacteria	Rhodospirillales	Rhodospirillaceae	uncultured	2	0	0	1	0	0	0	0	0	0	1	0	0	2	0	0	0	0	0	0	0	0	0	0	0	0	1
OTU4345	Bacteria	Proteobacteria	Alphaproteobacteria	Rhizobiales	Rhodobiaceae	uncultured	0	0	0	0	0	0	0	0	0	0	2	0	0	0	0	0	0	0	0	0	0	0	0	0	0	0	3
OTU6050	Bacteria	Proteobacteria	Alphaproteobacteria	Rhizobiales	Rhizobiales_Incertae_Sedis	uncultured	0	0	0	1	0	0	2	1	1	0	2	0	0	2	0	0	0	1	0	1	0	0	0	0	0	0	0
OTU2653	Bacteria	Proteobacteria	Alphaproteobacteria	Rhizobiales	Methylobacteriaceae	uncultured	4	4	1	3	4	0	5	1	6	1	8	6	11	12	4	10	4	9	6	6	6	7	11	4	8	11	6
OTU1680	Bacteria	Proteobacteria	Alphaproteobacteria	Caulobacterales	Hyphomonadaceae	uncultured	6	3	3	6	3	2	5	1	13	3	4	4	2	8	6	13	1	5	1	1	1	5	0	9	7	5	4
OTU1765	Bacteria	Proteobacteria	Alphaproteobacteria	Caulobacterales	Hyphomonadaceae	uncultured	24	14	14	23	13	12	14	17	27	14	9	12	11	12	7	41	5	8	6	7	9	10	4	9	8	8	10
OTU1940	Bacteria	Proteobacteria	Alphaproteobacteria	Rickettsiales	Holosporaceae	uncultured	62	36	46	32	14	7	6	12	7	1	6	2	4	3	0	103	2	1	4	1	1	2	0	1	0	0	4
OTU3183	Bacteria	Proteobacteria	Alphaproteobacteria	Rickettsiales	Holosporaceae	uncultured	4	1	0	0	1	0	0	0	0	0	0	0	0	0	0	3	0	0	0	0	0	0	0	0	0	0	0
OTU3880	Bacteria	Proteobacteria	Alphaproteobacteria	Rickettsiales	Holosporaceae	uncultured	5	2	0	2	0	0	3	0	0	0	0	1	1	0	0	4	0	0	1	0	0	0	0	0	1	0	0
OTU4609	Bacteria	Proteobacteria	Alphaproteobacteria	Rickettsiales	Holosporaceae	uncultured	8	6	1	0	1	0	0	0	1	0	0	0	0	0	0	7	0	0	0	0	0	0	0	0	0	0	0
OTU5113	Bacteria	Proteobacteria	Alphaproteobacteria	Rickettsiales	Holosporaceae	uncultured	1	1	3	0	1	0	0	0	0	0	0	0	1	0	0	2	0	0	0	0	0	0	2	0	0	1	0
OTU1542	Bacteria	Proteobacteria	Alphaproteobacteria	Caulobacterales	Caulobacteraceae	uncultured	11	12	14	20	5	11	27	12	12	5	15	6	9	20	15	46	13	3	6	17	3	12	10	2	2	3	7
OTU5695	Bacteria	Proteobacteria	Alphaproteobacteria	Caulobacterales	Caulobacteraceae	uncultured	0	0	0	0	0	0	2	0	0	0	1	0	0	0	0	3	4	0	0	1	0	0	0	0	0	0	0
OTU703	Bacteria	Proteobacteria	Alphaproteobacteria	Rhodospirillales	Acetobacteraceae	uncultured	9	25	27	20	15	27	37	21	41	11	31	21	15	28	21	37	15	9	17	33	21	11	5	8	10	12	15
OTU1505	Bacteria	Proteobacteria	Alphaproteobacteria	Alphaproteobacteria_Incertae_Sedis	uncultured	uncultured_ge	4	7	2	24	7	8	9	12	8	7	9	7	1	0	1	12	4	0	2	7	1	1	3	1	0	0	0
OTU1784	Bacteria	Proteobacteria	Alphaproteobacteria	Alphaproteobacteria_Incertae_Sedis	uncultured	uncultured_ge	11	5	7	12	13	3	6	6	12	3	5	4	1	1	2	14	2	1	0	2	0	0	2	0	3	1	2
OTU1812	Bacteria	Proteobacteria	Alphaproteobacteria	Alphaproteobacteria_Incertae_Sedis	uncultured	uncultured_ge	0	0	1	0	0	0	0	0	0	0	0	0	0	0	0	0	0	0	0	0	0	0	0	0	0	0	0
OTU1842	Bacteria	Proteobacteria	Alphaproteobacteria	Alphaproteobacteria_Incertae_Sedis	uncultured	uncultured_ge	19	21	10	55	36	13	30	20	29	19	15	9	11	9	7	44	6	1	6	5	5	8	7	4	8	2	7
OTU1911	Bacteria	Proteobacteria	Alphaproteobacteria	Alphaproteobacteria_Incertae_Sedis	uncultured	uncultured_ge	0	0	0	0	0	0	0	0	0	0	0	0	0	0	0	3	0	0	0	0	0	0	0	0	0	1	0
OTU2516	Bacteria	Proteobacteria	Alphaproteobacteria	Alphaproteobacteria_Incertae_Sedis	uncultured	uncultured_ge	12	7	10	30	10	7	9	0	17	2	2	1	4	0	0	19	2	1	5	0	0	0	2	2	1	0	0
OTU2538	Bacteria	Proteobacteria	Alphaproteobacteria	Alphaproteobacteria_Incertae_Sedis	uncultured	uncultured_ge	0	0	0	0	0	0	0	0	2	0	0	0	0	0	0	3	0	0	0	0	0	0	0	1	0	0	0
OTU2588	Bacteria	Proteobacteria	Alphaproteobacteria	Alphaproteobacteria_Incertae_Sedis	uncultured	uncultured_ge	1	0	2	2	0	0	0	1	5	0	1	0	0	2	0	0	0	1	0	0	0	0	0	0	0	0	0
OTU2726	Bacteria	Proteobacteria	Alphaproteobacteria	Alphaproteobacteria_Incertae_Sedis	uncultured	uncultured_ge	0	0	0	0	0	0	0	0	0	0	0	0	0	0	0	0	0	0	0	0	0	0	0	0	0	0	0
OTU3125	Bacteria	Proteobacteria	Alphaproteobacteria	Alphaproteobacteria_Incertae_Sedis	uncultured	uncultured_ge	0	0	0	3	2	0	0	0	0	0	0	0	1	0	0	1	0	0	0	0	0	0	0	0	0	0	0
OTU3376	Bacteria	Proteobacteria	Alphaproteobacteria	Alphaproteobacteria_Incertae_Sedis	uncultured	uncultured_ge	0	1	0	3	1	1	0	2	0	0	0	0	1	1	0	4	0	0	0	0	1	0	4	0	0	0	0
OTU3606	Bacteria	Proteobacteria	Alphaproteobacteria	Alphaproteobacteria_Incertae_Sedis	uncultured	uncultured_ge	1	2	0	4	0	3	1	0	1	0	0	2	0	0	0	2	0	2	1	0	0	0	0	1	0	1	0
OTU3750	Bacteria	Proteobacteria	Alphaproteobacteria	Alphaproteobacteria_Incertae_Sedis	uncultured	uncultured_ge	0	1	0	0	0	0	0	0	0	0	0	0	0	0	0	0	0	0	0	0	0	0	0	0	0	0	0
OTU3753	Bacteria	Proteobacteria	Alphaproteobacteria	Alphaproteobacteria_Incertae_Sedis	uncultured	uncultured_ge	3	3	1	3	1	0	2	0	2	6	1	0	0	1	0	5	0	3	0	0	0	0	0	0	0	0	0
OTU3870	Bacteria	Proteobacteria	Alphaproteobacteria	Alphaproteobacteria_Incertae_Sedis	uncultured	uncultured_ge	0	1	1	3	0	2	1	0	2	0	0	0	0	0	0	2	0	0	0	0	0	0	0	0	0	0	0
OTU3940	Bacteria	Proteobacteria	Alphaproteobacteria	Alphaproteobacteria_Incertae_Sedis	uncultured	uncultured_ge	0	0	0	0	0	0	0	0	0	0	0	0	1	0	0	2	0	0	0	0	0	0	0	0	0	0	0
OTU4204	Bacteria	Proteobacteria	Alphaproteobacteria	Alphaproteobacteria_Incertae_Sedis	uncultured	uncultured_ge	2	0	1	1	0	2	1	1	0	1	0	2	0	3	0	1	3	0	0	1	1	0	0	0	0	0	2
OTU4537	Bacteria	Proteobacteria	Alphaproteobacteria	Rickettsiales	uncultured	uncultured_ge	1	3	0	0	2	0	0	0	0	0	0	0	0	0	0	5	0	0	0	0	0	0	0	0	0	0	0
OTU5302	Bacteria	Proteobacteria	Alphaproteobacteria	Alphaproteobacteria_Incertae_Sedis	uncultured	uncultured_ge	0	0	1	1	0	0	1	0	2	0	1	2	0	0	1	1	0	0	1	0	0	0	2	0	0	0	1
OTU538	Bacteria	Proteobacteria	Alphaproteobacteria	Alphaproteobacteria_Incertae_Sedis	uncultured	uncultured_ge	54	50	38	148	85	65	107	62	111	71	48	35	29	28	22	96	26	6	31	25	15	26	22	13	10	4	10
OTU555	Bacteria	Proteobacteria	Alphaproteobacteria	Alphaproteobacteria_Incertae_Sedis	uncultured	uncultured_ge	27	18	26	79	30	22	62	32	43	25	25	31	15	17	10	63	18	5	22	6	10	17	8	10	12	10	3
OTU5648	Bacteria	Proteobacteria	Alphaproteobacteria	Alphaproteobacteria_Incertae_Sedis	uncultured	uncultured_ge	0	0	0	0	1	0	4	0	0	0	0	0	0	0	0	0	0	0	0	0	0	0	0	0	0	0	0
OTU984	Bacteria	Proteobacteria	Alphaproteobacteria	Alphaproteobacteria_Incertae_Sedis	uncultured	uncultured_ge	61	75	37	187	80	62	138	98	123	90	60	73	47	33	11	129	15	12	28	21	14	15	28	11	13	10	13
OTU2429	Bacteria	Proteobacteria	Alphaproteobacteria	Rhizobiales	Xanthobacteraceae	Variibacter	5	1	9	6	3	3	3	2	11	5	4	1	4	4	12	4	11	1	3	6	4	3	4	5	3	3	10
OTU2871	Bacteria	Proteobacteria	Alphaproteobacteria	Rhizobiales	Xanthobacteraceae	Variibacter	0	0	1	0	0	0	2	0	0	0	0	0	0	0	0	1	0	0	0	1	2	0	0	1	3	1	1
OTU1018	Bacteria	Proteobacteria	Alphaproteobacteria	Caulobacterales	Hyphomonadaceae	Woodsholea	13	19	16	47	45	17	48	34	36	41	48	60	24	24	18	59	8	12	28	37	15	15	51	24	11	28	23
OTU2220	Bacteria	Proteobacteria	Alphaproteobacteria	Caulobacterales	Hyphomonadaceae	Woodsholea	6	26	17	31	31	38	26	23	15	25	22	37	12	15	7	52	5	7	12	11	3	3	12	4	2	1	3
OTU912	Bacteria	Proteobacteria	Alphaproteobacteria	Caulobacterales	Hyphomonadaceae	Woodsholea	49	48	55	123	101	92	133	133	120	65	95	109	95	70	44	169	44	43	74	84	66	91	115	72	65	35	67
OTU4688	Bacteria	Proteobacteria	Alphaproteobacteria	Rhodospirillales	Acetobacteraceae	Zavarzinia	0	0	0	0	0	0	0	0	0	0	0	0	0	0	0	0	0	0	0	0	2	0	0	0	0	0	0
OTU1364	Bacteria	Proteobacteria	Alphaproteobacteria	Sphingomonadales	Sphingomonadaceae	Zymomonas	166	164	125	180	83	35	134	101	99	78	72	104	78	96	88	332	78	44	100	109	93	99	100	68	95	83	116
OTU1774	Bacteria	Aminicenantes	Aminicenantes_cl	Aminicenantes_or	Aminicenantes_fa	Aminicenantes_ge	8	14	17	19	16	22	20	31	20	27	56	23	20	26	16	25	12	3	22	38	25	11	34	22	6	14	33
OTU2200	Bacteria	Aminicenantes	Aminicenantes_cl	Aminicenantes_or	Aminicenantes_fa	Aminicenantes_ge	6	14	12	7	9	8	13	9	12	13	26	21	17	25	13	13	6	5	9	29	14	1	5	13	9	19	17
OTU289	Bacteria	Aminicenantes	Aminicenantes_cl	Aminicenantes_or	Aminicenantes_fa	Aminicenantes_ge	0	0	0	3	0	0	0	0	1	1	0	7	0	0	1	5	0	0	0	1	1	6	1	0	0	2	1
OTU3060	Bacteria	Aminicenantes	Aminicenantes_cl	Aminicenantes_or	Aminicenantes_fa	Aminicenantes_ge	0	0	0	0	1	0	0	0	0	0	0	0	0	0	0	0	0	0	0	0	0	0	0	0	0	0	0
OTU3237	Bacteria	Aminicenantes	Aminicenantes_cl	Aminicenantes_or	Aminicenantes_fa	Aminicenantes_ge	2	0	0	3	3	0	1	0	0	1	2	1	0	4	3	0	2	1	1	1	1	2	0	0	0	2	0
OTU3603	Bacteria	Aminicenantes	Aminicenantes_cl	Aminicenantes_or	Aminicenantes_fa	Aminicenantes_ge	1	0	0	0	0	2	0	1	0	0	0	0	1	1	0	3	0	0	0	1	0	0	0	0	0	1	0
OTU3636	Bacteria	Aminicenantes	Aminicenantes_cl	Aminicenantes_or	Aminicenantes_fa	Aminicenantes_ge	1	1	0	0	0	1	2	2	0	6	2	2	0	1	0	0	0	0	0	2	0	0	0	0	0	3	2
OTU3754	Bacteria	Aminicenantes	Aminicenantes_cl	Aminicenantes_or	Aminicenantes_fa	Aminicenantes_ge	0	0	1	0	2	0	2	1	0	0	0	1	0	1	0	0	1	1	0	2	1	0	0	0	0	0	1
OTU5072	Bacteria	Aminicenantes	Aminicenantes_cl	Aminicenantes_or	Aminicenantes_fa	Aminicenantes_ge	0	0	1	1	0	0	2	0	1	0	0	2	5	1	0	0	2	0	1	0	2	3	2	0	0	0	0
OTU78	Bacteria	Aminicenantes	Aminicenantes_cl	Aminicenantes_or	Aminicenantes_fa	Aminicenantes_ge	110	82	116	173	141	151	243	161	145	121	191	147	107	157	84	334	80	27	241	965	167	95	158	112	49	124	138
OTU883	Bacteria	Aminicenantes	Aminicenantes_cl	Aminicenantes_or	Aminicenantes_fa	Aminicenantes_ge	0	6	0	0	0	1	0	1	0	0	0	0	0	0	0	0	0	0	0	0	0	0	0	0	0	0	0
OTU1048	Bacteria	Chloroflexi	Anaerolineae	Anaerolineales	Anaerolineaceae	Anaerolinea	0	0	0	0	0	0	0	0	0	0	0	0	2	1	1	3	0	3	0	0	2	5	0	2	0	1	0
OTU1134	Bacteria	Chloroflexi	Anaerolineae	Anaerolineales	Anaerolineaceae	Anaerolinea	2	0	0	7	3	0	2	1	0	2	2	2	2	2	2	13	8	3	8	5	17	14	10	9	16	7	22
OTU1265	Bacteria	Chloroflexi	Anaerolineae	Anaerolineales	Anaerolineaceae	Anaerolinea	0	0	0	0	0	0	2	0	0	0	0	0	3	3	1	0	1	0	1	1	0	1	0	1	0	0	0
OTU1340	Bacteria	Chloroflexi	Anaerolineae	Anaerolineales	Anaerolineaceae	Anaerolinea	8	5	5	12	6	8	8	6	19	4	11	8	28	24	15	32	2	12	15	13	13	15	9	14	9	14	31
OTU1465	Bacteria	Chloroflexi	Anaerolineae	Anaerolineales	Anaerolineaceae	Anaerolinea	11	8	4	26	10	9	5	7	11	5	6	5	35	35	10	30	15	21	10	11	17	47	40	29	36	24	30
OTU1601	Bacteria	Chloroflexi	Anaerolineae	Anaerolineales	Anaerolineaceae	Anaerolinea	1	2	0	8	2	4	0	3	8	2	1	0	11	5	2	9	6	1	5	7	6	4	3	3	2	1	6
OTU1790	Bacteria	Chloroflexi	Anaerolineae	Anaerolineales	Anaerolineaceae	Anaerolinea	0	0	0	0	0	0	0	0	1	0	0	1	2	0	1	2	0	4	0	1	3	0	7	1	1	0	1
OTU1802	Bacteria	Chloroflexi	Anaerolineae	Anaerolineales	Anaerolineaceae	Anaerolinea	36	27	13	105	44	34	63	41	59	37	24	29	30	32	12	47	6	5	23	28	11	13	6	6	0	1	1
OTU2023	Bacteria	Chloroflexi	Anaerolineae	Anaerolineales	Anaerolineaceae	Anaerolinea	0	4	4	6	0	2	0	1	4	0	1	1	1	7	5	3	1	1	0	0	3	3	4	2	4	4	7
OTU2124	Bacteria	Chloroflexi	Anaerolineae	Anaerolineales	Anaerolineaceae	Anaerolinea	13	11	7	16	11	7	15	16	18	10	11	9	13	21	6	16	11	3	22	16	7	5	14	2	3	2	11
OTU2515	Bacteria	Chloroflexi	Anaerolineae	Anaerolineales	Anaerolineaceae	Anaerolinea	0	0	0	1	0	0	0	0	0	0	0	0	0	0	0	0	0	2	1	2	0	0	0	0	0	0	1
OTU2837	Bacteria	Chloroflexi	Anaerolineae	Anaerolineales	Anaerolineaceae	Anaerolinea	0	5	2	4	3	1	3	0	4	0	2	3	8	6	4	4	3	4	2	2	3	7	5	5	8	7	11
OTU2902	Bacteria	Chloroflexi	Anaerolineae	Anaerolineales	Anaerolineaceae	Anaerolinea	8	8	4	17	7	9	9	10	9	9	22	12	21	17	8	22	18	13	24	19	17	27	27	26	26	24	39
OTU3007	Bacteria	Chloroflexi	Anaerolineae	Anaerolineales	Anaerolineaceae	Anaerolinea	1	1	3	0	1	0	0	5	0	1	1	1	4	3	1	2	2	0	3	0	3	10	12	2	2	2	2
OTU315	Bacteria	Chloroflexi	Anaerolineae	Anaerolineales	Anaerolineaceae	Anaerolinea	18	24	22	38	28	38	36	31	59	33	49	71	110	85	59	115	90	43	72	74	54	89	87	64	48	48	75
OTU3399	Bacteria	Chloroflexi	Anaerolineae	Anaerolineales	Anaerolineaceae	Anaerolinea	3	1	0	7	0	1	7	3	5	2	5	2	12	9	4	5	7	6	6	7	3	11	11	10	10	7	9
OTU3681	Bacteria	Chloroflexi	Anaerolineae	Anaerolineales	Anaerolineaceae	Anaerolinea	1	2	0	4	2	0	2	6	2	0	3	5	4	4	0	5	1	2	2	3	2	3	10	3	1	1	6
OTU3845	Bacteria	Chloroflexi	Anaerolineae	Anaerolineales	Anaerolineaceae	Anaerolinea	0	0	0	0	0	0	0	0	0	0	0	0	2	0	0	1	1	0	2	0	0	0	0	2	0	1	0
OTU3981	Bacteria	Chloroflexi	Anaerolineae	Anaerolineales	Anaerolineaceae	Anaerolinea	0	0	0	0	0	0	0	0	0	0	0	0	0	0	0	0	0	0	1	0	0	0	1	0	0	0	0
OTU4125	Bacteria	Chloroflexi	Anaerolineae	Anaerolineales	Anaerolineaceae	Anaerolinea	0	0	0	0	0	0	0	0	0	0	0	0	0	0	0	2	0	0	0	0	0	0	0	0	0	0	0
OTU4230	Bacteria	Chloroflexi	Anaerolineae	Anaerolineales	Anaerolineaceae	Anaerolinea	0	0	0	0	0	0	0	0	0	0	0	0	0	0	0	2	0	0	0	0	0	0	0	0	0	3	0
OTU4503	Bacteria	Chloroflexi	Anaerolineae	Anaerolineales	Anaerolineaceae	Anaerolinea	0	0	0	0	0	0	2	0	0	0	0	0	0	0	0	0	0	1	0	0	0	0	0	0	0	0	0
OTU4721	Bacteria	Chloroflexi	Anaerolineae	Anaerolineales	Anaerolineaceae	Anaerolinea	48	57	34	106	58	46	77	126	83	60	74	49	214	167	124	216	122	88	126	113	116	103	194	142	101	106	117
OTU5237	Bacteria	Chloroflexi	Anaerolineae	Anaerolineales	Anaerolineaceae	Anaerolinea	0	0	0	0	0	0	1	0	0	0	0	0	0	0	1	0	1	0	3	0	0	0	0	0	0	0	0
OTU5734	Bacteria	Chloroflexi	Anaerolineae	Anaerolineales	Anaerolineaceae	Anaerolinea	0	0	0	0	0	0	0	0	0	0	0	0	0	0	0	2	0	0	0	0	0	0	0	0	0	0	0
OTU5789	Bacteria	Chloroflexi	Anaerolineae	Anaerolineales	Anaerolineaceae	Anaerolinea	0	0	0	0	0	0	2	1	0	0	1	1	0	1	0	0	6	0	0	0	1	0	0	0	2	0	1
OTU5920	Bacteria	Chloroflexi	Anaerolineae	Anaerolineales	Anaerolineaceae	Anaerolinea	0	0	0	0	0	0	0	0	2	0	0	0	0	0	0	0	0	0	0	0	0	0	0	0	0	0	0
OTU730	Bacteria	Chloroflexi	Anaerolineae	Anaerolineales	Anaerolineaceae	Anaerolinea	3	8	1	17	3	4	15	7	10	5	3	10	9	9	7	18	1	2	11	7	1	3	5	6	5	1	4
OTU901	Bacteria	Chloroflexi	Anaerolineae	Anaerolineales	Anaerolineaceae	Anaerolinea	5	12	6	38	9	18	15	26	37	14	16	23	30	19	14	32	4	7	2	22	2	2	0	1	0	0	3
OTU963	Bacteria	Chloroflexi	Anaerolineae	Anaerolineales	Anaerolineaceae	Anaerolinea	12	12	13	55	22	21	24	22	43	10	13	23	42	31	24	31	11	20	16	36	36	25	34	30	17	28	24
OTU1037	Bacteria	Chloroflexi	Anaerolineae	Anaerolineales	Anaerolineaceae	Anaerolineaceae_UCG-001	2	0	0	4	0	2	3	1	3	1	2	0	0	0	0	0	0	0	1	0	1	0	2	0	1	0	2
OTU1211	Bacteria	Chloroflexi	Anaerolineae	Anaerolineales	Anaerolineaceae	Anaerolineaceae_UCG-001	5	1	3	9	0	0	3	3	3	3	1	3	3	6	3	8	6	5	5	4	6	5	6	1	0	7	8
OTU2525	Bacteria	Chloroflexi	Anaerolineae	Anaerolineales	Anaerolineaceae	Anaerolineaceae_UCG-001	1	0	0	1	0	0	0	0	1	1	4	0	1	3	0	4	1	0	6	1	1	3	2	2	0	5	3
OTU5341	Bacteria	Chloroflexi	Anaerolineae	Anaerolineales	Anaerolineaceae	Anaerolineaceae_UCG-001	0	1	2	2	0	0	2	0	3	2	0	3	3	2	0	1	3	1	2	3	1	6	5	0	0	1	8
OTU1458	Bacteria	Chloroflexi	Anaerolineae	Anaerolineales	Anaerolineaceae	Leptolinea	1	2	0	1	0	0	0	0	0	0	0	0	1	1	0	2	0	0	0	0	1	3	0	0	0	0	0
OTU147	Bacteria	Chloroflexi	Anaerolineae	Anaerolineales	Anaerolineaceae	Leptolinea	79	122	87	321	208	192	303	266	369	143	171	279	430	369	341	414	235	195	514	337	651	604	821	645	525	711	828
OTU186	Bacteria	Chloroflexi	Anaerolineae	Anaerolineales	Anaerolineaceae	Leptolinea	14	15	5	35	28	6	43	25	61	17	26	22	166	104	82	92	90	62	95	56	114	137	176	121	105	135	127
OTU1872	Bacteria	Chloroflexi	Anaerolineae	Anaerolineales	Anaerolineaceae	Leptolinea	2	3	2	8	4	1	9	12	17	3	10	3	75	60	23	39	34	29	16	5	32	20	34	25	17	29	19
OTU2030	Bacteria	Chloroflexi	Anaerolineae	Anaerolineales	Anaerolineaceae	Leptolinea	2	1	0	6	1	2	5	5	5	0	0	3	17	23	8	12	14	11	14	8	13	13	21	15	3	25	25
OTU24	Bacteria	Chloroflexi	Anaerolineae	Anaerolineales	Anaerolineaceae	Leptolinea	28	28	16	55	48	21	50	46	61	33	46	37	122	80	63	89	69	56	105	85	108	156	169	101	100	159	149
OTU3163	Bacteria	Chloroflexi	Anaerolineae	Anaerolineales	Anaerolineaceae	Leptolinea	0	0	0	0	0	0	0	0	0	0	0	0	0	1	0	0	0	0	2	0	0	0	3	4	0	0	0
OTU3171	Bacteria	Chloroflexi	Anaerolineae	Anaerolineales	Anaerolineaceae	Leptolinea	0	0	0	2	0	0	0	0	0	0	0	1	0	0	0	1	0	0	0	0	0	1	2	0	0	2	0
OTU3296	Bacteria	Chloroflexi	Anaerolineae	Anaerolineales	Anaerolineaceae	Leptolinea	0	0	0	2	0	0	0	0	0	0	0	0	0	0	0	1	0	0	0	0	0	1	0	0	0	0	0
OTU3658	Bacteria	Chloroflexi	Anaerolineae	Anaerolineales	Anaerolineaceae	Leptolinea	0	0	0	0	0	0	1	1	1	0	0	2	3	2	1	0	5	4	6	0	4	1	6	3	7	2	10
OTU4247	Bacteria	Chloroflexi	Anaerolineae	Anaerolineales	Anaerolineaceae	Leptolinea	2	0	0	0	0	0	0	0	2	0	0	0	0	0	2	0	0	0	0	0	1	1	0	0	0	1	0
OTU5642	Bacteria	Chloroflexi	Anaerolineae	Anaerolineales	Anaerolineaceae	Leptolinea	0	0	0	0	2	0	0	0	0	0	0	0	0	2	0	0	0	0	1	0	0	1	0	0	0	0	3
OTU575	Bacteria	Chloroflexi	Anaerolineae	Anaerolineales	Anaerolineaceae	Leptolinea	2	2	3	9	1	1	2	1	8	1	1	3	43	33	25	33	21	27	13	7	9	11	12	4	14	11	10
OTU5136	Bacteria	Chloroflexi	Anaerolineae	Anaerolineales	Anaerolineaceae	Levilinea	0	0	0	1	0	0	0	0	1	0	0	0	0	2	0	0	0	1	0	0	0	0	0	0	0	0	0
OTU5638	Bacteria	Chloroflexi	Anaerolineae	Anaerolineales	Anaerolineaceae	Levilinea	1	0	0	0	0	0	1	0	0	0	0	0	0	1	0	0	1	3	0	1	2	1	1	1	1	2	4
OTU5864	Bacteria	Chloroflexi	Anaerolineae	Anaerolineales	Anaerolineaceae	Levilinea	0	0	0	1	0	0	0	0	0	0	0	0	0	0	0	0	0	0	0	0	0	0	0	0	0	0	0
OTU16	Bacteria	Chloroflexi	Anaerolineae	Anaerolineales	Anaerolineaceae	Longilinea	76	142	106	265	153	160	269	250	296	149	184	221	590	575	455	483	260	370	559	405	582	569	817	677	684	770	1030
OTU2246	Bacteria	Chloroflexi	Anaerolineae	Anaerolineales	Anaerolineaceae	Pelolinea	1	0	0	0	1	2	2	0	1	0	0	0	5	6	3	1	1	2	3	0	3	0	2	2	4	1	3
OTU2473	Bacteria	Chloroflexi	Anaerolineae	Anaerolineales	Anaerolineaceae	Pelolinea	0	0	0	0	0	0	0	0	0	0	0	0	0	0	0	0	0	0	0	0	3	0	0	1	0	0	2
OTU2534	Bacteria	Chloroflexi	Anaerolineae	Anaerolineales	Anaerolineaceae	Pelolinea	3	0	1	2	1	1	3	0	1	0	0	0	6	1	3	3	3	2	4	0	3	6	0	4	2	6	3
OTU3427	Bacteria	Chloroflexi	Anaerolineae	Anaerolineales	Anaerolineaceae	Pelolinea	1	1	0	0	0	0	0	0	0	0	0	1	1	3	0	0	0	1	0	0	0	1	0	0	0	0	0
OTU3859	Bacteria	Chloroflexi	Anaerolineae	Anaerolineales	Anaerolineaceae	Pelolinea	0	2	0	1	0	0	1	0	0	1	0	0	0	1	3	3	0	0	0	0	1	0	0	0	0	0	0
OTU5563	Bacteria	Chloroflexi	Anaerolineae	Anaerolineales	Anaerolineaceae	Pelolinea	0	3	0	3	0	0	0	1	0	0	1	0	3	1	2	7	7	2	4	3	3	0	2	0	2	6	6
OTU1038	Bacteria	Chloroflexi	Anaerolineae	Anaerolineales	Anaerolineaceae	unclassified	0	0	3	1	1	0	2	1	0	2	0	0	5	0	2	2	3	1	5	4	0	5	7	3	4	8	3
OTU1236	Bacteria	Chloroflexi	Anaerolineae	Anaerolineales	Anaerolineaceae	unclassified	8	2	3	10	7	7	15	12	16	7	11	7	15	15	2	23	5	4	11	11	20	7	9	2	7	15	11
OTU1247	Bacteria	Chloroflexi	Anaerolineae	Anaerolineales	Anaerolineaceae	unclassified	3	2	2	6	7	4	7	4	4	0	9	1	10	21	19	19	27	15	17	9	4	15	25	20	8	19	17
OTU1260	Bacteria	Chloroflexi	Anaerolineae	Anaerolineales	Anaerolineaceae	unclassified	0	3	1	15	2	2	2	1	9	0	2	1	5	6	5	1	3	3	9	8	3	13	12	6	9	12	11
OTU144	Bacteria	Chloroflexi	Anaerolineae	Anaerolineales	Anaerolineaceae	unclassified	18	49	35	76	53	47	66	63	76	47	51	67	153	150	97	134	78	59	96	97	116	83	102	88	86	99	147
OTU1546	Bacteria	Chloroflexi	Anaerolineae	Anaerolineales	Anaerolineaceae	unclassified	0	0	0	0	0	0	0	0	0	0	0	0	0	1	0	0	0	0	0	0	0	0	0	0	0	0	0
OTU162	Bacteria	Chloroflexi	Anaerolineae	Anaerolineales	Anaerolineaceae	unclassified	22	36	25	73	44	45	61	78	70	47	42	56	85	51	35	71	50	47	55	33	65	87	77	84	71	78	104
OTU1710	Bacteria	Chloroflexi	Anaerolineae	Anaerolineales	Anaerolineaceae	unclassified	8	2	4	9	5	0	11	3	23	4	8	4	24	26	15	34	38	31	17	18	33	47	37	31	35	33	61
OTU1722	Bacteria	Chloroflexi	Anaerolineae	Anaerolineales	Anaerolineaceae	unclassified	2	0	1	1	0	0	0	0	0	1	0	0	0	2	2	1	3	4	0	0	0	1	2	3	0	1	3
OTU1809	Bacteria	Chloroflexi	Anaerolineae	Anaerolineales	Anaerolineaceae	unclassified	2	2	0	0	0	0	0	1	3	0	1	0	0	3	0	0	0	0	0	1	0	1	0	1	0	6	3
OTU1878	Bacteria	Chloroflexi	Anaerolineae	Anaerolineales	Anaerolineaceae	unclassified	10	13	6	20	15	9	14	10	18	13	4	11	29	18	23	37	25	12	20	11	33	40	43	35	35	50	74
OTU2085	Bacteria	Chloroflexi	Anaerolineae	Anaerolineales	Anaerolineaceae	unclassified	0	0	0	0	0	0	0	1	0	0	0	1	0	1	0	0	0	0	1	0	0	0	0	0	0	0	0
OTU2169	Bacteria	Chloroflexi	Anaerolineae	Anaerolineales	Anaerolineaceae	unclassified	3	3	4	18	12	4	6	8	21	8	2	1	15	14	5	14	6	8	10	5	10	12	16	8	8	10	10
OTU2378	Bacteria	Chloroflexi	Anaerolineae	Anaerolineales	Anaerolineaceae	unclassified	0	0	0	0	0	0	0	0	0	0	0	1	0	1	0	1	0	0	0	0	0	0	1	2	2	3	0
OTU2549	Bacteria	Chloroflexi	Anaerolineae	Anaerolineales	Anaerolineaceae	unclassified	4	0	1	4	5	3	3	0	6	3	2	3	10	27	4	19	11	3	3	7	11	10	7	4	1	7	10
OTU2760	Bacteria	Chloroflexi	Anaerolineae	Anaerolineales	Anaerolineaceae	unclassified	1	0	1	2	3	0	3	2	2	1	3	1	5	8	7	2	2	4	3	7	7	6	12	10	4	7	7
OTU2810	Bacteria	Chloroflexi	Anaerolineae	Anaerolineales	Anaerolineaceae	unclassified	2	1	0	5	1	0	1	1	5	3	1	4	3	5	3	10	5	2	3	2	2	2	7	6	4	4	7
OTU2881	Bacteria	Chloroflexi	Anaerolineae	Anaerolineales	Anaerolineaceae	unclassified	1	0	0	5	0	0	3	1	2	1	4	5	1	3	3	4	2	5	5	0	2	6	3	5	2	2	8
OTU2991	Bacteria	Chloroflexi	Anaerolineae	Anaerolineales	Anaerolineaceae	unclassified	0	0	3	2	3	2	3	1	1	0	0	0	3	1	0	0	0	1	2	3	5	1	1	0	5	8	2
OTU3231	Bacteria	Chloroflexi	Anaerolineae	Anaerolineales	Anaerolineaceae	unclassified	0	0	0	0	0	0	1	0	0	0	0	0	0	0	0	0	0	0	0	0	0	0	0	0	0	0	0
OTU3287	Bacteria	Chloroflexi	Anaerolineae	Anaerolineales	Anaerolineaceae	unclassified	0	0	0	0	0	0	0	0	0	0	0	0	1	0	0	2	0	0	1	0	2	0	0	1	0	2	1
OTU3307	Bacteria	Chloroflexi	Anaerolineae	Anaerolineales	Anaerolineaceae	unclassified	0	0	0	0	0	0	0	0	0	0	0	0	2	1	0	2	2	1	1	0	0	0	0	0	0	1	5
OTU3352	Bacteria	Chloroflexi	Anaerolineae	Anaerolineales	Anaerolineaceae	unclassified	0	0	0	0	0	0	0	0	0	0	1	0	0	0	0	2	0	0	0	0	0	0	0	0	0	0	1
OTU3678	Bacteria	Chloroflexi	Anaerolineae	Anaerolineales	Anaerolineaceae	unclassified	0	0	1	0	0	0	1	0	0	0	1	0	2	2	0	1	0	1	0	1	1	2	4	3	2	0	4
OTU3743	Bacteria	Chloroflexi	Anaerolineae	Anaerolineales	Anaerolineaceae	unclassified	1	0	0	0	0	0	1	0	0	0	0	0	2	5	1	1	0	0	0	0	0	0	0	0	0	0	0
OTU376	Bacteria	Chloroflexi	Anaerolineae	Anaerolineales	Anaerolineaceae	unclassified	32	38	30	55	43	24	56	57	55	42	40	42	81	63	47	123	37	56	44	61	74	58	67	74	46	55	63
OTU3873	Bacteria	Chloroflexi	Anaerolineae	Anaerolineales	Anaerolineaceae	unclassified	0	0	0	1	1	0	0	0	0	2	0	0	1	1	2	3	1	0	3	1	4	1	6	1	1	1	2
OTU3956	Bacteria	Chloroflexi	Anaerolineae	Anaerolineales	Anaerolineaceae	unclassified	1	0	0	0	0	0	0	0	0	0	0	0	0	0	0	2	0	0	0	0	0	0	0	0	0	0	2
OTU4069	Bacteria	Chloroflexi	Anaerolineae	Anaerolineales	Anaerolineaceae	unclassified	0	0	0	0	0	0	0	0	0	0	0	0	0	0	0	0	0	0	0	1	0	1	0	2	0	0	0
OTU4268	Bacteria	Chloroflexi	Anaerolineae	Anaerolineales	Anaerolineaceae	unclassified	0	0	0	0	0	0	0	1	2	0	0	1	0	2	2	0	0	1	0	0	1	0	0	0	0	1	0
OTU4351	Bacteria	Chloroflexi	Anaerolineae	Anaerolineales	Anaerolineaceae	unclassified	0	0	0	0	0	0	0	0	0	0	0	0	0	2	0	0	0	0	0	0	0	0	0	0	0	0	0
OTU4379	Bacteria	Chloroflexi	Anaerolineae	Anaerolineales	Anaerolineaceae	unclassified	0	0	1	1	3	0	1	0	1	0	0	0	0	0	0	0	0	0	0	4	1	0	1	0	1	0	0
OTU4894	Bacteria	Chloroflexi	Anaerolineae	Anaerolineales	Anaerolineaceae	unclassified	0	0	0	0	0	0	0	0	0	0	0	0	1	0	0	0	0	0	0	0	0	0	0	0	0	0	0
OTU4939	Bacteria	Chloroflexi	Anaerolineae	Anaerolineales	Anaerolineaceae	unclassified	0	2	0	2	0	1	0	0	2	2	0	0	4	1	0	2	5	0	1	3	1	1	7	2	3	1	2
OTU4990	Bacteria	Chloroflexi	Anaerolineae	Anaerolineales	Anaerolineaceae	unclassified	0	0	0	0	1	0	0	1	0	0	0	0	0	0	5	0	0	3	2	0	0	0	1	0	2	0	1
OTU5003	Bacteria	Chloroflexi	Anaerolineae	Anaerolineales	Anaerolineaceae	unclassified	1	4	0	0	4	0	0	1	1	0	0	0	0	0	0	1	0	0	0	0	0	0	5	0	0	0	0
OTU5008	Bacteria	Chloroflexi	Anaerolineae	Anaerolineales	Anaerolineaceae	unclassified	0	0	2	0	1	0	1	2	1	1	1	0	1	3	0	7	1	0	0	0	0	0	0	1	0	2	0
OTU5659	Bacteria	Chloroflexi	Anaerolineae	Anaerolineales	Anaerolineaceae	unclassified	2	1	2	2	6	0	3	0	6	0	1	2	7	6	3	7	10	2	1	0	3	4	0	1	3	1	1
OTU5753	Bacteria	Chloroflexi	Anaerolineae	Anaerolineales	Anaerolineaceae	unclassified	0	0	0	0	0	0	0	0	0	0	0	0	0	0	0	0	0	0	0	0	0	0	0	0	2	0	0
OTU5839	Bacteria	Chloroflexi	Anaerolineae	Anaerolineales	Anaerolineaceae	unclassified	0	0	0	0	0	0	0	0	0	0	0	2	0	0	1	0	0	0	0	0	0	1	0	0	0	0	0
OTU5950	Bacteria	Chloroflexi	Anaerolineae	Anaerolineales	Anaerolineaceae	unclassified	0	0	1	0	0	0	1	0	0	0	0	0	1	0	0	0	0	0	0	0	1	0	0	0	0	1	0
OTU6052	Bacteria	Chloroflexi	Anaerolineae	Anaerolineales	Anaerolineaceae	unclassified	2	0	0	0	0	0	0	0	1	0	0	0	0	1	0	2	0	0	1	0	0	0	0	0	0	0	0
OTU6076	Bacteria	Chloroflexi	Anaerolineae	Anaerolineales	Anaerolineaceae	unclassified	0	0	0	0	0	0	0	0	1	0	0	0	0	0	0	0	0	0	0	0	0	0	0	0	0	0	0
OTU625	Bacteria	Chloroflexi	Anaerolineae	Anaerolineales	Anaerolineaceae	unclassified	5	4	0	3	2	3	1	2	2	0	3	0	3	1	5	3	5	6	2	4	5	6	14	4	6	4	5
OTU968	Bacteria	Chloroflexi	Anaerolineae	Anaerolineales	Anaerolineaceae	unclassified	3	6	4	4	11	7	19	5	8	2	5	2	16	10	3	21	11	4	11	11	18	22	18	20	9	26	32
OTU103	Bacteria	Chloroflexi	Anaerolineae	Anaerolineales	Anaerolineaceae	uncultured	20	17	16	123	49	56	73	57	104	27	38	37	34	30	18	112	13	27	50	31	41	61	46	48	52	13	41
OTU1198	Bacteria	Chloroflexi	Anaerolineae	Anaerolineales	Anaerolineaceae	uncultured	2	2	6	5	2	1	12	1	9	3	6	4	30	25	17	26	28	25	13	11	31	31	26	37	27	23	44
OTU1239	Bacteria	Chloroflexi	Anaerolineae	Anaerolineales	Anaerolineaceae	uncultured	10	9	15	34	18	12	13	18	38	15	17	28	32	44	23	38	31	16	56	43	51	69	60	72	54	55	74
OTU1358	Bacteria	Chloroflexi	Anaerolineae	Anaerolineales	Anaerolineaceae	uncultured	0	0	0	0	0	0	0	0	0	0	0	0	0	0	0	0	0	0	0	0	0	0	0	0	0	0	0
OTU1379	Bacteria	Chloroflexi	Anaerolineae	Anaerolineales	Anaerolineaceae	uncultured	17	22	11	53	25	17	25	17	23	10	9	8	8	3	0	28	0	0	1	0	2	1	0	1	0	0	0
OTU1432	Bacteria	Chloroflexi	Anaerolineae	Anaerolineales	Anaerolineaceae	uncultured	11	10	6	46	5	19	23	28	46	14	24	26	72	72	40	43	39	34	47	44	61	74	70	66	58	65	98
OTU148	Bacteria	Chloroflexi	Anaerolineae	Anaerolineales	Anaerolineaceae	uncultured	74	63	39	211	127	92	166	164	197	148	144	231	316	195	145	289	179	160	330	241	352	530	511	459	417	395	515
OTU1599	Bacteria	Chloroflexi	Anaerolineae	Anaerolineales	Anaerolineaceae	uncultured	1	0	0	1	1	0	1	3	2	1	0	0	0	2	0	4	3	1	2	3	6	0	2	5	2	3	5
OTU161	Bacteria	Chloroflexi	Anaerolineae	Anaerolineales	Anaerolineaceae	uncultured	0	2	3	4	0	6	3	2	4	1	4	0	5	8	0	4	2	1	0	1	2	1	1	4	0	1	2
OTU1658	Bacteria	Chloroflexi	Anaerolineae	Anaerolineales	Anaerolineaceae	uncultured	0	0	0	0	1	0	0	1	0	0	3	0	1	0	2	3	2	1	0	0	1	0	3	1	1	3	0
OTU1692	Bacteria	Chloroflexi	Anaerolineae	Anaerolineales	Anaerolineaceae	uncultured	7	18	19	44	24	22	45	48	34	12	34	33	146	181	125	111	115	109	50	46	56	54	85	62	38	61	74
OTU1697	Bacteria	Chloroflexi	Anaerolineae	Anaerolineales	Anaerolineaceae	uncultured	0	0	0	0	0	0	2	0	0	0	0	0	0	0	0	0	0	0	0	0	2	0	0	0	1	0	0
OTU1731	Bacteria	Chloroflexi	Anaerolineae	Anaerolineales	Anaerolineaceae	uncultured	2	2	4	17	4	3	4	5	10	3	0	3	4	6	3	6	3	1	11	4	8	13	11	5	8	6	6
OTU1742	Bacteria	Chloroflexi	Anaerolineae	Anaerolineales	Anaerolineaceae	uncultured	1	2	1	6	8	7	5	6	9	6	1	9	6	6	6	6	6	3	7	4	11	8	8	10	9	9	10
OTU1778	Bacteria	Chloroflexi	Anaerolineae	Anaerolineales	Anaerolineaceae	uncultured	11	6	6	36	18	6	29	25	23	15	11	12	16	13	1	48	8	8	5	10	7	1	3	4	0	1	2
OTU1816	Bacteria	Chloroflexi	Anaerolineae	Anaerolineales	Anaerolineaceae	uncultured	1	2	2	5	8	1	7	3	7	1	1	0	4	5	2	8	0	8	4	0	1	11	7	8	9	2	5
OTU192	Bacteria	Chloroflexi	Anaerolineae	Anaerolineales	Anaerolineaceae	uncultured	39	41	27	116	75	86	80	80	136	43	62	67	54	50	39	95	51	33	112	108	114	110	110	133	115	129	177
OTU1967	Bacteria	Chloroflexi	Anaerolineae	Anaerolineales	Anaerolineaceae	uncultured	1	0	0	1	1	0	0	0	0	0	0	0	1	1	2	2	0	0	2	0	1	2	1	0	3	4	1
OTU2016	Bacteria	Chloroflexi	Anaerolineae	Anaerolineales	Anaerolineaceae	uncultured	0	0	0	0	0	0	0	0	0	0	0	0	0	0	0	0	0	0	0	0	0	0	0	0	0	0	0
OTU2165	Bacteria	Chloroflexi	Anaerolineae	Anaerolineales	Anaerolineaceae	uncultured	0	0	0	3	1	0	0	0	1	0	0	1	1	0	0	1	0	0	3	0	0	0	1	0	2	0	0
OTU2308	Bacteria	Chloroflexi	Anaerolineae	Anaerolineales	Anaerolineaceae	uncultured	0	0	0	1	3	0	1	1	4	0	2	1	3	2	0	2	1	1	1	0	4	4	3	7	4	2	4
OTU2321	Bacteria	Chloroflexi	Anaerolineae	Anaerolineales	Anaerolineaceae	uncultured	0	0	0	3	0	1	2	0	1	1	3	5	2	4	0	1	2	1	2	1	4	1	7	1	2	1	7
OTU2328	Bacteria	Chloroflexi	Anaerolineae	Anaerolineales	Anaerolineaceae	uncultured	0	0	0	1	0	0	0	0	1	0	0	0	0	0	0	2	0	0	0	0	0	0	0	0	0	0	0
OTU2349	Bacteria	Chloroflexi	Anaerolineae	Anaerolineales	Anaerolineaceae	uncultured	0	0	0	0	0	0	2	0	0	0	0	0	2	0	0	4	0	0	0	0	0	0	2	1	1	0	1
OTU2355	Bacteria	Chloroflexi	Anaerolineae	Anaerolineales	Anaerolineaceae	uncultured	0	0	0	4	0	1	0	0	0	0	0	1	0	1	0	0	0	0	0	0	0	0	0	0	0	0	0
OTU2433	Bacteria	Chloroflexi	Anaerolineae	Anaerolineales	Anaerolineaceae	uncultured	2	3	1	6	1	0	1	1	10	0	0	1	4	1	1	3	5	0	4	3	4	2	4	2	3	4	8
OTU2498	Bacteria	Chloroflexi	Anaerolineae	Anaerolineales	Anaerolineaceae	uncultured	0	1	0	0	0	0	1	0	0	0	0	1	1	2	3	0	3	1	1	0	1	0	2	4	2	2	1
OTU251	Bacteria	Chloroflexi	Anaerolineae	Anaerolineales	Anaerolineaceae	uncultured	0	0	0	0	3	0	1	0	1	0	0	0	0	0	0	0	1	1	0	0	1	0	0	1	3	1	3
OTU2547	Bacteria	Chloroflexi	Anaerolineae	Anaerolineales	Anaerolineaceae	uncultured	1	0	0	0	0	0	0	0	1	0	2	0	4	2	1	0	2	1	1	2	1	4	4	0	1	3	0
OTU2594	Bacteria	Chloroflexi	Anaerolineae	Anaerolineales	Anaerolineaceae	uncultured	0	1	0	1	0	0	0	0	2	0	0	0	1	0	1	2	0	0	0	5	1	0	1	0	1	1	1
OTU2734	Bacteria	Chloroflexi	Anaerolineae	Anaerolineales	Anaerolineaceae	uncultured	4	6	2	3	0	3	2	3	6	2	0	3	7	4	5	8	9	1	4	5	9	4	12	3	10	12	9
OTU2738	Bacteria	Chloroflexi	Anaerolineae	Anaerolineales	Anaerolineaceae	uncultured	0	0	0	6	0	3	1	2	1	0	3	0	4	0	1	2	1	0	1	1	1	4	1	0	0	0	0
OTU2742	Bacteria	Chloroflexi	Anaerolineae	Anaerolineales	Anaerolineaceae	uncultured	0	0	0	0	0	1	0	1	0	0	1	0	0	0	0	0	0	0	1	0	0	0	0	0	1	0	0
OTU2757	Bacteria	Chloroflexi	Anaerolineae	Anaerolineales	Anaerolineaceae	uncultured	0	0	0	1	0	0	0	0	0	0	0	0	0	0	1	0	0	0	0	0	0	0	2	0	0	0	0
OTU2786	Bacteria	Chloroflexi	Anaerolineae	Anaerolineales	Anaerolineaceae	uncultured	1	0	4	1	2	1	3	1	3	0	1	0	4	6	7	2	3	1	4	4	1	0	2	2	0	2	1
OTU280	Bacteria	Chloroflexi	Anaerolineae	Anaerolineales	Anaerolineaceae	uncultured	15	18	6	48	26	42	41	19	56	21	26	28	22	26	16	54	29	9	75	47	58	72	78	69	67	78	95
OTU2862	Bacteria	Chloroflexi	Anaerolineae	Anaerolineales	Anaerolineaceae	uncultured	1	0	0	0	0	0	0	0	0	0	0	0	0	0	0	0	0	0	0	0	2	0	0	0	1	0	0
OTU2961	Bacteria	Chloroflexi	Anaerolineae	Anaerolineales	Anaerolineaceae	uncultured	1	0	0	3	2	3	0	2	2	1	2	0	1	1	9	6	2	0	3	5	10	3	6	6	6	7	18
OTU2968	Bacteria	Chloroflexi	Anaerolineae	Anaerolineales	Anaerolineaceae	uncultured	2	0	0	0	1	0	2	0	0	0	0	0	0	4	3	0	0	0	0	2	1	0	0	0	0	0	0
OTU3013	Bacteria	Chloroflexi	Anaerolineae	Anaerolineales	Anaerolineaceae	uncultured	0	0	0	1	0	1	1	0	1	0	0	0	1	0	0	3	0	0	2	1	4	2	0	2	1	0	0
OTU3022	Bacteria	Chloroflexi	Anaerolineae	Anaerolineales	Anaerolineaceae	uncultured	0	1	2	4	0	0	2	1	2	0	0	5	17	16	14	14	17	16	3	1	6	1	3	1	6	5	4
OTU3164	Bacteria	Chloroflexi	Anaerolineae	Anaerolineales	Anaerolineaceae	uncultured	0	0	1	0	0	0	0	1	2	0	1	0	0	0	0	0	0	0	1	0	0	0	0	2	1	1	3
OTU3291	Bacteria	Chloroflexi	Anaerolineae	Anaerolineales	Anaerolineaceae	uncultured	0	0	0	2	0	2	0	0	2	1	4	1	0	0	0	0	1	1	2	1	0	1	1	0	1	0	1
OTU340	Bacteria	Chloroflexi	Anaerolineae	Anaerolineales	Anaerolineaceae	uncultured	11	13	12	44	36	35	21	33	41	19	35	21	61	88	94	51	47	23	22	24	46	17	26	13	10	36	48
OTU350	Bacteria	Chloroflexi	Anaerolineae	Anaerolineales	Anaerolineaceae	uncultured	0	0	0	21	8	7	9	9	8	6	9	7	7	4	0	6	9	5	13	11	18	14	14	12	16	12	21
OTU359	Bacteria	Chloroflexi	Anaerolineae	Anaerolineales	Anaerolineaceae	uncultured	12	6	16	12	15	17	32	14	17	14	19	25	21	18	55	14	18	4	9	29	28	6	18	11	14	27	31
OTU3716	Bacteria	Chloroflexi	Anaerolineae	Anaerolineales	Anaerolineaceae	uncultured	5	1	4	10	4	5	4	0	14	0	0	0	0	0	0	3	0	2	0	0	0	0	2	0	0	0	2
OTU3721	Bacteria	Chloroflexi	Anaerolineae	Anaerolineales	Anaerolineaceae	uncultured	2	2	0	2	6	2	3	6	5	1	4	0	1	4	3	2	0	0	3	1	9	4	2	2	2	3	8
OTU379	Bacteria	Chloroflexi	Anaerolineae	Anaerolineales	Anaerolineaceae	uncultured	4	8	8	25	15	20	27	23	21	8	10	20	29	47	43	45	23	10	17	15	44	12	30	12	19	25	56
OTU3799	Bacteria	Chloroflexi	Anaerolineae	Anaerolineales	Anaerolineaceae	uncultured	0	0	1	2	3	1	1	1	5	4	4	1	3	1	3	3	3	0	5	0	4	4	4	5	8	8	10
OTU3800	Bacteria	Chloroflexi	Anaerolineae	Anaerolineales	Anaerolineaceae	uncultured	5	7	1	4	3	4	7	2	5	2	1	4	9	3	1	8	3	2	3	2	0	5	0	1	0	0	1
OTU3808	Bacteria	Chloroflexi	Anaerolineae	Anaerolineales	Anaerolineaceae	uncultured	0	0	1	10	3	3	2	4	3	1	2	8	7	4	1	1	2	2	6	4	4	1	1	4	7	0	1
OTU389	Bacteria	Chloroflexi	Anaerolineae	Anaerolineales	Anaerolineaceae	uncultured	54	52	30	229	92	67	170	129	171	77	93	101	165	162	76	224	116	103	224	125	199	288	240	258	218	163	255
OTU391	Bacteria	Chloroflexi	Anaerolineae	Anaerolineales	Anaerolineaceae	uncultured	26	38	17	58	46	41	56	64	84	31	31	59	248	280	189	200	222	262	70	71	139	119	147	121	97	105	134
OTU4074	Bacteria	Chloroflexi	Anaerolineae	Anaerolineales	Anaerolineaceae	uncultured	0	0	0	1	0	0	0	0	0	0	0	1	0	0	0	0	0	0	0	0	0	0	0	0	0	0	0
OTU411	Bacteria	Chloroflexi	Anaerolineae	Anaerolineales	Anaerolineaceae	uncultured	9	7	9	21	11	13	16	15	34	11	26	29	31	31	23	30	16	18	33	43	40	44	53	55	44	47	60
OTU4181	Bacteria	Chloroflexi	Anaerolineae	Anaerolineales	Anaerolineaceae	uncultured	0	0	0	0	0	0	0	1	0	0	0	0	0	2	2	1	3	1	1	2	1	1	5	0	1	1	0
OTU4227	Bacteria	Chloroflexi	Anaerolineae	Anaerolineales	Anaerolineaceae	uncultured	0	0	0	8	1	0	1	3	4	0	1	0	1	1	0	0	2	0	1	0	1	0	4	2	1	1	3
OTU428	Bacteria	Chloroflexi	Anaerolineae	Anaerolineales	Anaerolineaceae	uncultured	0	1	0	4	0	4	0	0	2	0	2	2	2	0	1	3	1	0	2	0	4	3	2	5	3	1	2
OTU4378	Bacteria	Chloroflexi	Anaerolineae	Anaerolineales	Anaerolineaceae	uncultured	2	0	0	9	7	8	3	4	5	2	5	5	4	3	4	2	6	3	7	5	7	8	4	3	15	10	19
OTU4435	Bacteria	Chloroflexi	Anaerolineae	Anaerolineales	Anaerolineaceae	uncultured	2	0	0	0	0	0	1	1	0	0	3	0	1	0	0	0	3	0	0	5	0	0	0	0	1	0	2
OTU4498	Bacteria	Chloroflexi	Anaerolineae	Anaerolineales	Anaerolineaceae	uncultured	1	0	1	0	1	0	0	0	1	0	2	0	0	0	0	0	0	0	0	0	2	2	1	3	2	0	3
OTU4679	Bacteria	Chloroflexi	Anaerolineae	Anaerolineales	Anaerolineaceae	uncultured	0	0	0	0	0	0	0	0	0	0	0	0	0	0	0	0	0	0	0	0	0	0	2	0	0	0	1
OTU4786	Bacteria	Chloroflexi	Anaerolineae	Anaerolineales	Anaerolineaceae	uncultured	0	0	1	0	0	0	2	0	1	0	0	0	2	1	1	0	2	0	0	1	0	0	0	0	0	2	1
OTU4816	Bacteria	Chloroflexi	Anaerolineae	Anaerolineales	Anaerolineaceae	uncultured	0	0	0	0	0	0	0	0	0	0	1	0	0	0	0	1	0	0	0	1	0	0	5	3	1	0	0
OTU4819	Bacteria	Chloroflexi	Anaerolineae	Anaerolineales	Anaerolineaceae	uncultured	0	0	0	0	0	0	0	0	0	0	0	0	1	0	0	1	0	0	0	0	0	0	0	0	2	0	0
OTU4837	Bacteria	Chloroflexi	Anaerolineae	Anaerolineales	Anaerolineaceae	uncultured	0	0	0	0	1	1	1	0	0	0	0	0	0	1	0	5	0	1	1	0	0	2	1	1	2	1	2
OTU4997	Bacteria	Chloroflexi	Anaerolineae	Anaerolineales	Anaerolineaceae	uncultured	1	2	0	1	1	0	2	0	0	1	0	0	4	2	5	1	0	0	0	0	1	0	0	2	0	2	1
OTU5122	Bacteria	Chloroflexi	Anaerolineae	Anaerolineales	Anaerolineaceae	uncultured	0	0	0	2	0	0	0	0	0	0	0	0	0	0	0	0	0	0	0	0	2	0	0	0	0	0	0
OTU5233	Bacteria	Chloroflexi	Anaerolineae	Anaerolineales	Anaerolineaceae	uncultured	0	0	1	0	0	1	2	1	1	1	2	0	0	0	0	2	0	0	0	2	1	1	1	0	0	0	0
OTU5278	Bacteria	Chloroflexi	Anaerolineae	Anaerolineales	Anaerolineaceae	uncultured	1	0	0	0	0	0	0	1	3	0	0	0	1	0	1	4	1	0	0	0	5	3	0	3	0	2	3
OTU5285	Bacteria	Chloroflexi	Anaerolineae	Anaerolineales	Anaerolineaceae	uncultured	0	0	1	2	0	0	1	0	4	0	0	0	2	3	2	1	2	0	3	0	7	0	0	1	5	3	4
OTU5289	Bacteria	Chloroflexi	Anaerolineae	Anaerolineales	Anaerolineaceae	uncultured	0	0	0	1	0	0	0	0	0	0	0	1	0	0	0	0	0	1	0	0	1	2	0	5	1	0	1
OTU5339	Bacteria	Chloroflexi	Anaerolineae	Anaerolineales	Anaerolineaceae	uncultured	0	0	0	0	1	0	0	0	0	0	0	0	0	0	0	0	0	0	0	0	0	2	0	2	0	0	1
OTU5399	Bacteria	Chloroflexi	Anaerolineae	Anaerolineales	Anaerolineaceae	uncultured	0	0	0	1	0	0	0	0	0	0	0	0	1	0	0	0	0	0	2	0	1	0	2	0	0	1	0
OTU546	Bacteria	Chloroflexi	Anaerolineae	Anaerolineales	Anaerolineaceae	uncultured	33	43	32	84	42	63	42	45	66	94	95	68	90	82	24	90	26	19	36	164	39	19	31	35	36	41	96
OTU562	Bacteria	Chloroflexi	Anaerolineae	Anaerolineales	Anaerolineaceae	uncultured	0	2	2	12	1	2	3	4	4	3	3	7	8	6	5	11	10	6	19	5	21	12	11	15	20	12	37
OTU5765	Bacteria	Chloroflexi	Anaerolineae	Anaerolineales	Anaerolineaceae	uncultured	0	0	0	0	0	0	0	0	0	0	0	0	0	0	0	0	0	0	0	0	0	0	0	0	0	0	0
OTU58	Bacteria	Chloroflexi	Anaerolineae	Anaerolineales	Anaerolineaceae	uncultured	0	0	3	13	2	2	8	3	17	0	1	1	3	6	0	7	0	0	1	0	0	3	1	0	0	0	0
OTU5897	Bacteria	Chloroflexi	Anaerolineae	Anaerolineales	Anaerolineaceae	uncultured	0	0	0	0	0	0	0	0	0	0	0	0	0	0	0	0	0	0	0	2	0	0	2	0	0	0	0
OTU5900	Bacteria	Chloroflexi	Anaerolineae	Anaerolineales	Anaerolineaceae	uncultured	0	0	0	0	0	0	0	1	0	0	0	0	0	0	0	0	0	0	0	0	0	0	0	0	0	0	0
OTU591	Bacteria	Chloroflexi	Anaerolineae	Anaerolineales	Anaerolineaceae	uncultured	95	118	66	236	140	97	178	191	216	103	121	108	1141	1015	810	815	830	1134	193	242	349	380	433	313	303	364	430
OTU5957	Bacteria	Chloroflexi	Anaerolineae	Anaerolineales	Anaerolineaceae	uncultured	4	4	0	18	9	4	10	6	19	4	2	0	6	3	0	6	0	3	1	0	0	1	0	0	0	0	0
OTU601	Bacteria	Chloroflexi	Anaerolineae	Anaerolineales	Anaerolineaceae	uncultured	1	7	7	4	5	2	5	4	2	1	4	6	7	7	2	5	9	6	8	12	6	13	20	6	12	15	18
OTU6037	Bacteria	Chloroflexi	Anaerolineae	Anaerolineales	Anaerolineaceae	uncultured	0	0	0	0	0	0	0	0	0	0	0	1	0	0	1	0	0	0	0	1	0	0	1	0	0	1	0
OTU6087	Bacteria	Chloroflexi	Anaerolineae	Anaerolineales	Anaerolineaceae	uncultured	0	0	0	0	1	0	1	2	0	0	0	0	0	0	1	1	0	0	0	1	0	0	0	0	0	0	0
OTU6096	Bacteria	Chloroflexi	Anaerolineae	Anaerolineales	Anaerolineaceae	uncultured	0	3	1	1	0	0	0	0	0	1	3	0	1	3	0	1	0	0	0	1	1	1	0	2	0	2	1
OTU6098	Bacteria	Chloroflexi	Anaerolineae	Anaerolineales	Anaerolineaceae	uncultured	0	0	1	0	0	0	0	1	0	0	0	0	3	1	0	0	0	1	1	0	0	0	1	0	0	0	0
OTU728	Bacteria	Chloroflexi	Anaerolineae	Anaerolineales	Anaerolineaceae	uncultured	0	0	0	1	2	0	0	1	6	3	0	1	7	5	5	4	1	4	4	1	8	3	3	2	3	4	5
OTU752	Bacteria	Chloroflexi	Anaerolineae	Anaerolineales	Anaerolineaceae	uncultured	1	0	0	3	0	0	0	0	1	1	0	4	2	5	0	4	0	4	5	2	5	3	3	4	2	4	5
OTU766	Bacteria	Chloroflexi	Anaerolineae	Anaerolineales	Anaerolineaceae	uncultured	3	1	0	2	2	0	1	0	3	4	2	4	2	2	4	1	2	2	3	3	4	10	8	4	15	3	13
OTU829	Bacteria	Chloroflexi	Anaerolineae	Anaerolineales	Anaerolineaceae	uncultured	8	0	2	6	4	3	12	4	6	8	9	7	1	6	2	8	5	10	5	25	19	13	16	13	10	16	13
OTU841	Bacteria	Chloroflexi	Anaerolineae	Anaerolineales	Anaerolineaceae	uncultured	0	0	0	0	0	0	1	0	0	0	0	0	0	0	0	0	0	0	1	0	1	0	0	0	0	0	1
OTU961	Bacteria	Chloroflexi	Anaerolineae	Anaerolineales	Anaerolineaceae	uncultured	5	2	11	15	12	9	7	5	18	3	8	6	32	25	18	19	34	18	14	7	44	39	20	48	30	16	29
OTU2620	Bacteria	Chloroflexi	Ardenticatenia	uncultured	uncultured_fa	uncultured_ge	0	0	2	1	0	1	3	2	2	1	5	3	0	0	0	2	1	0	1	1	0	1	1	2	1	0	0
OTU2942	Bacteria	Chloroflexi	Ardenticatenia	uncultured	uncultured_fa	uncultured_ge	0	0	0	0	0	0	1	0	0	0	0	0	2	0	0	0	0	1	0	0	0	0	0	0	0	0	0
OTU3700	Bacteria	Chloroflexi	Ardenticatenia	uncultured	uncultured_fa	uncultured_ge	0	0	0	1	0	0	0	0	0	0	0	0	10	7	6	1	3	0	1	0	0	0	0	1	0	0	3
OTU5490	Bacteria	Chloroflexi	Ardenticatenia	uncultured	uncultured_fa	uncultured_ge	0	0	0	0	0	0	0	0	0	0	0	0	0	0	2	0	3	0	0	0	0	3	0	2	0	0	0
OTU5538	Bacteria	Chloroflexi	Ardenticatenia	uncultured	uncultured_fa	uncultured_ge	0	0	2	3	1	0	0	2	4	2	0	2	4	0	0	1	0	2	0	0	1	1	0	0	0	0	0
OTU1203	Bacteria	Armatimonadetes	Armatimonadia	Armatimonadales	Armatimonadaceae	Armatimonas	1	0	0	0	0	0	2	0	0	0	0	0	0	0	0	0	0	0	0	0	0	0	0	0	0	0	0
OTU2486	Bacteria	Armatimonadetes	Armatimonadia	Armatimonadales	Armatimonadaceae	Armatimonas	0	0	3	0	3	0	4	0	0	2	0	0	0	0	0	3	0	0	0	1	0	0	0	0	0	0	0
OTU1273	Bacteria	Atribacteria	Atribacteria_cl	Atribacteria_or	Atribacteria_fa	Atribacteria_ge	0	0	0	2	3	0	1	1	1	1	0	3	0	0	2	3	1	0	0	1	0	0	0	1	2	0	4
OTU276	Bacteria	Atribacteria	Atribacteria_cl	Atribacteria_or	Atribacteria_fa	Atribacteria_ge	322	126	142	263	193	184	264	210	169	233	328	255	159	208	118	472	250	185	135	361	183	315	184	201	312	289	279
OTU3447	Bacteria	Atribacteria	Atribacteria_cl	Atribacteria_or	Atribacteria_fa	Atribacteria_ge	0	0	0	0	0	0	0	0	0	0	0	2	0	0	0	2	0	0	0	0	0	0	0	0	0	0	0
OTU6093	Bacteria	Atribacteria	Atribacteria_cl	Atribacteria_or	Atribacteria_fa	Atribacteria_ge	0	0	0	0	0	0	0	1	0	0	0	0	0	0	0	0	0	0	0	0	0	0	0	0	0	0	0
OTU707	Bacteria	Atribacteria	Atribacteria_cl	Atribacteria_or	Atribacteria_fa	Atribacteria_ge	71	51	53	92	60	59	87	73	57	58	94	65	43	62	43	169	57	35	59	78	52	81	65	48	84	59	69
OTU4067	Bacteria	Atribacteria	Atribacteria_Incertae_Sedis	Unknown_Order	Unknown_Family	Candidatus_Caldatribacterium	0	0	0	0	0	0	0	3	0	0	0	0	0	0	0	1	0	0	1	0	0	0	0	0	0	1	0
OTU5039	Bacteria	Atribacteria	Atribacteria_Incertae_Sedis	Unknown_Order	Unknown_Family	Candidatus_Caldatribacterium	0	0	1	3	0	0	0	0	2	0	0	0	0	0	0	0	1	0	0	0	1	0	0	0	1	0	0
OTU871	Bacteria	Atribacteria	Atribacteria_Incertae_Sedis	Unknown_Order	Unknown_Family	Candidatus_Caldatribacterium	1	2	2	5	5	4	8	2	3	8	13	14	5	8	9	11	7	4	4	11	1	9	5	8	5	6	7
OTU5925	Bacteria	Firmicutes	Bacilli	Lactobacillales	Aerococcaceae	Aerosphaera	0	0	0	0	0	0	0	0	0	0	0	0	0	0	0	0	1	0	0	0	0	0	0	0	0	0	0
OTU5328	Bacteria	Firmicutes	Bacilli	Bacillales	Bacillaceae	Bacillus	0	0	0	0	0	0	0	0	0	0	1	0	0	0	0	0	0	0	0	0	0	0	0	0	0	0	0
OTU5652	Bacteria	Firmicutes	Bacilli	Bacillales	Bacillaceae	Bacillus	0	0	0	0	0	0	0	0	1	0	0	0	0	0	0	0	0	0	0	0	0	0	0	0	0	0	0
OTU1050	Bacteria	Firmicutes	Bacilli	Lactobacillales	Enterococcaceae	Enterococcus	20	7	4	18	7	3	10	4	9	9	3	3	10	7	4	36	17	7	6	8	16	9	8	8	0	3	7
OTU5784	Bacteria	Firmicutes	Bacilli	Lactobacillales	Carnobacteriaceae	Granulicatella	0	0	0	0	0	0	0	0	2	0	0	0	1	0	0	1	0	0	0	0	0	0	0	0	0	0	0
OTU1535	Bacteria	Firmicutes	Bacilli	Lactobacillales	Lactobacillaceae	Lactobacillus	0	5	0	0	0	0	0	0	3	0	0	0	0	0	0	3	0	0	0	0	1	2	0	0	1	0	0
OTU1840	Bacteria	Firmicutes	Bacilli	Lactobacillales	Lactobacillaceae	Lactobacillus	0	0	0	0	0	0	0	1	2	0	0	0	0	0	0	0	0	0	0	0	0	0	0	0	0	0	0
OTU271	Bacteria	Firmicutes	Bacilli	Lactobacillales	Lactobacillaceae	Lactobacillus	4	8	1	2	1	0	3	3	0	5	0	0	1	0	1	10	0	0	1	0	2	5	0	1	0	0	0
OTU3098	Bacteria	Firmicutes	Bacilli	Lactobacillales	Lactobacillaceae	Lactobacillus	3	1	1	1	0	2	1	0	0	2	0	0	2	0	0	2	1	0	1	0	1	0	0	1	0	1	2
OTU3206	Bacteria	Firmicutes	Bacilli	Lactobacillales	Lactobacillaceae	Lactobacillus	0	0	0	0	0	0	0	0	0	0	0	0	0	0	0	0	0	0	1	0	0	0	0	0	0	0	2
OTU3557	Bacteria	Firmicutes	Bacilli	Lactobacillales	Lactobacillaceae	Lactobacillus	0	0	0	0	1	0	0	0	0	0	0	0	0	0	0	0	0	0	0	0	0	0	0	0	0	0	0
OTU3627	Bacteria	Firmicutes	Bacilli	Lactobacillales	Lactobacillaceae	Lactobacillus	4	0	1	1	2	1	1	0	0	0	0	0	1	0	3	3	3	1	0	0	2	0	0	3	0	0	1
OTU4076	Bacteria	Firmicutes	Bacilli	Lactobacillales	Lactobacillaceae	Lactobacillus	0	1	0	0	0	0	0	0	0	0	0	0	0	0	0	2	0	1	0	0	0	0	0	0	0	0	0
OTU4375	Bacteria	Firmicutes	Bacilli	Lactobacillales	Lactobacillaceae	Lactobacillus	7	3	4	0	0	1	1	0	0	0	0	0	0	0	0	8	0	0	0	0	0	0	0	0	0	0	0
OTU4492	Bacteria	Firmicutes	Bacilli	Lactobacillales	Lactobacillaceae	Lactobacillus	0	0	0	1	0	0	0	0	1	0	0	0	0	0	0	2	0	0	0	0	0	0	0	0	0	0	0
OTU5317	Bacteria	Firmicutes	Bacilli	Lactobacillales	Lactobacillaceae	Lactobacillus	0	0	0	0	0	0	0	0	0	1	0	0	0	1	0	1	2	0	0	0	0	0	2	0	0	0	0
OTU6012	Bacteria	Firmicutes	Bacilli	Lactobacillales	Lactobacillaceae	Lactobacillus	2	0	0	0	0	0	0	0	0	1	0	0	0	0	0	0	0	0	0	0	3	0	0	0	0	0	1
OTU6056	Bacteria	Firmicutes	Bacilli	Lactobacillales	Lactobacillaceae	Lactobacillus	1	1	0	0	0	0	3	0	0	0	0	2	0	0	0	1	0	1	1	0	0	0	0	0	0	0	0
OTU1708	Bacteria	Firmicutes	Bacilli	Lactobacillales	Streptococcaceae	Lactococcus	0	0	1	0	0	0	0	0	0	0	0	0	0	0	0	1	0	0	0	0	0	0	0	0	0	0	0
OTU1997	Bacteria	Firmicutes	Bacilli	Lactobacillales	Streptococcaceae	Lactococcus	9	13	8	6	1	5	4	2	3	5	4	1	3	3	1	16	0	4	0	0	3	3	0	0	1	0	2
OTU2306	Bacteria	Firmicutes	Bacilli	Lactobacillales	Streptococcaceae	Lactococcus	6	4	6	7	4	1	3	1	9	2	1	0	10	5	6	19	2	5	4	0	4	3	1	2	1	0	3
OTU3018	Bacteria	Firmicutes	Bacilli	Lactobacillales	Leuconostocaceae	Leuconostoc	3	1	0	0	1	0	0	0	0	4	2	0	2	0	1	2	0	0	0	2	0	1	0	0	2	0	0
OTU5484	Bacteria	Firmicutes	Bacilli	Lactobacillales	Lactobacillaceae	Pediococcus	0	0	0	0	0	0	0	0	0	0	0	0	0	0	0	0	0	0	0	0	3	0	0	0	0	0	0
OTU2066	Bacteria	Firmicutes	Bacilli	Lactobacillales	Streptococcaceae	Streptococcus	11	3	8	7	3	8	2	3	3	1	4	10	2	5	3	13	0	4	1	4	2	2	3	3	1	5	0
OTU2928	Bacteria	Firmicutes	Bacilli	Lactobacillales	Streptococcaceae	Streptococcus	0	1	1	0	2	2	0	0	0	0	0	0	0	0	0	1	0	0	0	0	3	0	0	0	0	0	0
OTU3349	Bacteria	Firmicutes	Bacilli	Lactobacillales	Streptococcaceae	Streptococcus	0	2	0	0	3	0	0	0	0	0	0	0	0	0	0	0	0	0	0	0	0	0	0	0	0	0	0
OTU4168	Bacteria	Firmicutes	Bacilli	Lactobacillales	Streptococcaceae	Streptococcus	2	0	0	2	2	0	0	0	0	0	0	0	1	0	0	3	0	0	0	0	0	1	2	0	0	0	2
OTU4176	Bacteria	Firmicutes	Bacilli	Lactobacillales	Streptococcaceae	Streptococcus	1	0	0	1	0	0	0	0	1	1	1	0	0	1	2	0	1	0	0	0	1	0	1	0	0	0	2
OTU4849	Bacteria	Firmicutes	Bacilli	Lactobacillales	Streptococcaceae	Streptococcus	72	30	47	31	15	6	19	3	23	6	6	6	9	13	9	97	3	0	3	1	4	2	4	3	2	0	4
OTU5377	Bacteria	Firmicutes	Bacilli	Lactobacillales	Streptococcaceae	Streptococcus	0	0	0	0	0	0	0	0	0	0	1	0	0	0	0	0	0	0	0	0	0	0	0	0	0	0	0
OTU5754	Bacteria	Firmicutes	Bacilli	Lactobacillales	Streptococcaceae	Streptococcus	0	0	0	0	0	0	0	0	0	0	0	0	0	0	0	0	0	0	0	0	0	0	0	0	0	0	0
OTU949	Bacteria	Firmicutes	Bacilli	Lactobacillales	Streptococcaceae	Streptococcus	64	42	41	36	22	12	24	12	36	11	7	14	24	23	22	88	14	12	6	8	15	7	1	3	7	6	12
OTU545	Bacteria	Firmicutes	Bacilli	Lactobacillales	Carnobacteriaceae	Trichococcus	112	47	69	119	61	53	68	69	80	43	47	38	71	61	94	182	57	29	19	15	71	51	49	33	39	37	53
OTU4778	Bacteria	Firmicutes	Bacilli	Lactobacillales	unclassified	unclassified	0	0	0	0	1	4	3	0	1	0	0	0	0	2	1	3	0	0	0	0	0	0	0	0	0	0	0
OTU3099	Bacteria	Firmicutes	Bacilli	Lactobacillales	Carnobacteriaceae	uncultured	0	1	0	0	0	0	0	0	0	0	0	0	0	0	0	0	0	0	0	0	0	0	0	0	0	0	0
OTU6023	Bacteria	Firmicutes	Bacilli	Lactobacillales	Leuconostocaceae	Weissella	5	0	1	0	0	0	1	0	0	0	0	0	0	0	0	0	2	0	0	0	0	0	0	0	0	0	0
OTU1116	Bacteria	Bacteroidetes	Bacteroidetes_BD2-2	Bacteroidetes_BD2-2_or	Bacteroidetes_BD2-2_fa	Bacteroidetes_BD2-2_ge	9	4	6	6	8	3	6	2	1	0	3	0	0	0	0	12	0	0	0	0	0	0	0	0	0	0	0
OTU2341	Bacteria	Bacteroidetes	Bacteroidetes_BD2-2	Bacteroidetes_BD2-2_or	Bacteroidetes_BD2-2_fa	Bacteroidetes_BD2-2_ge	0	2	0	5	1	0	6	5	5	1	3	0	2	0	0	6	0	0	1	0	0	5	1	0	0	1	0
OTU2490	Bacteria	Bacteroidetes	Bacteroidetes_BD2-2	Bacteroidetes_BD2-2_or	Bacteroidetes_BD2-2_fa	Bacteroidetes_BD2-2_ge	3	4	1	0	0	0	1	0	0	0	0	0	0	0	0	0	0	0	2	0	0	0	0	0	0	0	0
OTU2675	Bacteria	Bacteroidetes	Bacteroidetes_BD2-2	Bacteroidetes_BD2-2_or	Bacteroidetes_BD2-2_fa	Bacteroidetes_BD2-2_ge	0	0	0	1	0	0	0	2	0	0	0	0	0	0	0	6	0	0	0	0	0	0	0	0	0	0	0
OTU3055	Bacteria	Bacteroidetes	Bacteroidetes_BD2-2	Bacteroidetes_BD2-2_or	Bacteroidetes_BD2-2_fa	Bacteroidetes_BD2-2_ge	0	0	0	0	0	0	0	0	0	0	0	0	0	0	0	0	0	0	0	0	0	1	0	1	0	0	0
OTU3455	Bacteria	Bacteroidetes	Bacteroidetes_BD2-2	Bacteroidetes_BD2-2_or	Bacteroidetes_BD2-2_fa	Bacteroidetes_BD2-2_ge	0	0	0	0	0	1	0	0	0	0	0	0	0	1	0	5	0	0	0	0	0	0	0	0	0	0	0
OTU4114	Bacteria	Bacteroidetes	Bacteroidetes_BD2-2	Bacteroidetes_BD2-2_or	Bacteroidetes_BD2-2_fa	Bacteroidetes_BD2-2_ge	1	0	0	0	2	0	0	0	0	0	1	0	0	1	0	3	0	0	0	0	0	0	0	0	0	0	0
OTU757	Bacteria	Bacteroidetes	Bacteroidetes_BD2-2	Bacteroidetes_BD2-2_or	Bacteroidetes_BD2-2_fa	Bacteroidetes_BD2-2_ge	3	2	4	4	3	3	3	0	1	0	2	0	0	2	0	8	0	0	0	0	0	0	0	0	0	0	0
OTU1063	Bacteria	Bacteroidetes	Bacteroidetes_vadinHA17	Bacteroidetes_vadinHA17_or	Bacteroidetes_vadinHA17_fa	Bacteroidetes_vadinHA17_ge	26	10	7	44	15	13	20	20	21	15	15	10	3	7	2	50	3	2	5	3	1	9	1	5	3	6	5
OTU120	Bacteria	Bacteroidetes	Bacteroidetes_vadinHA17	Bacteroidetes_vadinHA17_or	Bacteroidetes_vadinHA17_fa	Bacteroidetes_vadinHA17_ge	44	33	18	69	63	32	93	53	98	82	83	58	56	51	39	112	63	51	105	62	101	111	123	80	80	127	136
OTU1233	Bacteria	Bacteroidetes	Bacteroidetes_vadinHA17	Bacteroidetes_vadinHA17_or	Bacteroidetes_vadinHA17_fa	Bacteroidetes_vadinHA17_ge	134	75	106	288	174	114	302	199	265	240	273	246	200	196	126	352	177	151	345	260	348	413	443	363	394	445	507
OTU1421	Bacteria	Bacteroidetes	Bacteroidetes_vadinHA17	Bacteroidetes_vadinHA17_or	Bacteroidetes_vadinHA17_fa	Bacteroidetes_vadinHA17_ge	0	2	5	4	4	0	4	0	1	2	3	1	8	8	2	5	3	0	4	4	10	4	12	14	6	11	14
OTU1519	Bacteria	Bacteroidetes	Bacteroidetes_vadinHA17	Bacteroidetes_vadinHA17_or	Bacteroidetes_vadinHA17_fa	Bacteroidetes_vadinHA17_ge	41	23	28	74	43	35	80	46	85	50	80	45	35	41	28	121	50	33	71	48	50	91	115	81	55	67	57
OTU163	Bacteria	Bacteroidetes	Bacteroidetes_vadinHA17	Bacteroidetes_vadinHA17_or	Bacteroidetes_vadinHA17_fa	Bacteroidetes_vadinHA17_ge	121	109	76	303	158	99	315	201	288	219	202	173	146	155	61	338	86	70	172	125	124	177	243	151	102	128	119
OTU1633	Bacteria	Bacteroidetes	Bacteroidetes_vadinHA17	Bacteroidetes_vadinHA17_or	Bacteroidetes_vadinHA17_fa	Bacteroidetes_vadinHA17_ge	52	56	19	130	84	51	90	90	105	54	87	25	44	52	19	111	36	20	24	52	13	31	42	13	11	14	6
OTU1727	Bacteria	Bacteroidetes	Bacteroidetes_vadinHA17	Bacteroidetes_vadinHA17_or	Bacteroidetes_vadinHA17_fa	Bacteroidetes_vadinHA17_ge	0	2	1	1	1	0	3	0	1	1	3	1	2	0	0	0	0	0	2	1	3	0	2	6	1	5	0
OTU1814	Bacteria	Bacteroidetes	Bacteroidetes_vadinHA17	Bacteroidetes_vadinHA17_or	Bacteroidetes_vadinHA17_fa	Bacteroidetes_vadinHA17_ge	0	1	1	2	0	0	0	0	0	0	0	0	0	0	0	0	0	0	0	0	0	0	0	0	0	0	0
OTU190	Bacteria	Bacteroidetes	Bacteroidetes_vadinHA17	Bacteroidetes_vadinHA17_or	Bacteroidetes_vadinHA17_fa	Bacteroidetes_vadinHA17_ge	35	26	22	21	20	20	28	25	27	22	17	18	11	19	4	80	3	7	5	13	1	15	12	10	7	16	6
OTU1986	Bacteria	Bacteroidetes	Bacteroidetes_vadinHA17	Bacteroidetes_vadinHA17_or	Bacteroidetes_vadinHA17_fa	Bacteroidetes_vadinHA17_ge	11	10	13	13	20	8	29	6	27	28	19	17	20	16	5	33	19	15	21	21	25	37	29	24	20	33	27
OTU2019	Bacteria	Bacteroidetes	Bacteroidetes_vadinHA17	Bacteroidetes_vadinHA17_or	Bacteroidetes_vadinHA17_fa	Bacteroidetes_vadinHA17_ge	2	0	4	4	4	1	6	1	2	6	1	1	6	2	7	11	5	2	3	6	4	8	17	17	10	12	12
OTU2075	Bacteria	Bacteroidetes	Bacteroidetes_vadinHA17	Bacteroidetes_vadinHA17_or	Bacteroidetes_vadinHA17_fa	Bacteroidetes_vadinHA17_ge	0	2	2	4	1	0	6	3	0	0	1	5	0	4	1	1	1	1	0	0	0	1	0	0	0	1	0
OTU2586	Bacteria	Bacteroidetes	Bacteroidetes_vadinHA17	Bacteroidetes_vadinHA17_or	Bacteroidetes_vadinHA17_fa	Bacteroidetes_vadinHA17_ge	1	0	0	0	0	1	1	4	3	1	1	0	1	0	0	0	1	1	0	0	0	2	3	6	2	0	2
OTU263	Bacteria	Bacteroidetes	Bacteroidetes_vadinHA17	Bacteroidetes_vadinHA17_or	Bacteroidetes_vadinHA17_fa	Bacteroidetes_vadinHA17_ge	9	13	10	15	15	6	17	7	33	22	21	22	9	16	16	38	9	13	22	19	16	30	34	27	20	36	19
OTU2686	Bacteria	Bacteroidetes	Bacteroidetes_vadinHA17	Bacteroidetes_vadinHA17_or	Bacteroidetes_vadinHA17_fa	Bacteroidetes_vadinHA17_ge	0	0	0	4	2	0	1	0	0	0	2	0	3	0	1	4	0	1	0	2	1	8	3	3	1	5	0
OTU2720	Bacteria	Bacteroidetes	Bacteroidetes_vadinHA17	Bacteroidetes_vadinHA17_or	Bacteroidetes_vadinHA17_fa	Bacteroidetes_vadinHA17_ge	1	0	0	1	3	2	1	2	1	2	2	4	2	0	2	3	2	0	0	0	0	1	3	1	0	1	0
OTU2807	Bacteria	Bacteroidetes	Bacteroidetes_vadinHA17	Bacteroidetes_vadinHA17_or	Bacteroidetes_vadinHA17_fa	Bacteroidetes_vadinHA17_ge	9	14	10	16	7	3	12	10	14	4	16	19	12	9	14	25	19	8	13	10	19	23	33	29	15	26	31
OTU2953	Bacteria	Bacteroidetes	Bacteroidetes_vadinHA17	Bacteroidetes_vadinHA17_or	Bacteroidetes_vadinHA17_fa	Bacteroidetes_vadinHA17_ge	0	0	0	0	0	0	0	0	0	0	1	0	0	0	0	0	0	0	1	2	0	0	0	0	0	0	0
OTU3036	Bacteria	Bacteroidetes	Bacteroidetes_vadinHA17	Bacteroidetes_vadinHA17_or	Bacteroidetes_vadinHA17_fa	Bacteroidetes_vadinHA17_ge	1	0	0	1	0	0	1	0	2	0	0	0	0	0	0	1	0	0	1	0	3	0	2	0	0	0	0
OTU3083	Bacteria	Bacteroidetes	Bacteroidetes_vadinHA17	Bacteroidetes_vadinHA17_or	Bacteroidetes_vadinHA17_fa	Bacteroidetes_vadinHA17_ge	2	0	0	0	0	0	0	1	0	0	0	0	0	0	0	1	0	0	0	0	1	0	0	0	0	0	0
OTU3097	Bacteria	Bacteroidetes	Bacteroidetes_vadinHA17	Bacteroidetes_vadinHA17_or	Bacteroidetes_vadinHA17_fa	Bacteroidetes_vadinHA17_ge	3	3	1	7	6	1	4	4	6	5	2	4	2	2	6	0	2	0	6	2	1	3	11	1	2	7	6
OTU3188	Bacteria	Bacteroidetes	Bacteroidetes_vadinHA17	Bacteroidetes_vadinHA17_or	Bacteroidetes_vadinHA17_fa	Bacteroidetes_vadinHA17_ge	2	1	0	0	0	0	0	2	0	0	0	2	0	0	0	0	0	0	1	2	0	3	0	0	0	0	1
OTU3284	Bacteria	Bacteroidetes	Bacteroidetes_vadinHA17	Bacteroidetes_vadinHA17_or	Bacteroidetes_vadinHA17_fa	Bacteroidetes_vadinHA17_ge	0	0	0	0	0	0	0	0	0	0	0	0	0	0	0	0	0	0	0	0	0	0	0	0	0	0	0
OTU3294	Bacteria	Bacteroidetes	Bacteroidetes_vadinHA17	Bacteroidetes_vadinHA17_or	Bacteroidetes_vadinHA17_fa	Bacteroidetes_vadinHA17_ge	0	0	0	0	0	0	0	0	0	1	0	0	0	0	0	0	0	0	0	0	0	0	0	1	0	0	1
OTU3370	Bacteria	Bacteroidetes	Bacteroidetes_vadinHA17	Bacteroidetes_vadinHA17_or	Bacteroidetes_vadinHA17_fa	Bacteroidetes_vadinHA17_ge	0	0	0	0	0	1	0	0	0	1	0	0	2	0	0	0	0	0	0	0	0	1	0	0	0	0	1
OTU357	Bacteria	Bacteroidetes	Bacteroidetes_vadinHA17	Bacteroidetes_vadinHA17_or	Bacteroidetes_vadinHA17_fa	Bacteroidetes_vadinHA17_ge	59	46	46	78	53	31	80	70	43	67	100	67	45	49	24	135	36	23	71	55	81	107	119	74	65	93	119
OTU3648	Bacteria	Bacteroidetes	Bacteroidetes_vadinHA17	Bacteroidetes_vadinHA17_or	Bacteroidetes_vadinHA17_fa	Bacteroidetes_vadinHA17_ge	0	0	0	0	0	0	1	1	1	4	3	0	0	0	0	0	6	0	0	1	0	0	0	5	0	0	0
OTU3711	Bacteria	Bacteroidetes	Bacteroidetes_vadinHA17	Bacteroidetes_vadinHA17_or	Bacteroidetes_vadinHA17_fa	Bacteroidetes_vadinHA17_ge	2	0	0	7	1	0	6	3	3	7	2	0	0	2	0	8	1	0	1	4	1	1	0	1	2	0	1
OTU3836	Bacteria	Bacteroidetes	Bacteroidetes_vadinHA17	Bacteroidetes_vadinHA17_or	Bacteroidetes_vadinHA17_fa	Bacteroidetes_vadinHA17_ge	1	0	0	6	1	0	0	0	2	0	2	3	0	0	0	4	0	0	0	2	0	0	0	0	0	0	0
OTU4142	Bacteria	Bacteroidetes	Bacteroidetes_vadinHA17	Bacteroidetes_vadinHA17_or	Bacteroidetes_vadinHA17_fa	Bacteroidetes_vadinHA17_ge	1	2	0	3	0	0	2	0	4	2	0	0	0	2	0	5	3	0	3	0	4	1	4	5	0	8	1
OTU4157	Bacteria	Bacteroidetes	Bacteroidetes_vadinHA17	Bacteroidetes_vadinHA17_or	Bacteroidetes_vadinHA17_fa	Bacteroidetes_vadinHA17_ge	0	1	0	3	0	0	0	0	0	0	0	0	0	0	1	6	0	0	0	2	0	0	0	3	1	0	0
OTU452	Bacteria	Bacteroidetes	Bacteroidetes_vadinHA17	Bacteroidetes_vadinHA17_or	Bacteroidetes_vadinHA17_fa	Bacteroidetes_vadinHA17_ge	2	2	1	17	6	3	18	6	11	7	8	15	8	5	4	31	13	14	13	11	5	14	10	8	15	4	12
OTU4586	Bacteria	Bacteroidetes	Bacteroidetes_vadinHA17	Bacteroidetes_vadinHA17_or	Bacteroidetes_vadinHA17_fa	Bacteroidetes_vadinHA17_ge	0	0	0	0	0	0	0	0	0	0	1	0	0	0	0	0	1	1	0	0	0	0	2	2	0	0	0
OTU466	Bacteria	Bacteroidetes	Bacteroidetes_vadinHA17	Bacteroidetes_vadinHA17_or	Bacteroidetes_vadinHA17_fa	Bacteroidetes_vadinHA17_ge	0	0	0	1	0	0	0	1	0	0	0	0	0	4	0	0	0	0	2	2	0	0	1	0	2	0	0
OTU4730	Bacteria	Bacteroidetes	Bacteroidetes_vadinHA17	Bacteroidetes_vadinHA17_or	Bacteroidetes_vadinHA17_fa	Bacteroidetes_vadinHA17_ge	2	0	1	6	0	1	2	0	0	5	4	1	0	1	0	5	1	0	3	7	4	3	5	2	2	1	2
OTU483	Bacteria	Bacteroidetes	Bacteroidetes_vadinHA17	Bacteroidetes_vadinHA17_or	Bacteroidetes_vadinHA17_fa	Bacteroidetes_vadinHA17_ge	25	29	32	53	24	14	42	25	45	28	41	33	16	21	13	70	26	13	37	24	27	37	40	14	26	28	31
OTU4958	Bacteria	Bacteroidetes	Bacteroidetes_vadinHA17	Bacteroidetes_vadinHA17_or	Bacteroidetes_vadinHA17_fa	Bacteroidetes_vadinHA17_ge	18	18	25	45	22	17	46	26	44	22	30	36	24	15	7	62	13	9	20	16	22	26	36	26	8	31	13
OTU5105	Bacteria	Bacteroidetes	Bacteroidetes_vadinHA17	Bacteroidetes_vadinHA17_or	Bacteroidetes_vadinHA17_fa	Bacteroidetes_vadinHA17_ge	0	0	0	0	2	0	4	0	1	2	4	1	0	2	1	3	4	0	3	2	2	2	5	4	3	1	2
OTU5295	Bacteria	Bacteroidetes	Bacteroidetes_vadinHA17	Bacteroidetes_vadinHA17_or	Bacteroidetes_vadinHA17_fa	Bacteroidetes_vadinHA17_ge	1	1	0	4	0	1	0	0	1	2	1	0	0	0	0	4	1	1	0	0	0	1	0	0	2	0	1
OTU5367	Bacteria	Bacteroidetes	Bacteroidetes_vadinHA17	Bacteroidetes_vadinHA17_or	Bacteroidetes_vadinHA17_fa	Bacteroidetes_vadinHA17_ge	4	0	0	0	0	2	0	1	1	0	1	0	3	0	0	0	0	0	0	2	1	3	3	0	1	0	1
OTU5633	Bacteria	Bacteroidetes	Bacteroidetes_vadinHA17	Bacteroidetes_vadinHA17_or	Bacteroidetes_vadinHA17_fa	Bacteroidetes_vadinHA17_ge	0	0	0	0	3	0	0	0	0	0	0	0	0	0	0	0	0	0	0	0	0	0	0	0	0	0	0
OTU5715	Bacteria	Bacteroidetes	Bacteroidetes_vadinHA17	Bacteroidetes_vadinHA17_or	Bacteroidetes_vadinHA17_fa	Bacteroidetes_vadinHA17_ge	1	0	1	2	1	0	2	1	4	1	0	1	1	0	0	2	0	0	3	3	1	0	1	0	1	3	0
OTU5819	Bacteria	Bacteroidetes	Bacteroidetes_vadinHA17	Bacteroidetes_vadinHA17_or	Bacteroidetes_vadinHA17_fa	Bacteroidetes_vadinHA17_ge	15	14	13	31	18	16	50	39	42	42	52	44	48	48	28	55	40	42	94	58	74	123	126	95	93	168	129
OTU6	Bacteria	Bacteroidetes	Bacteroidetes_vadinHA17	Bacteroidetes_vadinHA17_or	Bacteroidetes_vadinHA17_fa	Bacteroidetes_vadinHA17_ge	583	440	298	1062	707	480	1032	883	971	953	1209	1127	767	822	579	1590	968	762	1369	1075	1403	1830	2025	1856	1805	2113	2415
OTU664	Bacteria	Bacteroidetes	Bacteroidetes_vadinHA17	Bacteroidetes_vadinHA17_or	Bacteroidetes_vadinHA17_fa	Bacteroidetes_vadinHA17_ge	51	28	17	79	51	36	57	44	61	37	52	26	28	28	10	77	25	13	31	19	28	27	39	26	13	13	28
OTU905	Bacteria	Bacteroidetes	Bacteroidetes_vadinHA17	Bacteroidetes_vadinHA17_or	Bacteroidetes_vadinHA17_fa	Bacteroidetes_vadinHA17_ge	48	34	25	82	46	26	52	40	67	35	48	8	10	6	8	76	8	2	10	4	5	20	11	6	4	11	2
OTU870	Bacteria	Bacteroidetes	Bacteroidetes_VC2.1_Bac22	Bacteroidetes_VC2.1_Bac22_or	Bacteroidetes_VC2.1_Bac22_fa	Bacteroidetes_VC2.1_Bac22_ge	1	0	0	5	0	0	0	0	0	0	0	0	0	0	2	4	2	0	20	1	15	90	11	82	239	30	506
OTU1955	Bacteria	Bacteroidetes	Bacteroidia	Bacteroidales	Rikenellaceae	Acetobacteroides	2	6	2	1	4	1	4	0	1	0	0	0	0	0	0	11	0	0	0	0	0	1	0	0	0	0	0
OTU480	Bacteria	Bacteroidetes	Bacteroidia	Bacteroidales	Rikenellaceae	Acetobacteroides	8	9	4	9	3	6	0	3	6	0	9	2	5	0	1	27	0	1	1	4	1	2	1	1	3	4	2
OTU6079	Bacteria	Bacteroidetes	Bacteroidia	Bacteroidales	Rikenellaceae	Acetobacteroides	1	0	0	2	0	0	0	0	0	0	0	0	0	0	0	0	0	0	0	0	0	0	0	0	0	0	0
OTU2096	Bacteria	Bacteroidetes	Bacteroidia	Bacteroidales	Rikenellaceae	Alistipes	0	0	0	0	0	0	0	0	0	0	0	0	0	0	0	0	0	0	0	0	0	0	0	0	0	0	0
OTU3317	Bacteria	Bacteroidetes	Bacteroidia	Bacteroidales	Rikenellaceae	Alistipes	6	5	5	0	0	0	0	0	0	0	1	1	0	0	0	16	0	0	0	0	0	0	0	0	0	0	0
OTU3504	Bacteria	Bacteroidetes	Bacteroidia	Bacteroidales	Rikenellaceae	Alistipes	0	3	2	0	0	0	0	0	0	0	0	0	0	0	0	5	0	0	0	0	0	0	0	0	0	0	0
OTU4124	Bacteria	Bacteroidetes	Bacteroidia	Bacteroidales	Rikenellaceae	Alistipes	6	7	1	4	0	0	2	2	0	2	1	1	0	0	0	4	0	0	0	0	0	0	0	0	0	0	0
OTU4380	Bacteria	Bacteroidetes	Bacteroidia	Bacteroidales	Rikenellaceae	Alistipes	0	0	1	0	0	0	0	0	0	0	0	0	0	0	0	7	0	0	0	0	0	0	0	0	0	0	0
OTU4623	Bacteria	Bacteroidetes	Bacteroidia	Bacteroidales	Rikenellaceae	Alistipes	28	12	7	3	0	2	0	1	0	0	0	2	0	0	0	36	0	0	1	0	2	0	0	0	0	0	0
OTU4759	Bacteria	Bacteroidetes	Bacteroidia	Bacteroidales	Rikenellaceae	Alistipes	1	0	2	0	0	0	0	0	0	0	0	0	0	0	0	0	0	0	0	0	0	0	0	0	0	0	0
OTU4840	Bacteria	Bacteroidetes	Bacteroidia	Bacteroidales	Rikenellaceae	Alistipes	0	0	1	0	0	0	0	0	0	0	0	0	0	0	0	0	0	0	0	0	0	0	0	0	0	0	0
OTU5324	Bacteria	Bacteroidetes	Bacteroidia	Bacteroidales	Rikenellaceae	Alistipes	3	5	9	1	1	0	0	0	0	0	0	0	0	0	0	13	0	0	0	0	0	0	0	0	0	0	0
OTU5355	Bacteria	Bacteroidetes	Bacteroidia	Bacteroidales	Rikenellaceae	Alistipes	0	0	0	0	0	0	0	0	0	0	0	0	0	0	0	0	0	0	0	0	0	0	0	0	0	0	0
OTU5373	Bacteria	Bacteroidetes	Bacteroidia	Bacteroidales	Rikenellaceae	Alistipes	0	0	2	0	0	1	0	0	0	0	0	0	0	0	0	0	0	0	0	0	0	0	0	0	0	0	0
OTU4030	Bacteria	Bacteroidetes	Bacteroidia	Bacteroidales	Prevotellaceae	Alloprevotella	12	5	9	2	1	0	0	0	0	0	0	0	0	0	0	27	0	0	0	0	0	0	0	0	0	0	0
OTU1205	Bacteria	Bacteroidetes	Bacteroidia	Bacteroidales	Rikenellaceae	Anaerocella	19	4	11	6	4	2	2	5	2	2	2	0	0	1	0	24	1	0	2	0	0	1	0	0	0	0	0
OTU1210	Bacteria	Bacteroidetes	Bacteroidia	Bacteroidales	Rikenellaceae	Anaerocella	10	9	5	7	1	2	13	5	5	3	10	2	4	1	3	27	0	5	0	0	0	0	0	0	0	0	3
OTU3762	Bacteria	Bacteroidetes	Bacteroidia	Bacteroidales	Rikenellaceae	Anaerocella	0	0	1	0	0	0	1	0	0	0	0	0	0	0	0	2	0	1	0	0	0	0	0	0	0	0	0
OTU4811	Bacteria	Bacteroidetes	Bacteroidia	Bacteroidales	Rikenellaceae	Anaerocella	2	0	0	0	0	0	0	0	0	0	0	0	0	0	0	0	0	0	0	0	0	0	0	0	0	0	0
OTU5649	Bacteria	Bacteroidetes	Bacteroidia	Bacteroidales	Rikenellaceae	Anaerocella	0	0	0	0	0	0	3	0	1	0	0	1	0	0	1	10	0	2	4	0	0	0	3	2	0	0	0
OTU3980	Bacteria	Bacteroidetes	Bacteroidia	Bacteroidales	Bacteroidales_BS11_gut_group	Bacteroidales_BS11_gut_group_ge	2	0	0	0	0	0	0	0	0	0	0	0	0	0	0	0	0	0	0	0	0	0	0	0	0	0	0
OTU4441	Bacteria	Bacteroidetes	Bacteroidia	Bacteroidales	Bacteroidales_BS11_gut_group	Bacteroidales_BS11_gut_group_ge	6	4	1	4	1	1	0	0	4	0	2	0	0	0	0	27	0	0	0	0	0	0	0	0	0	0	0
OTU3798	Bacteria	Bacteroidetes	Bacteroidia	Bacteroidales	Bacteroidales_fa	Bacteroidales_ge	2	3	1	1	0	0	0	0	1	0	0	0	0	0	0	7	0	0	0	0	0	0	0	2	0	0	0
OTU2104	Bacteria	Bacteroidetes	Bacteroidia	Bacteroidales	Bacteroidales_S24-7_group	Bacteroidales_S24-7_group_ge	2	0	0	0	0	0	0	0	0	0	0	0	0	0	0	3	0	0	0	0	0	0	0	0	0	0	0
OTU3390	Bacteria	Bacteroidetes	Bacteroidia	Bacteroidales	Bacteroidales_S24-7_group	Bacteroidales_S24-7_group_ge	1	0	1	1	0	0	0	0	0	0	0	0	0	0	0	6	0	0	0	0	0	0	0	0	0	0	0
OTU3999	Bacteria	Bacteroidetes	Bacteroidia	Bacteroidales	Bacteroidales_S24-7_group	Bacteroidales_S24-7_group_ge	1	0	0	0	0	0	0	2	0	0	0	0	0	0	0	0	0	0	0	0	0	0	0	0	0	0	0
OTU4605	Bacteria	Bacteroidetes	Bacteroidia	Bacteroidales	Bacteroidales_S24-7_group	Bacteroidales_S24-7_group_ge	1	0	3	2	2	1	0	0	0	0	0	0	0	0	0	1	0	0	0	0	0	0	0	0	0	0	0
OTU5417	Bacteria	Bacteroidetes	Bacteroidia	Bacteroidales	Bacteroidales_S24-7_group	Bacteroidales_S24-7_group_ge	0	0	0	0	0	0	0	0	0	1	0	0	1	0	0	1	0	0	0	0	0	0	0	0	0	0	0
OTU1156	Bacteria	Bacteroidetes	Bacteroidia	Bacteroidales	Bacteroidaceae	Bacteroides	65	45	23	24	9	7	19	10	31	14	14	12	25	10	9	86	17	5	18	3	11	7	9	8	7	6	12
OTU1249	Bacteria	Bacteroidetes	Bacteroidia	Bacteroidales	Bacteroidaceae	Bacteroides	216	182	135	24	11	4	7	8	9	3	0	0	0	0	1	456	2	0	1	0	2	0	0	0	0	0	0
OTU133	Bacteria	Bacteroidetes	Bacteroidia	Bacteroidales	Bacteroidaceae	Bacteroides	49	46	42	10	4	1	7	2	2	0	0	0	3	0	2	109	0	0	0	0	0	0	0	0	0	1	0
OTU1335	Bacteria	Bacteroidetes	Bacteroidia	Bacteroidales	Bacteroidaceae	Bacteroides	49	36	27	2	1	0	1	0	0	0	1	0	1	0	0	82	0	0	0	0	0	0	0	0	0	0	0
OTU1625	Bacteria	Bacteroidetes	Bacteroidia	Bacteroidales	Bacteroidaceae	Bacteroides	12	11	19	0	0	0	0	0	0	0	0	0	0	0	0	39	0	0	0	1	0	0	0	0	0	0	2
OTU1866	Bacteria	Bacteroidetes	Bacteroidia	Bacteroidales	Bacteroidaceae	Bacteroides	14	3	3	0	0	0	0	1	0	0	0	0	0	0	0	17	0	0	0	0	0	0	0	0	0	0	0
OTU2018	Bacteria	Bacteroidetes	Bacteroidia	Bacteroidales	Bacteroidaceae	Bacteroides	37	36	22	4	2	0	1	0	0	1	0	0	0	0	1	60	0	0	0	0	0	0	0	0	0	0	0
OTU2151	Bacteria	Bacteroidetes	Bacteroidia	Bacteroidales	Bacteroidaceae	Bacteroides	105	101	64	6	3	2	1	1	0	0	0	0	0	0	0	211	0	0	0	0	0	0	0	0	0	0	0
OTU2574	Bacteria	Bacteroidetes	Bacteroidia	Bacteroidales	Bacteroidaceae	Bacteroides	83	51	36	3	5	2	2	0	1	2	0	0	0	0	0	143	0	0	0	0	0	0	1	0	0	0	0
OTU2835	Bacteria	Bacteroidetes	Bacteroidia	Bacteroidales	Bacteroidaceae	Bacteroides	3	3	2	0	2	0	2	0	0	0	0	0	0	0	0	10	0	0	1	0	0	0	0	0	0	0	0
OTU3290	Bacteria	Bacteroidetes	Bacteroidia	Bacteroidales	Bacteroidaceae	Bacteroides	0	8	12	3	0	0	0	0	0	0	2	0	0	0	0	22	0	0	0	0	1	0	0	0	0	0	0
OTU4132	Bacteria	Bacteroidetes	Bacteroidia	Bacteroidales	Bacteroidaceae	Bacteroides	0	0	0	0	0	0	0	0	0	0	0	0	0	0	0	0	0	0	0	0	0	0	0	0	0	0	0
OTU4330	Bacteria	Bacteroidetes	Bacteroidia	Bacteroidales	Bacteroidaceae	Bacteroides	16	9	11	1	0	0	2	0	2	0	0	0	0	0	0	27	0	0	0	0	0	0	0	0	0	0	0
OTU4841	Bacteria	Bacteroidetes	Bacteroidia	Bacteroidales	Bacteroidaceae	Bacteroides	123	71	59	3	0	0	5	1	3	0	0	0	0	0	0	161	0	0	0	0	0	1	0	0	0	1	0
OTU4890	Bacteria	Bacteroidetes	Bacteroidia	Bacteroidales	Bacteroidaceae	Bacteroides	0	0	4	0	0	0	0	0	0	0	0	0	0	0	0	2	0	0	0	0	0	0	0	0	0	0	0
OTU5347	Bacteria	Bacteroidetes	Bacteroidia	Bacteroidales	Bacteroidaceae	Bacteroides	0	2	0	0	0	0	0	0	0	0	0	0	0	0	0	4	0	0	0	0	0	0	0	0	0	0	0
OTU5846	Bacteria	Bacteroidetes	Bacteroidia	Bacteroidales	Bacteroidaceae	Bacteroides	2	0	0	0	0	0	0	0	0	0	0	0	0	0	0	2	0	0	0	0	0	0	0	0	0	0	0
OTU908	Bacteria	Bacteroidetes	Bacteroidia	Bacteroidales	Bacteroidaceae	Bacteroides	24	16	8	0	2	1	0	0	0	0	0	0	0	0	0	29	0	0	0	0	0	0	0	0	0	0	0
OTU970	Bacteria	Bacteroidetes	Bacteroidia	Bacteroidales	Bacteroidaceae	Bacteroides	68	60	32	7	1	1	2	6	3	0	0	0	0	0	0	131	0	1	0	0	0	0	0	0	0	0	0
OTU1762	Bacteria	Bacteroidetes	Bacteroidia	Bacteroidales	Porphyromonadaceae	Barnesiella	3	5	5	0	0	0	0	0	0	0	0	0	0	0	0	14	0	0	0	0	0	0	0	0	0	0	0
OTU1377	Bacteria	Bacteroidetes	Bacteroidia	Bacteroidales	Rikenellaceae	Blvii28_wastewater-sludge_group	13	6	8	10	9	6	16	25	9	21	42	21	6	31	5	24	14	2	10	27	10	21	35	5	9	38	6
OTU1983	Bacteria	Bacteroidetes	Bacteroidia	Bacteroidales	Rikenellaceae	Blvii28_wastewater-sludge_group	3	3	5	12	5	7	3	3	7	4	0	11	0	1	0	17	0	1	7	13	0	1	4	1	1	1	2
OTU2079	Bacteria	Bacteroidetes	Bacteroidia	Bacteroidales	Rikenellaceae	Blvii28_wastewater-sludge_group	0	0	0	0	0	0	0	0	0	0	0	0	0	0	0	1	0	0	0	2	0	0	0	0	0	0	0
OTU3075	Bacteria	Bacteroidetes	Bacteroidia	Bacteroidales	Rikenellaceae	Blvii28_wastewater-sludge_group	3	2	3	3	4	2	4	2	3	5	8	5	2	4	1	7	0	0	2	2	0	3	4	0	0	3	3
OTU3148	Bacteria	Bacteroidetes	Bacteroidia	Bacteroidales	Rikenellaceae	Blvii28_wastewater-sludge_group	0	0	1	0	0	0	0	2	0	0	2	2	0	1	0	1	1	0	0	6	0	5	2	2	0	1	0
OTU3781	Bacteria	Bacteroidetes	Bacteroidia	Bacteroidales	Rikenellaceae	Blvii28_wastewater-sludge_group	5	3	2	6	6	2	0	5	3	1	4	0	2	1	0	43	2	0	0	2	0	1	0	0	0	0	0
OTU4427	Bacteria	Bacteroidetes	Bacteroidia	Bacteroidales	Rikenellaceae	Blvii28_wastewater-sludge_group	0	0	0	0	1	1	0	0	1	0	0	0	0	0	0	0	1	0	0	1	0	0	0	0	0	0	0
OTU889	Bacteria	Bacteroidetes	Bacteroidia	Bacteroidales	Rikenellaceae	Blvii28_wastewater-sludge_group	22	4	7	10	28	8	7	7	14	11	7	3	6	6	0	38	7	0	5	6	3	5	7	1	2	1	0
OTU931	Bacteria	Bacteroidetes	Bacteroidia	Bacteroidales	Rikenellaceae	Blvii28_wastewater-sludge_group	6	0	5	6	3	3	11	19	4	9	22	11	3	6	3	11	5	1	2	6	1	11	13	3	3	6	2
OTU1966	Bacteria	Bacteroidetes	Bacteroidia	Bacteroidales	Prolixibacteraceae	BSV13	5	1	4	7	0	1	1	1	2	5	3	5	3	1	0	2	3	0	2	4	0	3	2	2	0	7	0
OTU4352	Bacteria	Bacteroidetes	Bacteroidia	Bacteroidales	Prolixibacteraceae	BSV13	0	0	0	0	1	0	0	0	0	0	0	0	0	0	0	0	0	0	0	0	0	0	0	0	0	0	0
OTU4831	Bacteria	Bacteroidetes	Bacteroidia	Bacteroidales	Prolixibacteraceae	BSV13	0	0	0	0	0	0	0	0	0	0	0	0	0	0	0	0	0	0	0	0	0	0	0	0	0	0	0
OTU5141	Bacteria	Bacteroidetes	Bacteroidia	Bacteroidales	Prolixibacteraceae	BSV13	0	1	0	2	0	0	0	1	0	1	1	0	0	1	0	1	0	0	0	0	0	0	1	0	0	0	0
OTU927	Bacteria	Bacteroidetes	Bacteroidia	Bacteroidales	Prolixibacteraceae	BSV13	41	22	17	52	34	4	26	28	30	23	34	15	16	19	11	87	8	7	15	9	14	19	11	10	4	2	5
OTU3410	Bacteria	Bacteroidetes	Bacteroidia	Bacteroidales	Porphyromonadaceae	Butyricimonas	0	2	2	0	1	0	1	0	0	0	0	0	0	0	0	2	0	0	0	0	0	0	0	0	0	0	0
OTU4513	Bacteria	Bacteroidetes	Bacteroidia	Bacteroidales	Porphyromonadaceae	Butyricimonas	1	1	0	1	0	0	0	1	0	0	2	0	0	0	0	2	0	0	0	0	0	0	0	0	0	0	0
OTU5082	Bacteria	Bacteroidetes	Bacteroidia	Bacteroidales	Marinilabiaceae	Carboxylicivirga	0	0	0	1	2	3	4	0	4	0	0	0	0	0	0	0	0	0	0	0	0	0	0	0	0	0	0
OTU4705	Bacteria	Bacteroidetes	Bacteroidia	Bacteroidales	Porphyromonadaceae	Coprobacter	0	0	0	0	0	0	0	0	0	0	0	0	0	0	0	2	2	0	0	0	0	0	0	0	0	0	0
OTU4198	Bacteria	Bacteroidetes	Bacteroidia	Bacteroidales	Rikenellaceae	dgA-11_gut_group	6	0	4	1	0	1	0	0	0	1	1	0	0	0	0	5	0	0	0	0	0	0	0	0	0	0	0
OTU1572	Bacteria	Bacteroidetes	Bacteroidia	Bacteroidales	Porphyromonadaceae	Dysgonomonas	5	5	5	0	2	2	2	1	3	3	4	0	0	1	0	8	0	1	0	0	1	0	0	0	2	0	0
OTU5266	Bacteria	Bacteroidetes	Bacteroidia	Bacteroidales	Porphyromonadaceae	Dysgonomonas	3	3	1	3	1	0	1	4	2	0	0	0	0	0	0	4	0	0	0	0	0	0	3	0	0	0	0
OTU5505	Bacteria	Bacteroidetes	Bacteroidia	Bacteroidales	Porphyromonadaceae	Dysgonomonas	0	0	0	0	0	0	0	0	0	0	0	0	0	0	0	8	0	0	0	0	0	0	0	0	0	0	0
OTU1003	Bacteria	Bacteroidetes	Bacteroidia	Bacteroidales	FTLpost3	FTLpost3_ge	30	10	15	8	19	1	3	3	6	1	2	0	0	5	1	28	0	0	2	0	1	0	1	1	0	0	0
OTU1007	Bacteria	Bacteroidetes	Bacteroidia	Bacteroidales	FTLpost3	FTLpost3_ge	3	1	1	1	2	0	0	1	0	0	3	0	1	1	0	11	0	0	0	0	0	0	0	0	0	0	0
OTU2292	Bacteria	Bacteroidetes	Bacteroidia	Bacteroidales	FTLpost3	FTLpost3_ge	1	2	0	0	0	0	1	0	0	12	1	0	1	0	0	5	1	0	0	1	0	0	0	1	0	0	0
OTU53	Bacteria	Bacteroidetes	Bacteroidia	Bacteroidales	GZKB124	GZKB124_ge	7	5	2	9	3	0	3	3	3	2	4	2	1	0	2	25	1	0	0	2	2	1	4	3	0	1	3
OTU1004	Bacteria	Bacteroidetes	Bacteroidia	Bacteroidales	M2PB4-65_termite_group	M2PB4-65_termite_group_ge	47	22	17	30	16	10	41	11	32	33	39	21	24	30	9	85	14	19	15	19	23	19	24	15	14	9	14
OTU2331	Bacteria	Bacteroidetes	Bacteroidia	Bacteroidales	M2PB4-65_termite_group	M2PB4-65_termite_group_ge	1	0	0	0	0	0	0	0	0	0	0	1	0	0	0	0	0	0	0	0	0	0	0	0	0	0	0
OTU3516	Bacteria	Bacteroidetes	Bacteroidia	Bacteroidales	M2PB4-65_termite_group	M2PB4-65_termite_group_ge	0	2	0	0	0	0	0	0	0	0	0	0	0	0	0	0	0	0	0	0	0	0	0	0	0	0	0
OTU611	Bacteria	Bacteroidetes	Bacteroidia	Bacteroidales	Porphyromonadaceae	Macellibacteroides	180	119	102	42	40	10	32	21	26	8	18	2	5	9	1	339	1	0	3	2	2	3	8	2	2	7	8
OTU1557	Bacteria	Bacteroidetes	Bacteroidia	Bacteroidales	Marinilabiaceae	Marinilabiaceae_ge	5	12	9	12	4	1	6	4	9	1	7	1	5	1	0	23	0	0	0	0	0	0	0	0	0	0	0
OTU1755	Bacteria	Bacteroidetes	Bacteroidia	Bacteroidales	Marinilabiaceae	Marinilabiaceae_ge	7	5	2	3	5	3	5	2	3	1	4	4	2	4	1	16	4	1	1	2	3	2	7	3	0	6	2
OTU3088	Bacteria	Bacteroidetes	Bacteroidia	Bacteroidales	Marinilabiaceae	Marinilabiaceae_ge	2	0	2	0	2	0	0	1	0	0	0	0	0	0	0	1	0	0	0	0	0	0	0	0	0	0	0
OTU3397	Bacteria	Bacteroidetes	Bacteroidia	Bacteroidales	Marinilabiaceae	Marinilabiaceae_ge	10	7	3	5	0	1	4	5	7	4	3	1	0	1	0	11	0	0	2	0	0	0	0	4	1	0	1
OTU833	Bacteria	Bacteroidetes	Bacteroidia	Bacteroidales	Marinilabiaceae	Marinilabiaceae_ge	5	1	1	5	2	1	1	1	4	0	1	1	1	1	0	5	0	0	0	0	0	0	0	0	0	0	0
OTU1188	Bacteria	Bacteroidetes	Bacteroidia	Bacteroidales	Porphyromonadaceae	Microbacter	1	0	0	0	1	0	0	0	1	2	2	0	3	0	3	10	2	6	5	0	2	5	6	3	3	1	0
OTU1296	Bacteria	Bacteroidetes	Bacteroidia	Bacteroidales	Porphyromonadaceae	Microbacter	6	0	15	2	1	1	0	0	0	2	0	1	0	0	0	21	0	0	1	0	0	0	0	0	0	0	1
OTU1326	Bacteria	Bacteroidetes	Bacteroidia	Bacteroidales	Porphyromonadaceae	Microbacter	4	0	0	0	0	2	6	1	4	2	2	1	0	0	0	7	0	1	2	0	0	1	3	1	1	0	0
OTU143	Bacteria	Bacteroidetes	Bacteroidia	Bacteroidales	Porphyromonadaceae	Microbacter	154	101	96	74	62	11	58	51	41	31	64	8	15	18	9	253	10	5	18	10	7	14	12	10	4	21	8
OTU1639	Bacteria	Bacteroidetes	Bacteroidia	Bacteroidales	Porphyromonadaceae	Microbacter	2	0	0	0	0	0	0	0	0	0	0	0	0	0	1	2	1	0	2	0	0	1	0	0	0	0	0
OTU1655	Bacteria	Bacteroidetes	Bacteroidia	Bacteroidales	Porphyromonadaceae	Microbacter	3	1	0	0	0	0	0	0	0	0	0	0	0	0	0	5	0	0	0	0	0	0	0	0	0	0	0
OTU1693	Bacteria	Bacteroidetes	Bacteroidia	Bacteroidales	Porphyromonadaceae	Microbacter	0	2	0	2	1	2	2	1	1	8	8	4	4	5	17	30	47	56	47	20	129	75	107	214	64	137	225
OTU1971	Bacteria	Bacteroidetes	Bacteroidia	Bacteroidales	Porphyromonadaceae	Microbacter	1	0	0	0	0	0	0	0	0	0	1	0	0	0	0	0	0	0	0	0	0	0	0	0	0	0	0
OTU3195	Bacteria	Bacteroidetes	Bacteroidia	Bacteroidales	Porphyromonadaceae	Microbacter	13	4	1	0	1	0	1	0	0	0	1	0	0	0	0	16	0	0	0	0	0	0	0	0	0	0	0
OTU344	Bacteria	Bacteroidetes	Bacteroidia	Bacteroidales	Porphyromonadaceae	Microbacter	1	2	0	0	0	0	0	0	2	0	0	0	0	2	0	5	1	0	0	0	3	0	1	2	1	0	0
OTU3802	Bacteria	Bacteroidetes	Bacteroidia	Bacteroidales	Porphyromonadaceae	Microbacter	0	0	0	0	0	0	0	0	0	3	0	10	2	1	13	3	0	14	2	0	6	1	6	3	0	4	5
OTU5108	Bacteria	Bacteroidetes	Bacteroidia	Bacteroidales	Porphyromonadaceae	Microbacter	0	0	0	0	0	0	0	0	0	2	0	0	0	0	0	0	0	0	0	0	0	0	0	0	0	0	0
OTU5430	Bacteria	Bacteroidetes	Bacteroidia	Bacteroidales	Porphyromonadaceae	Microbacter	3	1	2	3	0	4	0	0	5	1	5	2	0	1	0	4	1	0	0	0	0	0	2	0	0	4	1
OTU5453	Bacteria	Bacteroidetes	Bacteroidia	Bacteroidales	Porphyromonadaceae	Microbacter	0	0	0	0	0	0	2	0	0	0	0	1	3	0	0	4	3	9	7	4	16	9	10	18	18	8	24
OTU693	Bacteria	Bacteroidetes	Bacteroidia	Bacteroidales	Porphyromonadaceae	Microbacter	26	36	18	27	14	8	31	15	13	16	8	4	17	18	7	55	11	18	26	14	12	27	23	32	11	18	22
OTU714	Bacteria	Bacteroidetes	Bacteroidia	Bacteroidales	Porphyromonadaceae	Microbacter	0	0	0	0	0	0	0	0	0	0	0	0	0	0	0	2	0	0	0	0	0	0	0	0	0	0	0
OTU4839	Bacteria	Bacteroidetes	Bacteroidia	Bacteroidales	Porphyromonadaceae	Odoribacter	3	0	1	0	0	0	0	0	0	0	0	0	0	0	0	1	0	0	0	0	0	0	0	0	0	0	0
OTU5300	Bacteria	Bacteroidetes	Bacteroidia	Bacteroidales	Porphyromonadaceae	Odoribacter	7	4	3	0	0	0	0	2	0	0	0	0	0	0	0	18	0	0	0	0	0	1	0	0	0	0	0
OTU5595	Bacteria	Bacteroidetes	Bacteroidia	Bacteroidales	p-2534-18B5_gut_group	p-2534-18B5_gut_group_ge	0	1	0	0	0	0	0	0	0	0	0	0	0	0	0	1	0	0	0	0	0	0	0	0	0	0	0
OTU1093	Bacteria	Bacteroidetes	Bacteroidia	Bacteroidales	Porphyromonadaceae	Paludibacter	0	0	0	1	0	0	1	0	1	0	0	0	0	0	0	5	0	0	0	0	0	0	1	1	0	0	0
OTU1216	Bacteria	Bacteroidetes	Bacteroidia	Bacteroidales	Porphyromonadaceae	Paludibacter	120	70	81	132	53	22	83	52	76	60	95	42	32	35	15	273	19	14	22	8	19	18	10	3	9	12	7
OTU1502	Bacteria	Bacteroidetes	Bacteroidia	Bacteroidales	Porphyromonadaceae	Paludibacter	29	13	16	1	0	0	0	2	3	0	0	0	0	0	0	30	0	0	0	0	0	0	0	0	0	0	0
OTU1836	Bacteria	Bacteroidetes	Bacteroidia	Bacteroidales	Porphyromonadaceae	Paludibacter	0	0	0	2	1	1	0	0	2	0	0	2	0	0	0	1	0	0	0	0	0	0	0	0	0	0	1
OTU2076	Bacteria	Bacteroidetes	Bacteroidia	Bacteroidales	Porphyromonadaceae	Paludibacter	0	0	0	0	0	0	0	0	0	0	0	3	6	1	0	10	0	12	3	4	2	6	7	12	7	16	23
OTU2513	Bacteria	Bacteroidetes	Bacteroidia	Bacteroidales	Porphyromonadaceae	Paludibacter	16	6	14	3	3	2	6	13	3	11	9	3	3	9	5	30	1	0	2	5	1	0	0	0	0	0	0
OTU2649	Bacteria	Bacteroidetes	Bacteroidia	Bacteroidales	Porphyromonadaceae	Paludibacter	1	0	1	0	1	0	0	0	0	3	2	3	0	2	0	3	1	3	3	2	3	2	1	3	5	0	5
OTU2687	Bacteria	Bacteroidetes	Bacteroidia	Bacteroidales	Porphyromonadaceae	Paludibacter	2	3	2	0	1	2	0	0	1	0	1	0	0	0	0	2	0	0	0	0	0	0	0	0	1	0	0
OTU3059	Bacteria	Bacteroidetes	Bacteroidia	Bacteroidales	Porphyromonadaceae	Paludibacter	48	18	28	3	6	2	4	3	1	6	1	2	7	3	0	70	0	0	1	0	0	2	1	1	0	0	3
OTU332	Bacteria	Bacteroidetes	Bacteroidia	Bacteroidales	Porphyromonadaceae	Paludibacter	210	169	130	147	95	39	119	67	112	63	65	27	46	33	10	384	25	19	25	27	15	26	49	22	10	26	18
OTU3403	Bacteria	Bacteroidetes	Bacteroidia	Bacteroidales	Porphyromonadaceae	Paludibacter	13	4	5	6	4	1	4	4	7	1	3	0	1	1	0	13	1	0	1	0	1	0	3	2	0	0	0
OTU3492	Bacteria	Bacteroidetes	Bacteroidia	Bacteroidales	Porphyromonadaceae	Paludibacter	0	0	0	0	0	0	1	0	0	0	0	0	0	0	0	0	0	0	0	0	0	0	0	0	0	0	0
OTU4064	Bacteria	Bacteroidetes	Bacteroidia	Bacteroidales	Porphyromonadaceae	Paludibacter	1	1	5	5	3	1	38	12	14	21	39	18	7	0	2	9	0	0	0	1	1	0	0	0	0	0	0
OTU4349	Bacteria	Bacteroidetes	Bacteroidia	Bacteroidales	Porphyromonadaceae	Paludibacter	0	4	0	0	0	0	0	0	0	0	0	0	0	0	0	7	0	0	0	0	0	0	0	0	0	0	0
OTU4423	Bacteria	Bacteroidetes	Bacteroidia	Bacteroidales	Porphyromonadaceae	Paludibacter	4	4	3	6	3	0	0	0	2	5	5	1	2	0	2	19	0	0	1	0	1	0	5	6	3	6	8
OTU4704	Bacteria	Bacteroidetes	Bacteroidia	Bacteroidales	Porphyromonadaceae	Paludibacter	21	4	5	0	2	0	0	3	2	0	0	0	0	0	0	22	0	0	0	0	0	0	0	0	0	0	0
OTU5281	Bacteria	Bacteroidetes	Bacteroidia	Bacteroidales	Porphyromonadaceae	Paludibacter	0	0	0	2	0	0	0	0	0	0	1	3	2	1	0	1	0	2	0	3	1	1	0	0	0	0	0
OTU5940	Bacteria	Bacteroidetes	Bacteroidia	Bacteroidales	Porphyromonadaceae	Paludibacter	2	1	0	0	0	0	0	0	0	1	0	0	0	0	0	1	0	0	0	0	0	0	0	0	0	0	0
OTU69	Bacteria	Bacteroidetes	Bacteroidia	Bacteroidales	Porphyromonadaceae	Paludibacter	16	7	6	5	6	1	3	10	6	6	11	7	2	10	1	35	0	4	0	2	2	2	1	3	0	0	0
OTU1325	Bacteria	Bacteroidetes	Bacteroidia	Bacteroidales	Porphyromonadaceae	Parabacteroides	24	6	15	2	2	1	3	0	4	0	1	1	0	0	1	57	0	0	0	0	0	1	0	0	0	0	0
OTU2336	Bacteria	Bacteroidetes	Bacteroidia	Bacteroidales	Porphyromonadaceae	Parabacteroides	0	1	2	0	1	2	1	0	0	0	0	0	0	0	0	3	0	0	0	0	0	0	0	0	0	0	0
OTU3588	Bacteria	Bacteroidetes	Bacteroidia	Bacteroidales	Porphyromonadaceae	Parabacteroides	24	15	10	2	2	0	0	1	1	0	0	0	1	0	0	31	0	0	0	0	0	0	0	0	0	0	0
OTU4318	Bacteria	Bacteroidetes	Bacteroidia	Bacteroidales	Porphyromonadaceae	Parabacteroides	1	3	1	0	0	0	0	0	0	0	0	0	0	0	0	1	0	0	0	0	0	0	0	0	0	0	0
OTU4757	Bacteria	Bacteroidetes	Bacteroidia	Bacteroidales	Porphyromonadaceae	Parabacteroides	0	0	0	0	0	0	0	0	0	0	0	0	0	0	0	2	0	0	0	0	0	0	0	0	0	0	0
OTU674	Bacteria	Bacteroidetes	Bacteroidia	Bacteroidales	Porphyromonadaceae	Parabacteroides	23	12	10	3	1	2	0	1	0	0	2	0	0	1	0	42	0	0	0	0	0	0	0	0	0	0	0
OTU742	Bacteria	Bacteroidetes	Bacteroidia	Bacteroidales	Porphyromonadaceae	Parabacteroides	62	19	40	18	19	2	5	3	3	5	3	2	1	0	2	110	0	0	1	1	1	1	0	1	0	0	0
OTU5390	Bacteria	Bacteroidetes	Bacteroidia	Bacteroidales	Prevotellaceae	Paraprevotella	7	4	7	0	1	0	0	0	0	0	0	0	0	0	0	25	0	0	0	0	0	0	0	0	0	0	0
OTU3131	Bacteria	Bacteroidetes	Bacteroidia	Bacteroidales	Porphyromonadaceae	Petrimonas	4	3	1	7	0	3	0	4	0	6	2	0	0	1	0	8	0	0	6	2	1	3	2	0	2	1	4
OTU3803	Bacteria	Bacteroidetes	Bacteroidia	Bacteroidales	Porphyromonadaceae	Petrimonas	6	1	2	4	0	0	2	5	0	3	2	4	2	3	0	10	5	1	2	0	4	0	3	0	4	3	3
OTU4718	Bacteria	Bacteroidetes	Bacteroidia	Bacteroidales	Porphyromonadaceae	Petrimonas	1	0	0	3	0	2	0	1	0	2	0	0	3	0	1	0	0	0	0	0	0	0	1	0	0	3	1
OTU5514	Bacteria	Bacteroidetes	Bacteroidia	Bacteroidales	Porphyromonadaceae	Petrimonas	0	0	0	0	0	0	0	0	1	0	0	0	0	0	0	0	0	0	0	0	0	0	0	0	0	0	0
OTU4917	Bacteria	Bacteroidetes	Bacteroidia	Bacteroidales	Prevotellaceae	Prevotella	1	1	1	0	1	0	0	0	0	0	0	0	0	0	0	0	0	0	0	0	0	0	0	0	0	0	0
OTU4137	Bacteria	Bacteroidetes	Bacteroidia	Bacteroidales	Prevotellaceae	Prevotella_2	8	6	6	0	0	1	0	0	0	0	0	0	0	0	0	44	0	0	0	0	0	0	0	0	0	0	0
OTU4951	Bacteria	Bacteroidetes	Bacteroidia	Bacteroidales	Prevotellaceae	Prevotella_2	37	12	17	0	0	0	0	0	0	1	0	0	0	0	0	54	0	0	0	0	0	0	0	0	0	0	0
OTU1362	Bacteria	Bacteroidetes	Bacteroidia	Bacteroidales	Prevotellaceae	Prevotella_7	0	0	0	0	0	0	0	0	0	0	0	0	0	0	0	1	0	0	0	0	0	0	0	0	0	0	0
OTU2192	Bacteria	Bacteroidetes	Bacteroidia	Bacteroidales	Prevotellaceae	Prevotella_7	3	3	0	0	0	0	0	0	0	0	0	0	0	0	0	2	0	0	0	0	0	0	0	0	0	0	0
OTU4355	Bacteria	Bacteroidetes	Bacteroidia	Bacteroidales	Prevotellaceae	Prevotella_7	2	4	1	0	0	0	2	0	0	0	0	0	0	0	0	4	0	0	0	0	0	0	0	0	0	0	0
OTU5606	Bacteria	Bacteroidetes	Bacteroidia	Bacteroidales	Prevotellaceae	Prevotella_7	5	5	3	0	0	0	0	0	0	0	0	0	0	0	0	6	0	0	0	0	0	0	0	0	0	0	0
OTU5759	Bacteria	Bacteroidetes	Bacteroidia	Bacteroidales	Prevotellaceae	Prevotella_7	5	0	0	0	0	0	0	0	0	0	0	0	0	0	0	1	0	0	0	0	0	0	0	0	0	0	0
OTU1738	Bacteria	Bacteroidetes	Bacteroidia	Bacteroidales	Prevotellaceae	Prevotella_9	429	433	211	16	13	1	5	2	4	1	3	0	0	0	1	1021	0	0	0	0	0	0	1	0	0	0	0
OTU3468	Bacteria	Bacteroidetes	Bacteroidia	Bacteroidales	Prevotellaceae	Prevotella_9	192	161	120	3	15	0	3	4	3	1	0	0	0	0	0	344	0	0	0	0	0	0	1	0	0	0	0
OTU4116	Bacteria	Bacteroidetes	Bacteroidia	Bacteroidales	Prevotellaceae	Prevotella_9	111	130	68	7	7	3	1	1	1	0	1	0	2	0	0	288	0	0	0	0	0	0	1	0	0	0	0
OTU2195	Bacteria	Bacteroidetes	Bacteroidia	Bacteroidales	Prevotellaceae	Prevotellaceae_NK3B31_group	8	13	8	0	2	0	0	0	0	0	0	0	0	0	0	24	0	0	0	0	0	0	0	0	0	0	0
OTU2202	Bacteria	Bacteroidetes	Bacteroidia	Bacteroidales	Prevotellaceae	Prevotellaceae_UCG-004	1	0	0	0	0	2	0	0	0	0	0	0	0	0	0	2	0	0	0	0	0	0	0	0	0	0	0
OTU4625	Bacteria	Bacteroidetes	Bacteroidia	Bacteroidales	Prevotellaceae	Prevotellaceae_UCG-004	11	10	15	5	2	0	2	0	0	0	1	1	0	0	0	24	0	0	0	0	0	0	0	0	0	0	0
OTU1131	Bacteria	Bacteroidetes	Bacteroidia	Bacteroidales	Prolixibacteraceae	Prolixibacter	0	1	1	4	0	0	0	0	0	0	0	0	1	0	1	1	0	2	1	0	0	0	0	0	0	0	0
OTU1698	Bacteria	Bacteroidetes	Bacteroidia	Bacteroidales	Prolixibacteraceae	Prolixibacter	11	6	30	10	11	0	4	0	1	2	9	2	1	2	0	30	0	0	0	0	0	0	0	0	0	0	0
OTU1936	Bacteria	Bacteroidetes	Bacteroidia	Bacteroidales	Prolixibacteraceae	Prolixibacter	1	3	1	1	0	0	0	0	0	0	1	0	0	0	0	10	0	0	0	0	0	0	0	0	0	0	0
OTU3265	Bacteria	Bacteroidetes	Bacteroidia	Bacteroidales	Prolixibacteraceae	Prolixibacter	2	0	0	0	0	0	0	0	0	0	0	0	0	0	0	3	0	0	0	0	0	0	0	0	0	0	0
OTU3869	Bacteria	Bacteroidetes	Bacteroidia	Bacteroidales	Prolixibacteraceae	Prolixibacter	6	1	1	1	0	0	0	0	0	0	0	0	0	0	0	3	0	0	0	0	0	0	0	0	0	0	0
OTU4275	Bacteria	Bacteroidetes	Bacteroidia	Bacteroidales	Prolixibacteraceae	Prolixibacter	4	1	0	5	2	0	1	2	2	0	3	1	1	0	0	12	0	1	0	1	0	2	13	1	0	1	2
OTU4629	Bacteria	Bacteroidetes	Bacteroidia	Bacteroidales	Prolixibacteraceae	Prolixibacter	2	0	3	1	0	0	0	0	0	0	0	0	0	0	0	0	0	0	0	0	0	0	0	0	0	0	0
OTU4642	Bacteria	Bacteroidetes	Bacteroidia	Bacteroidales	Prolixibacteraceae	Prolixibacter	0	0	0	0	0	0	0	0	0	0	0	0	0	0	0	1	0	0	0	0	0	0	0	0	0	0	0
OTU4896	Bacteria	Bacteroidetes	Bacteroidia	Bacteroidales	Prolixibacteraceae	Prolixibacter	0	0	0	0	0	0	1	0	0	2	1	0	0	0	0	1	0	0	0	0	0	1	0	1	0	0	0
OTU2948	Bacteria	Bacteroidetes	Bacteroidia	Bacteroidales	Porphyromonadaceae	Proteiniphilum	0	0	0	0	0	0	0	0	0	0	1	0	0	0	0	0	1	0	1	0	0	0	0	1	0	0	2
OTU5214	Bacteria	Bacteroidetes	Bacteroidia	Bacteroidales	Porphyromonadaceae	Proteiniphilum	1	0	0	0	0	0	2	0	0	0	0	0	0	3	0	0	0	0	0	0	0	0	0	0	0	0	0
OTU5330	Bacteria	Bacteroidetes	Bacteroidia	Bacteroidales	Porphyromonadaceae	Proteiniphilum	1	0	0	0	0	0	0	0	0	0	0	0	0	0	0	0	0	0	0	0	0	0	0	0	0	0	0
OTU5609	Bacteria	Bacteroidetes	Bacteroidia	Bacteroidales	Porphyromonadaceae	Proteiniphilum	4	3	0	2	1	0	3	0	3	1	3	1	1	4	1	11	4	1	4	0	0	0	2	0	2	1	3
OTU1603	Bacteria	Bacteroidetes	Bacteroidia	Bacteroidales	Rikenellaceae	Rikenellaceae_RC9_gut_group	1	0	0	3	3	0	0	0	0	0	0	0	0	0	0	3	0	0	0	0	0	0	0	0	0	0	0
OTU1919	Bacteria	Bacteroidetes	Bacteroidia	Bacteroidales	Rikenellaceae	Rikenellaceae_RC9_gut_group	1	0	2	0	0	0	0	0	0	0	0	0	0	0	0	2	0	0	0	0	0	0	0	0	0	0	0
OTU2665	Bacteria	Bacteroidetes	Bacteroidia	Bacteroidales	Rikenellaceae	Rikenellaceae_RC9_gut_group	14	4	3	1	1	0	0	0	0	0	0	0	0	0	0	14	0	0	0	0	0	0	0	0	0	0	0
OTU3406	Bacteria	Bacteroidetes	Bacteroidia	Bacteroidales	Rikenellaceae	Rikenellaceae_RC9_gut_group	0	0	0	0	0	0	0	1	0	0	0	0	0	0	0	0	0	0	0	0	0	0	0	0	0	0	0
OTU1532	Bacteria	Bacteroidetes	Bacteroidia	Bacteroidales	Rs-E47_termite_group	Rs-E47_termite_group_ge	3	3	2	0	2	0	2	0	1	0	1	1	0	2	1	3	0	0	0	0	0	0	0	0	5	0	0
OTU236	Bacteria	Bacteroidetes	Bacteroidia	Bacteroidales	Rikenellaceae	U29-B03	16	16	18	12	6	1	4	4	4	2	5	4	0	1	0	38	0	0	0	0	0	0	0	1	0	0	0
OTU2197	Bacteria	Bacteroidetes	Bacteroidia	unclassified	unclassified	unclassified	41	22	19	1	2	0	2	0	0	0	0	0	0	0	0	48	0	0	0	0	0	0	0	0	0	0	0
OTU2731	Bacteria	Bacteroidetes	Bacteroidia	Bacteroidales	unclassified	unclassified	2	0	1	0	0	0	0	0	0	0	0	0	0	0	0	2	0	0	0	0	0	0	0	0	0	0	0
OTU3120	Bacteria	Bacteroidetes	Bacteroidia	Bacteroidales	unclassified	unclassified	5	4	5	0	1	0	3	0	2	1	0	0	0	2	0	13	0	0	0	0	0	0	0	0	0	0	0
OTU3385	Bacteria	Bacteroidetes	Bacteroidia	Bacteroidales	unclassified	unclassified	3	0	2	0	0	0	0	0	0	0	0	0	0	0	0	2	0	0	0	0	0	0	0	0	0	0	0
OTU4848	Bacteria	Bacteroidetes	Bacteroidia	Bacteroidales	unclassified	unclassified	10	6	2	0	0	0	1	0	0	0	0	0	0	0	0	14	0	0	0	0	0	0	0	0	0	0	0
OTU4901	Bacteria	Bacteroidetes	Bacteroidia	Bacteroidales	unclassified	unclassified	0	2	0	0	0	0	1	1	0	0	0	0	0	0	0	2	0	0	0	0	0	0	0	0	0	0	0
OTU4949	Bacteria	Bacteroidetes	Bacteroidia	Bacteroidales	unclassified	unclassified	4	1	0	0	0	0	0	0	0	0	0	0	0	0	0	5	0	0	0	0	0	0	0	0	0	0	0
OTU4950	Bacteria	Bacteroidetes	Bacteroidia	Bacteroidales	unclassified	unclassified	4	3	3	5	0	1	0	0	1	0	0	0	0	0	0	10	0	0	0	0	0	0	0	0	0	0	0
OTU5546	Bacteria	Bacteroidetes	Bacteroidia	unclassified	unclassified	unclassified	0	0	2	0	0	0	0	0	0	0	1	0	0	1	0	0	0	0	0	0	0	0	0	0	0	0	0
OTU5834	Bacteria	Bacteroidetes	Bacteroidia	Bacteroidales	unclassified	unclassified	3	0	3	0	0	0	0	0	0	0	0	0	0	0	0	1	0	0	0	0	0	0	0	0	0	0	0
OTU2131	Bacteria	Bacteroidetes	Bacteroidia	Bacteroidales	Prolixibacteraceae	unclassified	0	1	0	0	0	0	0	0	2	0	0	0	0	0	0	1	0	0	0	0	0	0	0	0	0	0	0
OTU1208	Bacteria	Bacteroidetes	Bacteroidia	Bacteroidales	Prevotellaceae	unclassified	53	41	39	3	9	0	1	3	0	1	3	2	0	0	0	113	0	0	0	0	0	0	0	0	0	0	0
OTU1556	Bacteria	Bacteroidetes	Bacteroidia	Bacteroidales	Prevotellaceae	unclassified	5	4	3	1	0	0	1	1	0	0	0	0	0	0	0	23	0	0	0	0	0	0	0	0	0	0	0
OTU1893	Bacteria	Bacteroidetes	Bacteroidia	Bacteroidales	Prevotellaceae	unclassified	35	29	22	0	2	0	0	0	0	0	0	0	0	0	0	61	0	0	0	0	0	0	0	0	0	0	0
OTU2109	Bacteria	Bacteroidetes	Bacteroidia	Bacteroidales	Prevotellaceae	unclassified	156	160	98	2	12	2	3	2	0	0	2	2	0	0	0	336	0	0	0	0	0	0	0	0	0	0	0
OTU2885	Bacteria	Bacteroidetes	Bacteroidia	Bacteroidales	Prevotellaceae	unclassified	4	0	0	0	0	0	0	0	0	0	0	0	0	0	0	0	0	0	0	0	0	0	0	0	0	0	0
OTU3067	Bacteria	Bacteroidetes	Bacteroidia	Bacteroidales	Prevotellaceae	unclassified	17	16	11	1	3	0	0	0	0	0	0	0	0	0	0	38	0	0	0	0	0	0	0	0	0	0	0
OTU3160	Bacteria	Bacteroidetes	Bacteroidia	Bacteroidales	Prevotellaceae	unclassified	1	0	0	0	0	0	0	0	0	0	0	0	0	0	0	14	0	0	0	0	0	0	0	0	0	0	0
OTU3194	Bacteria	Bacteroidetes	Bacteroidia	Bacteroidales	Prevotellaceae	unclassified	21	34	13	1	1	0	0	0	0	0	0	0	0	0	0	54	0	0	0	0	0	0	0	0	0	0	0
OTU4475	Bacteria	Bacteroidetes	Bacteroidia	Bacteroidales	Prevotellaceae	unclassified	4	5	1	0	1	0	0	0	0	0	0	0	0	0	0	10	0	0	0	0	0	0	0	0	0	0	0
OTU4608	Bacteria	Bacteroidetes	Bacteroidia	Bacteroidales	Prevotellaceae	unclassified	19	17	7	0	2	0	1	0	0	0	0	0	0	0	0	23	0	0	0	0	0	0	0	0	0	0	0
OTU4952	Bacteria	Bacteroidetes	Bacteroidia	Bacteroidales	Prevotellaceae	unclassified	10	5	6	0	0	0	0	0	0	0	0	0	0	0	0	25	0	0	0	0	0	0	0	0	0	0	0
OTU5743	Bacteria	Bacteroidetes	Bacteroidia	Bacteroidales	Prevotellaceae	unclassified	0	0	0	0	0	0	0	0	0	0	0	0	0	0	0	1	0	0	0	0	0	0	0	0	0	0	0
OTU5792	Bacteria	Bacteroidetes	Bacteroidia	Bacteroidales	Prevotellaceae	unclassified	0	7	1	0	0	0	0	0	0	0	0	0	0	0	0	3	0	0	0	0	0	0	0	0	0	0	0
OTU1540	Bacteria	Bacteroidetes	Bacteroidia	Bacteroidales	Porphyromonadaceae	unclassified	109	103	63	14	24	5	15	11	22	23	19	11	4	4	0	196	3	4	4	5	29	11	1	20	6	4	23
OTU2759	Bacteria	Bacteroidetes	Bacteroidia	Bacteroidales	Porphyromonadaceae	unclassified	6	6	6	11	8	6	19	6	14	14	5	4	5	5	1	14	2	8	5	6	10	7	4	6	3	0	0
OTU2841	Bacteria	Bacteroidetes	Bacteroidia	Bacteroidales	Porphyromonadaceae	unclassified	27	9	22	14	3	4	0	5	6	0	11	2	1	2	0	38	0	0	0	0	0	0	0	0	0	0	0
OTU3687	Bacteria	Bacteroidetes	Bacteroidia	Bacteroidales	Porphyromonadaceae	unclassified	3	0	0	0	0	1	0	0	0	0	0	0	0	0	0	0	0	0	0	0	0	0	0	0	0	0	0
OTU3946	Bacteria	Bacteroidetes	Bacteroidia	Bacteroidales	Porphyromonadaceae	unclassified	0	0	0	0	0	0	0	0	0	0	0	0	0	0	0	1	0	0	0	0	0	0	0	0	0	0	0
OTU3979	Bacteria	Bacteroidetes	Bacteroidia	Bacteroidales	Porphyromonadaceae	unclassified	5	0	4	3	0	1	0	0	1	3	0	2	1	2	1	5	0	0	0	0	3	0	0	0	0	2	0
OTU3996	Bacteria	Bacteroidetes	Bacteroidia	Bacteroidales	Porphyromonadaceae	unclassified	0	0	1	2	0	0	3	2	1	1	0	6	10	5	26	28	23	68	43	14	121	59	62	185	70	62	210
OTU4041	Bacteria	Bacteroidetes	Bacteroidia	Bacteroidales	Porphyromonadaceae	unclassified	1	0	8	0	2	0	0	0	0	0	0	0	0	0	0	3	0	0	0	0	0	0	0	0	0	0	0
OTU4261	Bacteria	Bacteroidetes	Bacteroidia	Bacteroidales	Porphyromonadaceae	unclassified	3	2	0	0	1	2	2	2	8	0	1	0	0	0	0	7	0	0	0	0	0	0	0	0	0	2	0
OTU4263	Bacteria	Bacteroidetes	Bacteroidia	Bacteroidales	Porphyromonadaceae	unclassified	0	0	0	1	0	0	0	0	0	0	0	0	0	0	0	1	0	0	0	0	0	0	0	0	0	0	0
OTU4661	Bacteria	Bacteroidetes	Bacteroidia	Bacteroidales	Porphyromonadaceae	unclassified	1	0	0	1	0	0	0	1	0	0	0	0	0	1	1	2	0	2	1	1	0	0	1	0	0	0	0
OTU469	Bacteria	Bacteroidetes	Bacteroidia	Bacteroidales	Porphyromonadaceae	unclassified	5	1	0	16	1	6	7	1	11	5	5	7	17	1	3	12	0	3	4	1	0	6	1	6	0	4	3
OTU476	Bacteria	Bacteroidetes	Bacteroidia	Bacteroidales	Porphyromonadaceae	unclassified	0	0	0	0	0	1	2	1	1	3	3	7	4	7	23	52	11	54	19	17	27	34	38	22	30	81	43
OTU5101	Bacteria	Bacteroidetes	Bacteroidia	Bacteroidales	Porphyromonadaceae	unclassified	2	0	0	0	1	0	0	0	0	0	0	0	0	0	0	0	0	0	0	0	0	0	0	0	0	0	1
OTU5364	Bacteria	Bacteroidetes	Bacteroidia	Bacteroidales	Porphyromonadaceae	unclassified	3	3	0	2	2	0	5	0	1	3	2	1	0	2	0	9	0	0	0	0	0	0	2	0	0	0	0
OTU5533	Bacteria	Bacteroidetes	Bacteroidia	Bacteroidales	Porphyromonadaceae	unclassified	4	4	4	9	3	2	4	0	3	5	2	1	2	2	0	5	0	0	0	0	0	0	0	0	1	0	0
OTU5830	Bacteria	Bacteroidetes	Bacteroidia	Bacteroidales	Porphyromonadaceae	unclassified	3	0	0	1	0	2	3	1	3	0	0	2	0	0	0	4	0	1	0	0	4	0	1	1	0	1	2
OTU5928	Bacteria	Bacteroidetes	Bacteroidia	Bacteroidales	Porphyromonadaceae	unclassified	0	0	0	1	2	0	2	0	0	3	0	0	0	0	0	1	0	0	0	0	0	0	0	0	1	0	0
OTU3338	Bacteria	Bacteroidetes	Bacteroidia	Bacteroidales	Marinilabiaceae	unclassified	1	0	0	0	0	0	0	0	0	0	0	0	0	0	0	0	0	0	0	0	0	0	0	0	0	0	0
OTU4286	Bacteria	Bacteroidetes	Bacteroidia	Bacteroidales	Marinilabiaceae	unclassified	0	0	0	0	0	0	0	0	0	0	0	0	0	0	0	0	0	0	0	0	2	0	0	0	0	0	0
OTU3017	Bacteria	Bacteroidetes	Bacteroidia	Bacteroidia_Incertae_Sedis	Draconibacteriaceae	unclassified	2	0	0	0	0	0	0	0	0	0	0	2	0	0	0	0	1	1	1	0	1	0	0	0	0	0	1
OTU3478	Bacteria	Bacteroidetes	Bacteroidia	Bacteroidia_Incertae_Sedis	Draconibacteriaceae	unclassified	1	0	3	0	1	0	2	0	0	2	0	0	0	0	0	4	0	0	0	0	0	2	4	0	0	3	1
OTU1506	Bacteria	Bacteroidetes	Bacteroidia	Bacteroidales	Rikenellaceae	uncultured	16	9	6	28	22	1	14	31	11	9	20	4	6	9	1	51	1	0	3	2	0	3	11	0	2	0	3
OTU2838	Bacteria	Bacteroidetes	Bacteroidia	Bacteroidales	Prevotellaceae	uncultured	2	1	0	0	0	0	0	0	0	0	0	0	0	0	0	2	0	0	0	0	0	0	0	0	0	0	0
OTU3062	Bacteria	Bacteroidetes	Bacteroidia	Bacteroidales	Prevotellaceae	uncultured	1	1	1	0	0	0	0	0	0	0	0	0	0	0	0	4	0	0	0	0	0	0	0	0	0	0	0
OTU3552	Bacteria	Bacteroidetes	Bacteroidia	Bacteroidales	Prevotellaceae	uncultured	1	1	3	0	0	0	0	0	0	0	0	0	0	0	0	8	0	0	0	0	0	0	0	0	0	0	0
OTU1981	Bacteria	Bacteroidetes	Bacteroidia	Bacteroidales	Porphyromonadaceae	uncultured	0	2	0	0	0	0	0	0	0	0	0	0	0	0	0	1	0	0	0	0	0	0	0	1	0	0	0
OTU2137	Bacteria	Bacteroidetes	Bacteroidia	Bacteroidales	Porphyromonadaceae	uncultured	1	0	0	0	0	0	0	0	0	0	0	0	0	0	0	3	0	0	0	0	0	0	0	0	0	0	0
OTU2723	Bacteria	Bacteroidetes	Bacteroidia	Bacteroidales	Porphyromonadaceae	uncultured	0	0	0	0	0	0	0	0	0	1	4	1	0	0	0	1	0	0	0	0	0	1	0	0	0	0	0
OTU3016	Bacteria	Bacteroidetes	Bacteroidia	Bacteroidales	Porphyromonadaceae	uncultured	0	0	0	0	0	0	0	0	0	0	0	0	0	0	0	0	0	0	0	0	0	0	0	0	0	0	0
OTU3070	Bacteria	Bacteroidetes	Bacteroidia	Bacteroidales	Porphyromonadaceae	uncultured	0	0	0	1	0	0	0	0	0	0	0	0	0	0	0	0	0	0	0	0	0	0	0	0	0	0	0
OTU3197	Bacteria	Bacteroidetes	Bacteroidia	Bacteroidales	Porphyromonadaceae	uncultured	0	0	0	0	0	0	0	0	0	0	0	0	0	0	0	1	0	0	0	0	0	0	0	0	0	0	0
OTU3747	Bacteria	Bacteroidetes	Bacteroidia	Bacteroidales	Porphyromonadaceae	uncultured	3	0	0	1	0	1	6	0	1	0	0	0	0	0	0	7	0	0	0	0	0	1	1	0	0	0	0
OTU4446	Bacteria	Bacteroidetes	Bacteroidia	Bacteroidales	Porphyromonadaceae	uncultured	2	0	0	2	1	0	0	0	2	0	2	0	0	0	0	1	0	0	0	0	0	0	0	0	0	0	0
OTU4459	Bacteria	Bacteroidetes	Bacteroidia	Bacteroidales	Porphyromonadaceae	uncultured	8	1	1	2	2	0	0	1	4	0	6	0	0	0	0	8	0	0	0	0	0	0	0	0	0	0	0
OTU4514	Bacteria	Bacteroidetes	Bacteroidia	Bacteroidales	Porphyromonadaceae	uncultured	0	0	1	4	0	1	0	0	0	0	0	1	0	0	0	1	0	0	0	0	0	0	0	0	0	0	0
OTU4853	Bacteria	Bacteroidetes	Bacteroidia	Bacteroidales	Porphyromonadaceae	uncultured	0	1	3	0	0	0	0	1	0	0	0	0	0	0	0	7	0	0	0	0	0	0	0	0	0	0	0
OTU5080	Bacteria	Bacteroidetes	Bacteroidia	Bacteroidales	Porphyromonadaceae	uncultured	2	1	0	0	0	0	0	0	1	0	0	0	0	0	0	1	0	0	0	0	0	0	0	0	0	0	0
OTU6000	Bacteria	Bacteroidetes	Bacteroidia	Bacteroidales	Porphyromonadaceae	uncultured	0	0	1	0	0	0	0	0	0	4	1	0	0	0	0	4	0	0	0	0	0	0	0	0	0	0	0
OTU6024	Bacteria	Bacteroidetes	Bacteroidia	Bacteroidales	Porphyromonadaceae	uncultured	2	1	1	1	0	0	0	0	0	0	0	0	0	0	0	0	0	0	0	0	0	0	0	0	0	0	0
OTU656	Bacteria	Bacteroidetes	Bacteroidia	Bacteroidales	Porphyromonadaceae	uncultured	0	0	1	1	0	0	1	0	0	0	3	0	0	2	0	2	0	0	0	0	0	0	0	0	0	0	0
OTU2507	Bacteria	Bacteroidetes	Bacteroidia	Bacteroidales	Marinilabiaceae	uncultured	0	0	0	0	0	0	0	0	0	0	0	0	0	0	0	3	0	0	0	0	1	0	0	0	0	0	0
OTU4965	Bacteria	Bacteroidetes	Bacteroidia	Bacteroidales	Marinilabiaceae	uncultured	0	1	0	0	0	0	0	0	0	0	0	0	0	2	0	1	1	0	0	0	0	1	0	0	0	0	0
OTU1021	Bacteria	Bacteroidetes	Bacteroidia	Bacteroidia_Incertae_Sedis	Draconibacteriaceae	uncultured	8	4	0	8	5	5	13	15	13	12	16	7	9	8	8	18	3	1	7	4	5	8	15	6	9	3	12
OTU1268	Bacteria	Bacteroidetes	Bacteroidia	Bacteroidia_Incertae_Sedis	Draconibacteriaceae	uncultured	21	10	9	62	29	18	64	27	44	39	27	20	25	19	23	63	23	25	22	21	30	12	19	36	11	16	14
OTU1539	Bacteria	Bacteroidetes	Bacteroidia	Bacteroidia_Incertae_Sedis	Draconibacteriaceae	uncultured	6	8	0	13	6	4	19	8	16	14	7	9	2	9	4	19	8	2	21	15	13	6	6	17	4	5	15
OTU1580	Bacteria	Bacteroidetes	Bacteroidia	Bacteroidia_Incertae_Sedis	Draconibacteriaceae	uncultured	1	1	4	6	3	0	3	4	0	3	5	2	1	0	4	12	1	0	1	3	5	8	6	2	2	7	7
OTU2324	Bacteria	Bacteroidetes	Bacteroidia	Bacteroidia_Incertae_Sedis	Draconibacteriaceae	uncultured	0	0	0	0	0	0	0	0	0	0	2	0	0	0	0	0	0	0	0	0	0	0	0	0	0	0	0
OTU2343	Bacteria	Bacteroidetes	Bacteroidia	Bacteroidia_Incertae_Sedis	Draconibacteriaceae	uncultured	0	0	0	0	1	0	0	0	2	1	0	0	0	0	0	0	2	0	1	0	0	0	0	0	0	0	0
OTU277	Bacteria	Bacteroidetes	Bacteroidia	Bacteroidia_Incertae_Sedis	Draconibacteriaceae	uncultured	3	2	1	6	2	1	4	2	4	2	2	0	1	1	1	4	2	1	1	0	3	0	2	1	2	4	2
OTU298	Bacteria	Bacteroidetes	Bacteroidia	Bacteroidia_Incertae_Sedis	Draconibacteriaceae	uncultured	176	138	96	332	211	97	292	187	242	216	244	126	130	104	34	469	75	15	77	65	20	88	13	13	69	0	20
OTU4616	Bacteria	Bacteroidetes	Bacteroidia	Bacteroidia_Incertae_Sedis	Draconibacteriaceae	uncultured	0	0	0	1	0	2	0	0	1	0	0	0	0	0	0	2	0	0	0	0	0	0	0	0	0	0	0
OTU4826	Bacteria	Bacteroidetes	Bacteroidia	Bacteroidia_Incertae_Sedis	Draconibacteriaceae	uncultured	3	0	1	1	1	1	1	1	4	1	2	2	0	1	0	7	2	0	3	0	1	1	3	5	2	1	1
OTU5151	Bacteria	Bacteroidetes	Bacteroidia	Bacteroidia_Incertae_Sedis	Draconibacteriaceae	uncultured	1	0	0	0	0	0	1	0	0	0	0	0	0	0	0	0	0	0	0	0	0	0	0	0	0	0	0
OTU5828	Bacteria	Bacteroidetes	Bacteroidia	Bacteroidia_Incertae_Sedis	Draconibacteriaceae	uncultured	0	0	0	0	0	0	0	0	0	0	0	0	0	0	0	1	0	0	0	1	0	0	0	0	0	0	0
OTU84	Bacteria	Bacteroidetes	Bacteroidia	Bacteroidia_Incertae_Sedis	Draconibacteriaceae	uncultured	138	110	93	345	168	100	281	177	336	198	215	182	145	176	59	360	49	81	113	80	95	85	49	42	16	24	14
OTU1434	Bacteria	Bacteroidetes	Bacteroidia	Bacteroidales	uncultured	uncultured_ge	3	3	5	1	0	1	0	0	0	0	2	0	0	0	0	9	0	0	0	0	0	0	0	0	0	0	0
OTU2394	Bacteria	Bacteroidetes	Bacteroidia	Bacteroidales	uncultured	uncultured_ge	18	18	13	0	1	0	0	0	0	2	0	0	2	0	0	26	0	0	0	0	0	0	0	0	0	0	0
OTU2904	Bacteria	Bacteroidetes	Bacteroidia	Bacteroidales	uncultured	uncultured_ge	9	9	8	0	1	0	0	0	0	0	1	0	0	0	0	29	0	0	0	0	0	0	0	0	0	0	0
OTU3727	Bacteria	Bacteroidetes	Bacteroidia	Bacteroidales	uncultured	uncultured_ge	8	2	3	0	1	0	0	3	0	0	0	0	0	0	0	9	0	0	0	0	0	0	0	0	0	0	0
OTU4107	Bacteria	Bacteroidetes	Bacteroidia	Bacteroidales	uncultured	uncultured_ge	1	0	0	0	0	0	0	0	0	0	0	0	0	0	0	0	0	0	0	0	0	0	0	0	0	0	0
OTU4293	Bacteria	Bacteroidetes	Bacteroidia	Bacteroidales	uncultured	uncultured_ge	3	6	0	1	0	0	0	0	0	0	0	0	0	0	0	10	0	0	0	0	0	0	0	0	0	0	0
OTU1016	Bacteria	Bacteroidetes	Bacteroidia	Bacteroidales	Rikenellaceae	vadinBC27_wastewater-sludge_group	2	0	0	0	0	0	0	1	1	0	1	0	0	0	0	1	1	0	0	0	0	0	0	0	0	0	0
OTU2025	Bacteria	Bacteroidetes	Bacteroidia	Bacteroidales	Rikenellaceae	vadinBC27_wastewater-sludge_group	0	0	0	0	0	0	0	0	0	0	1	0	0	0	0	0	0	0	0	0	0	0	3	1	0	0	0
OTU2587	Bacteria	Bacteroidetes	Bacteroidia	Bacteroidales	Rikenellaceae	vadinBC27_wastewater-sludge_group	0	0	0	0	0	0	0	0	0	0	0	0	0	0	0	0	0	0	0	0	0	0	0	0	0	0	0
OTU3374	Bacteria	Bacteroidetes	Bacteroidia	Bacteroidales	Rikenellaceae	vadinBC27_wastewater-sludge_group	25	7	8	11	3	0	10	0	11	7	4	1	0	5	0	32	1	1	0	3	0	0	3	0	2	1	0
OTU3441	Bacteria	Bacteroidetes	Bacteroidia	Bacteroidales	Rikenellaceae	vadinBC27_wastewater-sludge_group	8	4	13	1	3	0	1	5	1	1	7	0	2	1	0	13	3	0	0	1	0	1	1	1	1	3	0
OTU3976	Bacteria	Bacteroidetes	Bacteroidia	Bacteroidales	Rikenellaceae	vadinBC27_wastewater-sludge_group	0	0	0	3	0	0	0	0	0	0	0	0	0	0	0	2	0	0	0	0	0	0	0	0	0	0	0
OTU4394	Bacteria	Bacteroidetes	Bacteroidia	Bacteroidales	Rikenellaceae	vadinBC27_wastewater-sludge_group	2	2	3	0	0	0	0	1	1	0	1	0	0	0	0	6	0	0	0	0	0	0	0	0	0	0	0
OTU4527	Bacteria	Bacteroidetes	Bacteroidia	Bacteroidales	Rikenellaceae	vadinBC27_wastewater-sludge_group	0	0	0	0	0	0	0	0	0	0	0	0	0	0	1	2	2	1	0	0	0	0	1	0	0	2	0
OTU6027	Bacteria	Bacteroidetes	Bacteroidia	Bacteroidales	Rikenellaceae	vadinBC27_wastewater-sludge_group	2	0	0	0	0	0	3	0	0	2	1	0	0	0	0	0	0	0	1	0	2	1	0	0	0	0	1
OTU850	Bacteria	Bacteroidetes	Bacteroidia	Bacteroidales	Rikenellaceae	vadinBC27_wastewater-sludge_group	2	0	0	1	0	0	1	3	2	1	0	0	1	2	1	3	1	3	1	1	6	2	2	0	0	4	2
OTU878	Bacteria	Bacteroidetes	Bacteroidia	Bacteroidales	Rikenellaceae	vadinBC27_wastewater-sludge_group	13	3	8	4	8	1	5	6	3	4	16	4	4	7	2	38	0	5	1	3	5	1	8	0	0	3	1
OTU1706	Bacteria	Proteobacteria	Betaproteobacteria	Rhodocyclales	Rhodocyclaceae	12up	15	16	12	21	13	9	19	17	36	24	11	12	24	17	13	53	3	0	15	9	16	15	16	14	16	6	14
OTU754	Bacteria	Proteobacteria	Betaproteobacteria	Rhodocyclales	Rhodocyclaceae	12up	20	13	15	22	15	7	14	10	20	12	15	9	5	8	0	41	2	2	1	5	2	1	6	4	0	4	0
OTU124	Bacteria	Proteobacteria	Betaproteobacteria	Burkholderiales	Comamonadaceae	Acidovorax	656	594	530	380	371	168	282	322	403	242	252	236	164	120	54	1246	42	34	114	138	84	106	80	66	76	73	67
OTU945	Bacteria	Proteobacteria	Betaproteobacteria	Burkholderiales	Comamonadaceae	Acidovorax	23	19	14	10	14	5	13	10	11	5	6	7	4	5	4	19	4	0	5	9	5	6	7	4	4	3	5
OTU807	Bacteria	Proteobacteria	Betaproteobacteria	Burkholderiales	Comamonadaceae	Alicycliphilus	4	5	3	9	6	4	6	7	6	6	10	13	8	8	2	11	5	4	12	13	11	10	15	10	13	29	30
OTU1993	Bacteria	Proteobacteria	Betaproteobacteria	Burkholderiales	Comamonadaceae	Aquabacterium	48	47	25	90	62	52	74	44	100	64	62	54	14	31	15	77	11	6	23	19	29	25	6	14	6	7	17
OTU306	Bacteria	Proteobacteria	Betaproteobacteria	Neisseriales	Neisseriaceae	Aquaspirillum	11	10	12	10	6	2	9	5	6	2	6	2	2	0	0	31	0	2	0	0	1	4	0	3	0	0	0
OTU6048	Bacteria	Proteobacteria	Betaproteobacteria	Neisseriales	Neisseriaceae	Aquaspirillum	0	1	2	3	0	0	10	1	0	3	0	0	1	0	0	5	0	0	0	0	0	1	0	0	0	0	0
OTU2600	Bacteria	Proteobacteria	Betaproteobacteria	Rhodocyclales	Rhodocyclaceae	Azoarcus	0	0	0	1	0	1	0	0	1	0	2	4	0	0	2	0	4	0	5	6	2	10	3	1	3	5	5
OTU3445	Bacteria	Proteobacteria	Betaproteobacteria	Rhodocyclales	Rhodocyclaceae	Azoarcus	1	0	0	0	0	0	2	0	0	1	0	0	0	0	0	2	0	0	0	0	0	0	0	0	0	0	1
OTU1671	Bacteria	Proteobacteria	Betaproteobacteria	Burkholderiales	Comamonadaceae	Azohydromonas	1	0	0	2	1	0	4	0	2	0	1	0	0	1	1	1	1	0	1	0	0	0	2	1	2	2	1
OTU3690	Bacteria	Proteobacteria	Betaproteobacteria	Rhodocyclales	Rhodocyclaceae	Azospira	7	4	2	9	4	1	9	7	4	7	4	4	7	1	0	15	0	0	0	0	1	0	0	1	4	0	1
OTU41	Bacteria	Proteobacteria	Betaproteobacteria	Rhodocyclales	Rhodocyclaceae	Azospira	229	223	183	760	418	341	538	415	793	401	389	375	205	194	74	535	76	66	215	179	167	235	266	152	167	189	161
OTU184	Bacteria	Proteobacteria	Betaproteobacteria	Rhodocyclales	Rhodocyclaceae	Azovibrio	25	9	10	61	14	38	40	34	69	30	34	28	15	12	4	38	4	0	9	17	6	6	2	2	2	1	2
OTU91	Bacteria	Proteobacteria	Betaproteobacteria	B1-7BS	B1-7BS_fa	B1-7BS_ge	257	169	199	353	203	207	229	161	343	379	317	305	291	377	129	571	200	125	211	271	263	402	335	198	381	246	300
OTU4106	Bacteria	Proteobacteria	Betaproteobacteria	Burkholderiales	Comamonadaceae	Brachymonas	17	7	7	0	4	3	2	2	2	6	2	3	5	5	3	12	6	7	1	8	8	3	3	2	9	2	6
OTU1444	Bacteria	Proteobacteria	Betaproteobacteria	Rhodocyclales	Rhodocyclaceae	Candidatus_Accumulibacter	66	73	53	139	151	75	81	100	145	169	162	141	136	130	50	212	54	30	64	122	78	46	107	25	38	28	29
OTU210	Bacteria	Proteobacteria	Betaproteobacteria	Rhodocyclales	Rhodocyclaceae	Candidatus_Accumulibacter	359	269	198	280	312	105	269	217	233	237	223	127	161	170	59	769	66	70	135	134	139	117	100	79	78	89	94
OTU2168	Bacteria	Proteobacteria	Betaproteobacteria	Rhodocyclales	Rhodocyclaceae	Candidatus_Accumulibacter	61	60	44	71	42	29	55	42	56	28	43	27	28	32	14	101	12	3	11	18	8	5	8	4	0	3	2
OTU32	Bacteria	Proteobacteria	Betaproteobacteria	Rhodocyclales	Rhodocyclaceae	Candidatus_Accumulibacter	779	563	548	1443	1098	678	983	944	1222	953	1231	835	1043	1014	272	1920	260	137	256	847	316	272	274	295	143	120	169
OTU4738	Bacteria	Proteobacteria	Betaproteobacteria	Rhodocyclales	Rhodocyclaceae	Candidatus_Accumulibacter	74	61	54	68	78	46	55	65	102	107	105	86	57	111	41	181	33	25	64	66	72	46	54	44	20	34	24
OTU5856	Bacteria	Proteobacteria	Betaproteobacteria	Rhodocyclales	Rhodocyclaceae	Candidatus_Accumulibacter	62	48	49	69	92	36	34	41	82	62	34	9	17	21	3	99	10	4	1	5	4	0	0	2	0	2	2
OTU366	Bacteria	Proteobacteria	Betaproteobacteria	Nitrosomonadales	Gallionellaceae	Candidatus_Nitrotoga	267	177	179	315	179	115	229	197	259	57	94	100	19	48	22	486	12	8	14	35	8	5	16	3	5	3	4
OTU2967	Bacteria	Proteobacteria	Betaproteobacteria	Burkholderiales	Alcaligenaceae	Castellaniella	0	0	0	0	1	0	0	0	0	0	0	0	0	2	0	0	0	0	0	0	0	0	0	0	0	0	0
OTU2130	Bacteria	Proteobacteria	Betaproteobacteria	Neisseriales	Neisseriaceae	Chitinibacter	0	0	0	0	0	0	0	0	0	0	0	0	0	0	0	0	0	0	0	0	0	0	0	1	0	2	0
OTU2880	Bacteria	Proteobacteria	Betaproteobacteria	Burkholderiales	Burkholderiaceae	Chitinimonas	0	0	1	0	0	0	0	0	0	0	0	0	0	0	0	0	0	0	0	0	0	0	0	0	0	0	0
OTU137	Bacteria	Proteobacteria	Betaproteobacteria	Betaproteobacteria_Incertae_Sedis	Unknown_Family	Chitinivorax	3	4	5	19	11	7	11	5	12	3	1	0	0	2	0	5	0	0	0	0	0	0	0	0	0	0	0
OTU378	Bacteria	Proteobacteria	Betaproteobacteria	Betaproteobacteria_Incertae_Sedis	Unknown_Family	Chitinivorax	470	260	322	1911	1209	732	421	635	1659	72	81	12	25	10	0	756	1	1	4	5	3	4	3	3	2	3	4
OTU385	Bacteria	Proteobacteria	Betaproteobacteria	Betaproteobacteria_Incertae_Sedis	Unknown_Family	Chitinivorax	66	42	52	301	264	114	62	52	273	55	34	13	10	10	0	132	2	0	3	0	0	0	0	1	3	1	0
OTU848	Bacteria	Proteobacteria	Betaproteobacteria	Betaproteobacteria_Incertae_Sedis	Unknown_Family	Chitinivorax	172	115	150	1178	770	431	330	372	1074	210	169	47	65	39	3	346	3	1	11	8	0	5	5	2	3	3	1
OTU1422	Bacteria	Proteobacteria	Betaproteobacteria	Burkholderiales	Comamonadaceae	Comamonas	94	63	79	111	75	62	78	69	100	40	49	57	30	26	8	260	10	5	6	15	10	20	10	6	9	15	5
OTU1530	Bacteria	Proteobacteria	Betaproteobacteria	Burkholderiales	Comamonadaceae	Comamonas	5	7	5	5	1	2	4	3	3	0	5	0	4	3	4	7	2	0	2	5	3	1	1	2	3	0	11
OTU5121	Bacteria	Proteobacteria	Betaproteobacteria	Burkholderiales	Comamonadaceae	Comamonas	13	7	6	2	10	1	4	4	8	2	1	4	4	2	1	30	3	0	2	0	1	6	0	0	3	2	1
OTU948	Bacteria	Proteobacteria	Betaproteobacteria	Burkholderiales	Comamonadaceae	Comamonas	30	23	17	11	6	3	8	1	9	10	6	4	7	3	1	53	0	0	1	11	2	6	1	0	0	0	2
OTU317	Bacteria	Proteobacteria	Betaproteobacteria	Rhodocyclales	Rhodocyclaceae	Dechlorobacter	51	30	30	34	36	23	33	32	44	34	50	31	25	18	7	143	17	12	14	40	28	21	42	79	10	36	73
OTU533	Bacteria	Proteobacteria	Betaproteobacteria	Rhodocyclales	Rhodocyclaceae	Dechlorobacter	27	8	19	44	34	17	22	16	40	13	14	18	2	5	0	29	2	2	2	5	6	5	6	4	4	4	4
OTU1405	Bacteria	Proteobacteria	Betaproteobacteria	Rhodocyclales	Rhodocyclaceae	Dechloromonas	365	318	276	390	227	183	239	249	321	236	196	167	146	174	76	675	69	53	124	145	127	171	135	83	99	86	101
OTU4815	Bacteria	Proteobacteria	Betaproteobacteria	Rhodocyclales	Rhodocyclaceae	Dechloromonas	0	1	0	0	0	0	0	0	0	2	0	0	1	0	0	1	0	0	0	0	0	0	0	0	0	0	0
OTU92	Bacteria	Proteobacteria	Betaproteobacteria	Rhodocyclales	Rhodocyclaceae	Dechloromonas	2225	1962	1770	1638	1254	891	1118	1116	1554	1768	1846	1187	1636	2079	926	4562	961	444	871	1222	598	1026	1500	355	518	381	423
OTU6006	Bacteria	Proteobacteria	Betaproteobacteria	Neisseriales	Neisseriaceae	Deefgea	0	0	0	0	0	0	0	0	0	0	0	0	1	0	0	2	0	0	0	0	0	0	0	0	0	0	0
OTU5051	Bacteria	Proteobacteria	Betaproteobacteria	Burkholderiales	Comamonadaceae	Delftia	0	0	0	0	0	0	1	0	0	1	0	0	2	0	0	4	0	0	6	2	1	2	0	0	0	1	0
OTU1155	Bacteria	Proteobacteria	Betaproteobacteria	Rhodocyclales	Rhodocyclaceae	Denitratisoma	2	2	3	24	5	9	12	10	11	8	18	24	16	18	9	21	7	11	36	24	33	56	40	48	45	32	58
OTU1293	Bacteria	Proteobacteria	Betaproteobacteria	Rhodocyclales	Rhodocyclaceae	Denitratisoma	50	33	45	98	66	63	101	79	136	113	118	138	78	90	44	123	61	51	157	118	146	155	193	134	87	164	179
OTU253	Bacteria	Proteobacteria	Betaproteobacteria	Rhodocyclales	Rhodocyclaceae	Denitratisoma	80	85	79	266	171	170	294	272	385	392	451	626	522	476	359	512	537	310	1595	991	1472	1714	1762	1981	1608	1941	2468
OTU4940	Bacteria	Proteobacteria	Betaproteobacteria	Rhodocyclales	Rhodocyclaceae	Denitratisoma	3	0	3	6	3	0	2	6	13	1	0	0	0	0	0	3	0	0	0	0	0	0	0	0	0	0	0
OTU56	Bacteria	Proteobacteria	Betaproteobacteria	Rhodocyclales	Rhodocyclaceae	Denitratisoma	67	54	64	213	116	129	205	183	321	230	243	282	126	180	89	238	61	75	132	171	182	151	167	167	131	175	210
OTU1270	Bacteria	Proteobacteria	Betaproteobacteria	Burkholderiales	Comamonadaceae	Diaphorobacter	149	169	157	149	155	126	156	215	241	174	230	205	172	191	99	391	99	76	162	258	232	242	291	286	199	342	500
OTU1209	Bacteria	Proteobacteria	Betaproteobacteria	DR-16	DR-16_fa	DR-16_ge	283	219	244	95	181	42	39	105	82	24	19	17	18	3	3	700	2	3	3	4	2	0	1	5	8	0	5
OTU3782	Bacteria	Proteobacteria	Betaproteobacteria	Hydrogenophilales	Hydrogenophilaceae	Ferritrophicum	0	0	1	0	0	0	0	0	1	0	0	0	0	0	0	1	0	0	0	0	0	0	0	0	0	0	0
OTU1510	Bacteria	Proteobacteria	Betaproteobacteria	Neisseriales	Neisseriaceae	Formivibrio	3	2	2	1	1	1	0	2	1	3	0	0	2	0	0	11	0	0	0	0	0	0	0	0	1	0	0
OTU1754	Bacteria	Proteobacteria	Betaproteobacteria	Neisseriales	Neisseriaceae	Formivibrio	3	2	1	2	0	0	0	0	0	0	2	0	0	0	0	7	0	0	0	0	0	0	0	0	0	0	0
OTU3292	Bacteria	Proteobacteria	Betaproteobacteria	Neisseriales	Neisseriaceae	Formivibrio	10	1	8	0	0	0	0	0	0	0	0	0	0	0	0	13	0	0	0	0	0	0	0	0	0	0	0
OTU4138	Bacteria	Proteobacteria	Betaproteobacteria	Neisseriales	Neisseriaceae	Formivibrio	0	2	1	2	4	1	0	0	3	0	1	0	0	1	0	3	0	0	0	0	0	0	0	0	0	0	0
OTU4326	Bacteria	Proteobacteria	Betaproteobacteria	Neisseriales	Neisseriaceae	Formivibrio	0	0	0	0	0	0	0	0	1	0	0	0	0	0	0	0	0	0	0	0	0	0	0	0	0	0	0
OTU865	Bacteria	Proteobacteria	Betaproteobacteria	Neisseriales	Neisseriaceae	Formivibrio	2	1	4	1	0	0	2	0	2	0	0	2	0	1	0	6	0	0	0	0	0	0	0	0	0	0	0
OTU5118	Bacteria	Proteobacteria	Betaproteobacteria	Burkholderiales	Comamonadaceae	Giesbergeria	2	0	0	1	0	0	1	3	2	1	1	0	0	0	0	4	0	0	0	0	0	0	0	0	0	0	0
OTU363	Bacteria	Proteobacteria	Betaproteobacteria	Burkholderiales	Comamonadaceae	Hydrogenophaga	78	52	33	20	29	5	6	19	19	1	4	2	3	0	1	148	0	3	0	1	4	2	1	0	1	0	1
OTU3337	Bacteria	Proteobacteria	Betaproteobacteria	Burkholderiales	Comamonadaceae	Ideonella	21	13	23	34	19	13	26	29	35	21	13	23	12	11	4	37	6	1	10	27	11	9	17	7	7	4	3
OTU2150	Bacteria	Proteobacteria	Betaproteobacteria	Burkholderiales	Oxalobacteraceae	Janthinobacterium	1	0	0	0	0	0	0	0	0	3	0	0	0	0	0	0	0	0	0	0	0	0	0	0	0	0	1
OTU1920	Bacteria	Proteobacteria	Betaproteobacteria	Neisseriales	Neisseriaceae	Laribacter	15	17	21	3	6	2	1	0	1	2	0	0	0	1	0	51	0	0	0	1	0	0	2	0	0	0	0
OTU101	Bacteria	Proteobacteria	Betaproteobacteria	Burkholderiales	Burkholderiaceae	Lautropia	21	35	41	46	38	22	54	55	46	43	85	50	38	69	42	63	17	17	71	99	60	46	70	78	47	93	98
OTU177	Bacteria	Proteobacteria	Betaproteobacteria	Burkholderiales	Burkholderiaceae	Lautropia	1	2	1	1	0	2	2	0	1	5	3	2	3	3	3	1	0	0	3	9	1	0	1	2	3	3	0
OTU1917	Bacteria	Proteobacteria	Betaproteobacteria	Burkholderiales	Burkholderiaceae	Lautropia	2	2	9	4	7	6	8	11	12	4	9	12	11	1	0	6	1	4	12	29	10	5	12	6	5	1	7
OTU491	Bacteria	Proteobacteria	Betaproteobacteria	Burkholderiales	Burkholderiaceae	Lautropia	1	2	8	3	5	0	2	0	4	2	5	6	15	11	8	17	6	3	3	13	4	3	3	3	6	10	9
OTU587	Bacteria	Proteobacteria	Betaproteobacteria	Burkholderiales	Burkholderiaceae	Lautropia	47	22	51	47	41	21	56	35	46	36	24	19	20	31	18	61	27	5	24	38	24	40	40	17	17	34	24
OTU5884	Bacteria	Proteobacteria	Betaproteobacteria	Burkholderiales	Burkholderiaceae	Lautropia	0	0	0	0	0	6	0	0	9	1	0	0	0	0	0	1	1	0	0	0	0	0	1	0	0	0	0
OTU1637	Bacteria	Proteobacteria	Betaproteobacteria	Neisseriales	Neisseriaceae	Leeia	76	51	45	29	13	7	23	14	30	16	14	26	20	16	4	115	11	11	6	5	13	14	14	4	11	16	14
OTU1965	Bacteria	Proteobacteria	Betaproteobacteria	Neisseriales	Neisseriaceae	Leeia	0	0	1	0	0	0	0	0	1	2	0	0	0	0	0	1	0	0	1	0	0	0	0	0	1	0	0
OTU2855	Bacteria	Proteobacteria	Betaproteobacteria	Neisseriales	Neisseriaceae	Leeia	4	0	2	0	0	0	2	1	5	1	2	1	1	0	0	5	0	1	0	0	1	0	0	0	0	0	0
OTU614	Bacteria	Proteobacteria	Betaproteobacteria	Burkholderiales	Burkholderiaceae	Limnobacter	1	0	5	2	2	1	2	4	3	2	1	2	6	14	13	3	6	3	6	7	11	11	8	9	19	2	14
OTU341	Bacteria	Proteobacteria	Betaproteobacteria	Burkholderiales	Comamonadaceae	Macromonas	20	7	7	5	7	3	10	11	8	8	8	4	0	1	4	58	0	0	3	4	3	0	2	2	2	3	0
OTU2481	Bacteria	Proteobacteria	Betaproteobacteria	Methylophilales	Methylophilaceae	Methylobacillus	2	1	3	0	0	1	6	0	1	1	0	2	1	0	0	3	3	0	0	0	0	0	0	0	0	0	0
OTU5346	Bacteria	Proteobacteria	Betaproteobacteria	Methylophilales	Methylophilaceae	Methylophilaceae_ge	0	0	0	0	0	0	0	0	0	0	0	1	0	0	0	0	0	0	0	0	0	0	0	0	0	0	0
OTU513	Bacteria	Proteobacteria	Betaproteobacteria	Rhodocyclales	Rhodocyclaceae	Methyloversatilis	3	1	1	7	2	4	3	5	6	7	11	11	3	1	1	8	3	0	1	2	3	0	7	0	0	1	0
OTU608	Bacteria	Proteobacteria	Betaproteobacteria	Rhodocyclales	Rhodocyclaceae	Methyloversatilis	7	24	11	38	20	18	23	24	25	10	20	8	2	8	0	25	2	0	3	5	4	5	2	2	1	0	0
OTU1194	Bacteria	Proteobacteria	Betaproteobacteria	Nitrosomonadales	Nitrosomonadaceae	Nitrosomonas	2	1	3	8	2	0	1	2	3	0	0	0	0	0	0	2	0	0	0	0	0	0	0	0	0	0	0
OTU1417	Bacteria	Proteobacteria	Betaproteobacteria	Nitrosomonadales	Nitrosomonadaceae	Nitrosomonas	3	0	2	0	0	1	1	0	3	1	0	2	1	0	4	2	0	0	1	2	2	0	1	1	0	0	1
OTU1496	Bacteria	Proteobacteria	Betaproteobacteria	Nitrosomonadales	Nitrosomonadaceae	Nitrosomonas	2	2	3	14	7	5	5	7	10	17	6	10	8	12	6	3	3	2	0	2	1	2	6	0	0	0	0
OTU1857	Bacteria	Proteobacteria	Betaproteobacteria	Nitrosomonadales	Nitrosomonadaceae	Nitrosomonas	24	11	20	22	2	4	24	23	28	41	11	18	16	15	1	34	5	0	2	5	1	1	0	0	3	0	0
OTU2856	Bacteria	Proteobacteria	Betaproteobacteria	Nitrosomonadales	Nitrosomonadaceae	Nitrosomonas	0	0	0	3	1	0	0	0	0	0	0	0	0	0	0	0	0	0	0	0	1	0	0	0	0	1	0
OTU3213	Bacteria	Proteobacteria	Betaproteobacteria	Nitrosomonadales	Nitrosomonadaceae	Nitrosomonas	29	23	20	94	14	17	59	38	61	28	35	29	31	39	9	67	3	5	6	7	1	3	2	0	1	0	0
OTU3642	Bacteria	Proteobacteria	Betaproteobacteria	Nitrosomonadales	Nitrosomonadaceae	Nitrosomonas	0	0	1	0	0	0	0	1	0	2	0	0	0	3	0	0	2	0	0	0	0	0	0	0	0	0	0
OTU380	Bacteria	Proteobacteria	Betaproteobacteria	Nitrosomonadales	Nitrosomonadaceae	Nitrosomonas	63	42	41	99	35	23	52	52	60	35	53	10	11	20	0	91	2	0	1	1	1	0	0	2	3	2	2
OTU4389	Bacteria	Proteobacteria	Betaproteobacteria	Nitrosomonadales	Nitrosomonadaceae	Nitrosomonas	0	0	0	0	0	1	0	0	7	0	0	0	0	0	0	1	0	0	1	0	0	0	1	0	0	1	0
OTU4631	Bacteria	Proteobacteria	Betaproteobacteria	Nitrosomonadales	Nitrosomonadaceae	Nitrosomonas	3	0	0	0	0	0	1	0	0	0	0	0	0	0	0	0	0	0	2	0	0	0	0	0	0	0	0
OTU489	Bacteria	Proteobacteria	Betaproteobacteria	Nitrosomonadales	Nitrosomonadaceae	Nitrosomonas	16	2	7	20	2	2	16	10	16	17	7	16	13	13	7	23	7	0	4	1	0	3	6	1	1	0	0
OTU5270	Bacteria	Proteobacteria	Betaproteobacteria	Nitrosomonadales	Nitrosomonadaceae	Nitrosomonas	0	0	0	0	0	0	0	0	1	0	0	0	3	0	0	2	0	0	0	0	0	0	0	0	0	0	0
OTU5813	Bacteria	Proteobacteria	Betaproteobacteria	Nitrosomonadales	Nitrosomonadaceae	Nitrosomonas	2	2	2	5	0	3	2	2	4	4	2	0	0	4	0	0	0	0	0	1	0	0	0	0	0	0	0
OTU59	Bacteria	Proteobacteria	Betaproteobacteria	Nitrosomonadales	Nitrosomonadaceae	Nitrosomonas	104	38	58	236	122	66	168	122	183	131	132	37	22	33	3	138	3	0	1	8	4	1	0	2	0	0	0
OTU5933	Bacteria	Proteobacteria	Betaproteobacteria	Nitrosomonadales	Nitrosomonadaceae	Nitrosomonas	0	0	0	0	1	0	0	0	0	0	0	0	0	1	0	0	0	0	3	0	0	0	0	0	0	0	0
OTU6065	Bacteria	Proteobacteria	Betaproteobacteria	Burkholderiales	Alcaligenaceae	Oligella	1	0	0	2	0	2	1	0	0	0	5	2	1	0	1	2	0	0	0	2	0	0	0	0	1	0	0
OTU1056	Bacteria	Proteobacteria	Betaproteobacteria	Burkholderiales	Comamonadaceae	Ottowia	17	23	21	18	9	12	21	30	24	21	20	20	51	54	43	46	37	7	14	63	31	18	22	38	23	44	57
OTU121	Bacteria	Proteobacteria	Betaproteobacteria	Burkholderiales	Comamonadaceae	Ottowia	203	261	390	157	194	164	276	273	252	228	334	201	401	490	351	545	258	109	234	1020	326	192	251	282	235	431	504
OTU5507	Bacteria	Proteobacteria	Betaproteobacteria	Neisseriales	Neisseriaceae	Paludibacterium	6	0	4	1	2	0	0	0	0	0	0	0	0	0	0	8	0	0	0	0	0	0	0	0	0	0	0
OTU6001	Bacteria	Proteobacteria	Betaproteobacteria	Burkholderiales	Burkholderiaceae	Pandoraea	1	0	0	1	0	0	2	0	0	0	0	0	0	0	0	1	0	0	0	0	0	0	0	0	0	0	0
OTU5437	Bacteria	Proteobacteria	Betaproteobacteria	Burkholderiales	Alcaligenaceae	Parasutterella	3	1	0	3	1	0	0	0	0	0	0	0	0	0	0	11	0	0	0	0	0	0	0	0	0	0	0
OTU240	Bacteria	Proteobacteria	Betaproteobacteria	Burkholderiales	Comamonadaceae	Pelomonas	5	1	4	4	2	0	0	0	4	0	0	1	0	0	0	2	1	0	0	0	0	0	1	0	0	0	0
OTU3112	Bacteria	Proteobacteria	Betaproteobacteria	Burkholderiales	Comamonadaceae	Pelomonas	2	3	1	5	0	0	5	1	4	1	2	0	0	1	0	7	0	0	0	2	0	0	0	0	0	0	0
OTU1051	Bacteria	Proteobacteria	Betaproteobacteria	Burkholderiales	Comamonadaceae	Piscinibacter	45	38	52	78	63	52	91	86	135	49	49	36	21	40	9	117	5	1	14	50	17	15	14	11	6	8	6
OTU2852	Bacteria	Proteobacteria	Betaproteobacteria	Burkholderiales	Burkholderiaceae	Polynucleobacter	1	0	0	1	0	0	0	1	1	0	1	0	0	0	0	0	0	0	0	0	0	0	0	0	0	0	0
OTU2015	Bacteria	Proteobacteria	Betaproteobacteria	Rhodocyclales	Rhodocyclaceae	Propionivibrio	4	0	0	2	0	0	0	0	0	0	0	0	0	1	0	10	0	0	0	0	0	2	0	0	0	0	0
OTU2058	Bacteria	Proteobacteria	Betaproteobacteria	Rhodocyclales	Rhodocyclaceae	Propionivibrio	0	4	0	1	1	0	0	0	0	0	2	0	0	0	0	1	0	0	0	0	0	0	0	0	0	0	0
OTU2386	Bacteria	Proteobacteria	Betaproteobacteria	Rhodocyclales	Rhodocyclaceae	Propionivibrio	1	1	2	1	2	3	0	2	1	3	0	0	0	1	0	10	0	0	0	2	0	0	0	0	1	0	0
OTU2990	Bacteria	Proteobacteria	Betaproteobacteria	Rhodocyclales	Rhodocyclaceae	Propionivibrio	3	4	1	7	5	2	2	5	2	1	0	1	0	1	0	6	1	0	3	0	1	5	2	2	0	4	0
OTU3777	Bacteria	Proteobacteria	Betaproteobacteria	Rhodocyclales	Rhodocyclaceae	Propionivibrio	4	12	1	8	2	1	3	0	6	1	2	0	0	1	0	10	0	0	1	2	0	0	3	1	0	0	0
OTU4218	Bacteria	Proteobacteria	Betaproteobacteria	Rhodocyclales	Rhodocyclaceae	Propionivibrio	0	0	0	0	0	0	0	0	0	0	0	2	0	0	0	0	0	0	0	0	0	0	0	0	0	0	0
OTU4405	Bacteria	Proteobacteria	Betaproteobacteria	Rhodocyclales	Rhodocyclaceae	Propionivibrio	5	0	0	1	4	0	0	2	1	0	1	0	1	0	1	13	0	0	1	0	2	1	1	0	0	1	0
OTU4806	Bacteria	Proteobacteria	Betaproteobacteria	Rhodocyclales	Rhodocyclaceae	Propionivibrio	2	2	8	20	6	1	13	7	13	8	3	1	2	8	0	8	1	0	0	0	0	0	0	0	0	0	0
OTU565	Bacteria	Proteobacteria	Betaproteobacteria	Rhodocyclales	Rhodocyclaceae	Propionivibrio	24	21	19	12	20	8	11	15	21	18	20	12	10	8	4	38	10	8	16	15	12	11	11	10	7	8	20
OTU583	Bacteria	Proteobacteria	Betaproteobacteria	Rhodocyclales	Rhodocyclaceae	Propionivibrio	81	40	42	116	69	72	97	72	96	72	62	30	9	18	4	92	9	3	15	16	5	31	24	16	15	11	12
OTU5976	Bacteria	Proteobacteria	Betaproteobacteria	Rhodocyclales	Rhodocyclaceae	Propionivibrio	5	4	2	7	2	3	2	1	1	1	1	0	1	0	0	10	0	0	0	0	1	2	5	0	0	3	2
OTU680	Bacteria	Proteobacteria	Betaproteobacteria	Rhodocyclales	Rhodocyclaceae	Propionivibrio	108	70	53	153	105	63	85	85	131	66	64	30	24	43	5	203	1	0	3	8	0	7	3	5	1	1	0
OTU938	Bacteria	Proteobacteria	Betaproteobacteria	Burkholderiales	Comamonadaceae	Ramlibacter	15	14	26	10	24	16	25	27	39	17	21	10	13	16	7	45	4	1	16	25	5	0	15	4	4	8	5
OTU5395	Bacteria	Proteobacteria	Betaproteobacteria	Burkholderiales	Comamonadaceae	Rhodoferax	0	0	0	0	0	0	0	0	0	0	0	0	0	0	0	0	0	0	0	0	0	0	0	0	0	0	0
OTU1153	Bacteria	Proteobacteria	Betaproteobacteria	SC-I-84	SC-I-84_fa	SC-I-84_ge	12	8	26	11	15	8	14	11	23	13	20	18	23	15	19	32	15	7	12	19	25	16	32	28	22	39	29
OTU117	Bacteria	Proteobacteria	Betaproteobacteria	SC-I-84	SC-I-84_fa	SC-I-84_ge	12	20	42	12	18	11	14	16	16	15	28	16	41	53	52	43	47	13	17	214	23	10	31	9	27	39	38
OTU2268	Bacteria	Proteobacteria	Betaproteobacteria	SC-I-84	SC-I-84_fa	SC-I-84_ge	6	3	18	23	12	8	11	12	17	20	13	13	9	12	10	24	11	3	19	21	21	10	10	25	28	24	31
OTU290	Bacteria	Proteobacteria	Betaproteobacteria	SC-I-84	SC-I-84_fa	SC-I-84_ge	71	81	146	63	125	96	120	115	130	72	115	51	132	207	107	206	83	36	86	232	61	103	102	44	67	92	78
OTU297	Bacteria	Proteobacteria	Betaproteobacteria	SC-I-84	SC-I-84_fa	SC-I-84_ge	13	13	27	8	13	7	16	14	19	8	19	8	53	65	51	34	14	8	10	70	24	10	19	5	9	11	7
OTU3502	Bacteria	Proteobacteria	Betaproteobacteria	SC-I-84	SC-I-84_fa	SC-I-84_ge	2	7	2	8	5	1	7	5	8	4	13	6	4	11	3	5	2	0	1	16	4	2	7	4	2	4	4
OTU966	Bacteria	Proteobacteria	Betaproteobacteria	SC-I-84	SC-I-84_fa	SC-I-84_ge	0	1	0	0	1	0	1	0	0	1	1	1	9	3	1	2	0	0	1	3	2	2	0	0	0	1	1
OTU390	Bacteria	Proteobacteria	Betaproteobacteria	Burkholderiales	Comamonadaceae	Sphaerotilus	57	65	48	38	21	17	19	7	39	0	2	3	0	0	2	126	0	0	1	0	0	1	0	0	0	0	0
OTU761	Bacteria	Proteobacteria	Betaproteobacteria	Burkholderiales	Comamonadaceae	Sphaerotilus	20	22	32	35	33	20	36	32	41	16	21	6	4	11	4	58	4	0	4	2	3	0	4	0	0	1	3
OTU2073	Bacteria	Proteobacteria	Betaproteobacteria	Hydrogenophilales	Hydrogenophilaceae	Spirillum	0	0	2	2	0	0	0	0	1	0	0	0	0	0	0	4	0	0	0	0	0	0	0	0	0	0	0
OTU1005	Bacteria	Proteobacteria	Betaproteobacteria	Rhodocyclales	Rhodocyclaceae	Sterolibacterium	0	0	0	5	8	3	3	20	11	69	109	161	179	186	54	237	73	105	405	359	186	475	241	188	205	207	162
OTU11	Bacteria	Proteobacteria	Betaproteobacteria	Rhodocyclales	Rhodocyclaceae	Sterolibacterium	0	2	0	17	32	13	43	137	359	2052	2358	5986	4855	3145	2014	5392	1274	2670	8740	4361	3703	11441	3383	3390	8863	4442	3501
OTU1390	Bacteria	Proteobacteria	Betaproteobacteria	Rhodocyclales	Rhodocyclaceae	Sterolibacterium	4	1	4	25	45	13	63	172	438	2670	3434	8742	6861	4021	2758	7875	1716	5299	8973	5802	5828	11793	4528	5343	8858	6044	5049
OTU1735	Bacteria	Proteobacteria	Betaproteobacteria	Rhodocyclales	Rhodocyclaceae	Sterolibacterium	0	0	0	0	0	1	0	3	8	31	40	84	98	70	32	126	24	40	94	18	33	67	16	28	54	25	22
OTU36	Bacteria	Proteobacteria	Betaproteobacteria	Rhodocyclales	Rhodocyclaceae	Sterolibacterium	244	165	180	5897	6936	3789	3427	8952	9502	13022	12590	16035	8143	7373	2823	4752	1392	2049	5032	4810	3508	5723	3483	3103	3309	2383	2685
OTU4071	Bacteria	Proteobacteria	Betaproteobacteria	Rhodocyclales	Rhodocyclaceae	Sterolibacterium	0	0	0	2	0	0	0	0	4	17	22	37	49	18	26	89	18	35	57	18	48	59	26	25	47	32	42
OTU959	Bacteria	Proteobacteria	Betaproteobacteria	Rhodocyclales	Rhodocyclaceae	Sulfurisoma	3	2	0	11	4	5	3	4	8	0	8	0	1	1	4	13	0	2	0	2	0	1	1	2	0	1	0
OTU199	Bacteria	Proteobacteria	Betaproteobacteria	Rhodocyclales	Rhodocyclaceae	Sulfuritalea	68	48	71	73	28	44	64	53	94	65	47	41	25	38	11	116	10	10	29	43	51	57	64	35	49	54	41
OTU1996	Bacteria	Proteobacteria	Betaproteobacteria	Rhodocyclales	Rhodocyclaceae	Sulfuritalea	38	18	27	55	32	25	35	34	51	5	12	15	0	3	1	59	0	0	0	2	3	0	0	0	1	0	0
OTU2278	Bacteria	Proteobacteria	Betaproteobacteria	Rhodocyclales	Rhodocyclaceae	Sulfuritalea	25	17	12	37	33	20	29	31	43	14	35	8	5	6	2	60	2	3	2	2	3	4	7	2	0	2	3
OTU3085	Bacteria	Proteobacteria	Betaproteobacteria	Burkholderiales	Alcaligenaceae	Sutterella	9	4	2	0	1	0	1	0	2	1	0	0	0	0	0	5	0	0	0	0	0	0	0	0	0	0	0
OTU3135	Bacteria	Proteobacteria	Betaproteobacteria	Burkholderiales	Alcaligenaceae	Sutterella	7	0	4	0	0	0	2	0	0	0	0	0	0	0	0	8	0	0	0	0	0	0	0	0	0	0	0
OTU3555	Bacteria	Proteobacteria	Betaproteobacteria	Burkholderiales	Alcaligenaceae	Sutterella	4	5	3	0	0	0	0	0	0	0	0	0	0	0	0	23	0	0	0	0	0	0	0	0	0	0	0
OTU5653	Bacteria	Proteobacteria	Betaproteobacteria	Burkholderiales	Alcaligenaceae	Sutterella	2	0	0	0	0	0	0	0	0	0	1	0	0	0	0	5	0	0	0	0	0	0	0	0	0	0	0
OTU116	Bacteria	Proteobacteria	Betaproteobacteria	Rhodocyclales	Rhodocyclaceae	Thauera	10	16	26	19	6	8	19	15	25	22	14	16	16	10	17	26	9	6	17	26	35	11	25	25	16	21	24
OTU1944	Bacteria	Proteobacteria	Betaproteobacteria	Rhodocyclales	Rhodocyclaceae	Thauera	6	3	1	6	4	3	9	2	10	7	11	6	3	5	1	6	4	5	0	10	3	3	9	12	2	13	12
OTU310	Bacteria	Proteobacteria	Betaproteobacteria	Rhodocyclales	Rhodocyclaceae	Thauera	32	40	25	81	34	30	85	52	85	67	76	63	48	62	27	138	25	25	62	64	85	65	71	82	41	121	113
OTU3154	Bacteria	Proteobacteria	Betaproteobacteria	Rhodocyclales	Rhodocyclaceae	Thauera	0	0	0	0	3	0	1	0	0	0	1	2	0	0	0	2	0	0	1	1	0	0	0	0	0	1	0
OTU3713	Bacteria	Proteobacteria	Betaproteobacteria	Rhodocyclales	Rhodocyclaceae	Thauera	5	1	4	10	0	3	16	9	8	8	10	17	4	10	2	11	2	2	7	8	9	2	10	8	6	8	9
OTU4017	Bacteria	Proteobacteria	Betaproteobacteria	Rhodocyclales	Rhodocyclaceae	Thauera	61	45	37	144	71	61	99	100	159	185	142	119	88	75	57	140	56	44	140	128	205	100	160	149	89	215	200
OTU5327	Bacteria	Proteobacteria	Betaproteobacteria	Rhodocyclales	Rhodocyclaceae	Thauera	47	41	48	48	26	22	59	58	58	49	40	42	11	30	27	94	18	14	38	60	59	28	51	58	25	74	78
OTU1575	Bacteria	Proteobacteria	Betaproteobacteria	Hydrogenophilales	Hydrogenophilaceae	Thiobacillus	1	1	1	4	0	4	3	3	13	2	13	7	10	11	5	24	9	1	92	71	36	45	75	25	50	182	71
OTU5132	Bacteria	Proteobacteria	Betaproteobacteria	Hydrogenophilales	Hydrogenophilaceae	Thiobacillus	0	0	1	0	1	1	0	3	2	0	0	0	0	0	0	0	0	0	0	0	0	0	0	0	0	0	1
OTU3821	Bacteria	Proteobacteria	Betaproteobacteria	Burkholderiales	Burkholderiales_Incertae_Sedis	Thiomonas	1	3	1	0	0	0	0	0	2	0	0	0	0	0	0	0	0	0	0	0	0	0	0	0	1	1	0
OTU441	Bacteria	Proteobacteria	Betaproteobacteria	Burkholderiales	Burkholderiales_Incertae_Sedis	Thiomonas	1	0	0	0	0	0	1	1	0	2	0	0	0	0	0	4	0	0	0	0	0	1	0	0	0	0	0
OTU1548	Bacteria	Proteobacteria	Betaproteobacteria	TRA3-20	TRA3-20_fa	TRA3-20_ge	5	12	7	15	6	12	11	5	19	15	13	11	4	9	4	18	4	2	6	9	5	9	6	5	4	6	5
OTU2043	Bacteria	Proteobacteria	Betaproteobacteria	TRA3-20	TRA3-20_fa	TRA3-20_ge	17	2	4	17	7	2	7	5	8	7	9	10	5	4	0	20	0	0	1	0	1	1	5	3	0	2	1
OTU1289	Bacteria	Proteobacteria	Betaproteobacteria	Rhodocyclales	Rhodocyclaceae	Uliginosibacterium	53	51	27	28	19	13	7	6	20	7	3	1	1	1	0	78	0	0	0	0	2	0	0	1	0	0	1
OTU2453	Bacteria	Proteobacteria	Betaproteobacteria	Rhodocyclales	Rhodocyclaceae	Uliginosibacterium	0	0	1	0	0	0	0	0	1	0	0	0	0	0	0	0	0	0	0	0	0	0	0	0	0	0	0
OTU2952	Bacteria	Proteobacteria	Betaproteobacteria	Rhodocyclales	Rhodocyclaceae	Uliginosibacterium	8	7	5	10	10	2	3	7	23	3	2	0	0	0	0	3	0	0	0	0	0	0	0	0	0	0	0
OTU3134	Bacteria	Proteobacteria	Betaproteobacteria	Rhodocyclales	Rhodocyclaceae	Uliginosibacterium	0	0	1	1	2	0	0	2	0	0	0	0	0	0	0	2	0	0	0	0	0	0	0	0	0	0	0
OTU5090	Bacteria	Proteobacteria	Betaproteobacteria	Rhodocyclales	Rhodocyclaceae	Uliginosibacterium	15	4	9	5	2	3	3	0	9	3	1	0	0	0	0	20	0	0	1	0	1	0	0	0	0	1	0
OTU675	Bacteria	Proteobacteria	Betaproteobacteria	Rhodocyclales	Rhodocyclaceae	Uliginosibacterium	129	89	85	193	191	71	55	104	190	45	54	37	8	12	7	221	6	9	7	14	5	8	11	8	4	6	12
OTU1154	Bacteria	Proteobacteria	Betaproteobacteria	unclassified	unclassified	unclassified	6	10	6	3	8	6	3	6	14	0	3	0	3	10	9	13	4	3	5	6	0	7	7	2	0	11	10
OTU146	Bacteria	Proteobacteria	Betaproteobacteria	unclassified	unclassified	unclassified	262	267	288	357	251	144	290	220	350	149	144	145	150	211	140	594	73	49	121	187	60	173	131	26	121	116	24
OTU1527	Bacteria	Proteobacteria	Betaproteobacteria	unclassified	unclassified	unclassified	0	0	0	0	0	0	0	0	0	0	0	1	1	0	1	2	0	0	0	0	0	0	0	0	0	0	0
OTU1787	Bacteria	Proteobacteria	Betaproteobacteria	unclassified	unclassified	unclassified	0	0	0	0	1	0	0	0	0	0	0	0	0	0	0	0	0	0	0	0	0	0	0	0	0	0	0
OTU188	Bacteria	Proteobacteria	Betaproteobacteria	unclassified	unclassified	unclassified	0	1	0	0	0	0	0	0	1	2	4	8	25	21	24	67	25	35	19	13	24	23	18	11	34	27	22
OTU1979	Bacteria	Proteobacteria	Betaproteobacteria	unclassified	unclassified	unclassified	24	17	22	10	8	10	9	5	20	4	2	5	5	4	1	30	3	0	1	1	2	6	9	2	2	7	3
OTU2110	Bacteria	Proteobacteria	Betaproteobacteria	unclassified	unclassified	unclassified	30	16	28	4	2	0	2	0	13	3	1	2	1	0	0	56	0	0	0	0	0	0	0	0	1	0	0
OTU2142	Bacteria	Proteobacteria	Betaproteobacteria	Burkholderiales	unclassified	unclassified	1	0	2	0	0	0	0	0	0	0	2	0	0	0	0	0	0	1	2	0	0	0	0	0	0	0	0
OTU2421	Bacteria	Proteobacteria	Betaproteobacteria	unclassified	unclassified	unclassified	3	1	4	0	2	0	1	0	1	0	0	0	0	0	0	8	0	0	0	0	0	0	0	0	0	0	0
OTU2642	Bacteria	Proteobacteria	Betaproteobacteria	unclassified	unclassified	unclassified	7	5	9	15	5	11	9	2	20	1	8	1	4	7	1	26	1	1	6	0	0	0	1	3	0	0	0
OTU2821	Bacteria	Proteobacteria	Betaproteobacteria	unclassified	unclassified	unclassified	73	68	54	273	125	115	163	167	262	85	96	38	12	18	12	160	9	3	9	14	10	10	16	5	2	7	9
OTU2847	Bacteria	Proteobacteria	Betaproteobacteria	unclassified	unclassified	unclassified	6	9	7	4	4	3	9	17	3	3	0	5	5	4	8	7	8	6	3	5	8	3	4	6	4	7	4
OTU2869	Bacteria	Proteobacteria	Betaproteobacteria	unclassified	unclassified	unclassified	2	4	2	6	1	0	4	1	2	0	0	0	0	2	0	2	2	0	0	1	2	0	2	1	1	0	0
OTU3395	Bacteria	Proteobacteria	Betaproteobacteria	unclassified	unclassified	unclassified	1	4	0	1	2	0	0	1	1	3	4	0	1	1	1	5	0	0	0	0	3	3	0	0	0	0	0
OTU3460	Bacteria	Proteobacteria	Betaproteobacteria	unclassified	unclassified	unclassified	0	0	0	0	0	0	1	0	1	2	3	0	5	2	1	2	0	1	0	5	0	1	2	1	1	1	0
OTU4109	Bacteria	Proteobacteria	Betaproteobacteria	unclassified	unclassified	unclassified	1	1	0	1	3	0	0	0	1	0	0	0	0	0	0	0	0	0	0	0	0	0	0	0	0	0	0
OTU4260	Bacteria	Proteobacteria	Betaproteobacteria	unclassified	unclassified	unclassified	0	0	2	0	3	0	0	0	0	0	1	0	0	0	0	0	0	0	0	0	0	0	0	0	0	0	0
OTU4501	Bacteria	Proteobacteria	Betaproteobacteria	unclassified	unclassified	unclassified	0	0	3	5	0	1	7	2	1	6	3	1	4	5	10	2	6	1	8	3	8	2	9	4	2	4	17
OTU4758	Bacteria	Proteobacteria	Betaproteobacteria	unclassified	unclassified	unclassified	2	0	1	1	3	0	0	1	2	0	4	4	0	0	1	3	0	0	2	0	2	0	1	1	0	3	0
OTU4807	Bacteria	Proteobacteria	Betaproteobacteria	unclassified	unclassified	unclassified	0	0	0	0	0	0	0	0	0	0	0	0	0	0	0	1	2	0	0	0	0	0	0	1	0	0	0
OTU4852	Bacteria	Proteobacteria	Betaproteobacteria	Burkholderiales	unclassified	unclassified	5	4	7	8	5	7	6	8	5	6	4	4	1	3	2	23	1	0	1	1	1	1	0	0	0	0	0
OTU5128	Bacteria	Proteobacteria	Betaproteobacteria	unclassified	unclassified	unclassified	3	0	0	2	2	1	5	5	9	3	0	1	0	0	0	8	0	0	0	0	0	0	0	0	0	0	0
OTU5400	Bacteria	Proteobacteria	Betaproteobacteria	unclassified	unclassified	unclassified	2	0	0	0	0	0	0	2	1	0	0	0	0	0	0	0	0	0	0	1	0	0	0	0	0	0	0
OTU5463	Bacteria	Proteobacteria	Betaproteobacteria	unclassified	unclassified	unclassified	0	0	1	1	1	1	5	1	0	8	3	0	2	0	2	3	0	1	0	0	0	0	0	0	0	0	0
OTU5560	Bacteria	Proteobacteria	Betaproteobacteria	unclassified	unclassified	unclassified	0	0	0	2	0	0	0	0	2	4	3	3	1	0	2	3	0	0	2	0	4	1	0	5	0	4	1
OTU5741	Bacteria	Proteobacteria	Betaproteobacteria	unclassified	unclassified	unclassified	0	0	0	0	0	0	0	0	0	2	0	0	0	0	2	0	0	0	0	0	0	0	0	1	0	0	0
OTU5854	Bacteria	Proteobacteria	Betaproteobacteria	unclassified	unclassified	unclassified	0	2	0	0	0	0	0	0	0	0	0	0	0	0	0	0	0	0	0	0	0	0	0	0	0	0	0
OTU705	Bacteria	Proteobacteria	Betaproteobacteria	Burkholderiales	unclassified	unclassified	39	25	27	41	33	16	35	19	49	7	8	4	2	1	0	58	0	0	0	3	0	0	0	1	0	0	0
OTU1098	Bacteria	Proteobacteria	Betaproteobacteria	Rhodocyclales	Rhodocyclaceae	unclassified	19	11	3	30	22	9	15	5	29	16	25	13	14	12	3	38	5	2	13	17	10	11	27	8	7	10	4
OTU1106	Bacteria	Proteobacteria	Betaproteobacteria	Rhodocyclales	Rhodocyclaceae	unclassified	719	528	554	1013	1039	588	636	767	1248	686	893	741	932	1020	443	1889	643	365	1136	991	1196	1314	1442	1245	688	895	1328
OTU1313	Bacteria	Proteobacteria	Betaproteobacteria	Rhodocyclales	Rhodocyclaceae	unclassified	0	5	7	2	7	4	2	3	2	3	3	1	2	7	1	3	0	0	1	0	1	0	1	0	1	0	0
OTU1395	Bacteria	Proteobacteria	Betaproteobacteria	Rhodocyclales	Rhodocyclaceae	unclassified	117	77	65	501	270	259	345	306	542	292	353	96	88	209	17	225	13	1	33	43	2	6	8	5	8	2	1
OTU1687	Bacteria	Proteobacteria	Betaproteobacteria	Rhodocyclales	Rhodocyclaceae	unclassified	3	2	3	7	3	1	2	5	5	4	6	3	0	4	0	9	0	1	1	0	4	5	4	3	1	3	2
OTU1753	Bacteria	Proteobacteria	Betaproteobacteria	Rhodocyclales	Rhodocyclaceae	unclassified	12	10	5	14	9	4	0	4	4	0	9	2	0	1	0	22	0	0	0	0	0	0	1	0	1	0	0
OTU1756	Bacteria	Proteobacteria	Betaproteobacteria	Rhodocyclales	Rhodocyclaceae	unclassified	5	5	6	6	1	3	2	3	3	4	6	0	4	4	3	3	2	1	5	0	1	2	2	1	0	0	0
OTU2056	Bacteria	Proteobacteria	Betaproteobacteria	Rhodocyclales	Rhodocyclaceae	unclassified	0	3	0	1	3	0	0	2	7	0	0	0	0	1	0	0	0	0	0	0	0	0	0	0	0	0	0
OTU2122	Bacteria	Proteobacteria	Betaproteobacteria	Rhodocyclales	Rhodocyclaceae	unclassified	0	0	0	1	1	2	4	1	1	4	5	0	8	10	1	2	3	2	0	0	2	0	1	0	3	0	0
OTU2384	Bacteria	Proteobacteria	Betaproteobacteria	Rhodocyclales	Rhodocyclaceae	unclassified	42	25	35	31	24	14	22	21	51	16	12	2	9	4	3	56	2	0	1	1	5	7	2	8	2	3	2
OTU2412	Bacteria	Proteobacteria	Betaproteobacteria	Rhodocyclales	Rhodocyclaceae	unclassified	1	0	2	0	2	0	0	2	1	0	0	0	0	0	0	1	0	0	0	0	0	0	0	0	0	0	0
OTU2714	Bacteria	Proteobacteria	Betaproteobacteria	Rhodocyclales	Rhodocyclaceae	unclassified	0	1	0	2	0	0	0	0	0	0	0	0	0	0	0	0	0	0	0	0	0	0	0	0	0	0	0
OTU3014	Bacteria	Proteobacteria	Betaproteobacteria	Rhodocyclales	Rhodocyclaceae	unclassified	0	0	0	18	12	7	13	26	21	16	31	15	21	23	2	32	3	3	8	7	2	6	1	1	8	5	1
OTU304	Bacteria	Proteobacteria	Betaproteobacteria	Rhodocyclales	Rhodocyclaceae	unclassified	111	85	72	192	135	119	149	156	214	60	108	51	46	51	19	194	24	11	27	35	37	37	52	27	22	19	25
OTU3295	Bacteria	Proteobacteria	Betaproteobacteria	Rhodocyclales	Rhodocyclaceae	unclassified	5	2	0	2	1	0	8	8	6	4	3	3	1	4	0	13	3	0	2	2	4	1	2	4	2	2	2
OTU3301	Bacteria	Proteobacteria	Betaproteobacteria	Rhodocyclales	Rhodocyclaceae	unclassified	280	250	226	526	379	245	425	453	397	67	69	55	37	71	28	475	27	10	20	17	12	17	20	14	17	18	24
OTU3313	Bacteria	Proteobacteria	Betaproteobacteria	Rhodocyclales	Rhodocyclaceae	unclassified	31	65	49	96	91	88	72	87	138	42	58	13	13	9	0	109	1	0	7	5	7	4	2	3	6	3	3
OTU3723	Bacteria	Proteobacteria	Betaproteobacteria	Rhodocyclales	Rhodocyclaceae	unclassified	156	129	130	273	172	147	105	124	251	82	63	46	66	44	6	334	9	7	26	23	15	27	23	15	17	20	19
OTU3740	Bacteria	Proteobacteria	Betaproteobacteria	Rhodocyclales	Rhodocyclaceae	unclassified	2	10	5	2	1	0	0	4	4	1	2	0	2	0	0	15	0	2	0	0	0	0	0	0	1	0	0
OTU3851	Bacteria	Proteobacteria	Betaproteobacteria	Rhodocyclales	Rhodocyclaceae	unclassified	300	210	228	598	363	242	435	437	464	75	75	34	39	97	17	584	20	7	13	19	13	16	16	8	13	11	4
OTU3943	Bacteria	Proteobacteria	Betaproteobacteria	Rhodocyclales	Rhodocyclaceae	unclassified	18	14	11	35	27	17	25	20	51	25	34	20	8	8	2	42	0	0	3	10	0	0	4	1	0	1	1
OTU419	Bacteria	Proteobacteria	Betaproteobacteria	Rhodocyclales	Rhodocyclaceae	unclassified	357	323	249	646	435	334	452	428	689	382	486	351	225	225	109	751	127	89	222	228	214	188	216	172	109	105	127
OTU42	Bacteria	Proteobacteria	Betaproteobacteria	Rhodocyclales	Rhodocyclaceae	unclassified	0	0	0	1	2	0	0	9	13	99	124	139	151	93	28	146	33	36	132	117	63	178	93	43	119	84	50
OTU4251	Bacteria	Proteobacteria	Betaproteobacteria	Rhodocyclales	Rhodocyclaceae	unclassified	4	1	0	3	0	1	4	4	3	3	1	2	0	2	0	1	0	0	0	0	0	0	0	0	0	0	0
OTU4497	Bacteria	Proteobacteria	Betaproteobacteria	Rhodocyclales	Rhodocyclaceae	unclassified	0	0	0	0	0	0	0	0	0	0	1	0	0	2	0	2	0	0	0	0	0	0	0	0	0	0	0
OTU4683	Bacteria	Proteobacteria	Betaproteobacteria	Rhodocyclales	Rhodocyclaceae	unclassified	15	6	11	27	31	17	27	43	39	15	31	12	6	13	3	43	0	2	8	15	1	5	11	0	3	4	1
OTU472	Bacteria	Proteobacteria	Betaproteobacteria	Rhodocyclales	Rhodocyclaceae	unclassified	8	1	0	50	28	18	27	43	47	53	36	23	45	47	47	28	35	13	49	17	14	23	13	11	10	9	11
OTU4744	Bacteria	Proteobacteria	Betaproteobacteria	Rhodocyclales	Rhodocyclaceae	unclassified	0	0	0	0	0	0	0	2	0	0	0	0	0	0	0	0	0	0	0	0	0	1	0	0	0	0	0
OTU5423	Bacteria	Proteobacteria	Betaproteobacteria	Rhodocyclales	Rhodocyclaceae	unclassified	0	0	0	0	0	0	0	0	0	0	0	0	0	0	0	0	0	0	0	0	0	0	0	0	0	0	0
OTU5458	Bacteria	Proteobacteria	Betaproteobacteria	Rhodocyclales	Rhodocyclaceae	unclassified	17	9	7	96	51	55	98	54	103	19	59	4	18	39	2	27	3	0	2	0	0	0	1	1	0	0	0
OTU5851	Bacteria	Proteobacteria	Betaproteobacteria	Rhodocyclales	Rhodocyclaceae	unclassified	2	2	1	0	0	0	4	0	0	0	0	0	0	0	0	1	0	0	0	0	0	0	0	0	0	0	0
OTU605	Bacteria	Proteobacteria	Betaproteobacteria	Rhodocyclales	Rhodocyclaceae	unclassified	40	41	37	101	63	45	61	60	92	50	55	20	14	40	11	113	7	0	5	12	6	13	10	7	13	3	6
OTU649	Bacteria	Proteobacteria	Betaproteobacteria	Rhodocyclales	Rhodocyclaceae	unclassified	24	26	17	58	59	32	34	41	76	11	26	11	9	11	1	57	0	0	5	8	3	2	5	3	4	9	0
OTU83	Bacteria	Proteobacteria	Betaproteobacteria	Rhodocyclales	Rhodocyclaceae	unclassified	71	76	69	101	96	66	94	94	144	68	89	54	71	44	22	197	23	18	55	42	32	64	67	59	40	38	55
OTU837	Bacteria	Proteobacteria	Betaproteobacteria	Rhodocyclales	Rhodocyclaceae	unclassified	26	39	42	116	102	50	68	99	116	45	75	26	18	26	8	107	6	10	16	14	13	15	16	29	5	11	14
OTU937	Bacteria	Proteobacteria	Betaproteobacteria	Rhodocyclales	Rhodocyclaceae	unclassified	541	454	418	830	454	334	61	174	583	5	5	10	7	1	2	1008	1	2	1	4	4	1	2	5	1	4	0
OTU4627	Bacteria	Proteobacteria	Betaproteobacteria	Burkholderiales	Oxalobacteraceae	unclassified	0	0	0	0	0	0	0	1	0	1	0	0	0	0	0	0	0	0	1	0	0	0	0	0	0	0	0
OTU860	Bacteria	Proteobacteria	Betaproteobacteria	Burkholderiales	Oxalobacteraceae	unclassified	1	3	0	0	0	0	0	0	2	0	2	0	1	0	0	4	0	0	0	0	0	1	1	2	0	0	0
OTU2602	Bacteria	Proteobacteria	Betaproteobacteria	Neisseriales	Neisseriaceae	unclassified	7	1	0	1	4	1	3	1	2	0	1	1	1	2	1	6	0	1	2	0	1	0	1	3	1	2	1
OTU3054	Bacteria	Proteobacteria	Betaproteobacteria	Neisseriales	Neisseriaceae	unclassified	0	0	0	0	0	0	3	0	0	2	0	0	0	0	0	0	0	0	0	0	0	0	0	0	0	0	0
OTU3526	Bacteria	Proteobacteria	Betaproteobacteria	Neisseriales	Neisseriaceae	unclassified	6	2	0	0	0	0	0	0	0	0	0	0	0	0	0	3	0	0	0	0	0	0	0	0	0	0	0
OTU3828	Bacteria	Proteobacteria	Betaproteobacteria	Neisseriales	Neisseriaceae	unclassified	0	0	2	3	0	0	1	1	0	0	1	0	0	0	0	3	0	0	0	0	0	0	0	0	0	0	0
[truncated: 4,808 more rows]

## Sheet: SN
#OTU ID	Superkingdom	Phylum	Class	Order	Family	Genus	SN-1_day0	SN-2_day0	SN-3_day0	SN-1_day2	SN-2_day2	SN-3_day2	SN-1_day4	SN-2_day4	SN-3_day4	SN-1_day6	SN-2_day6	SN-3_day6	SN-1_day8	SN-2_day8	SN-3_day8	SN-1_day10	SN-2_day10	SN-3_day10	SN-1_day12	SN-2_day12	SN-3_day12	SN-1_day14	SN-3_day14	SN-1_day16	SN-2_day16	SN-3_day16
[truncated: 6,027 more rows]

[truncated: 1 more sheets: SC]
