# Supplementary material for: Microbial Functional Responses to Cholesterol Catabolism in Denitrifying Sludge
Source: mSystems. 2018 Oct 30;3(5):e00113-18. doi: 10.1128/mSystems.00113-18 (PMC6208644; doi:10.1128/mSystems.00113-18)
Supplement: DATA SET S2 [file sys006182282sd2.xlsx]

## Sheet: Unknown function
Query gene ID	logFC	P-value	FDR	Query gene length	Subject sequence length	E value	Bitscore	Identity (%)	Annotation	Target species	Accession No.
gene_id_249145	-9.03396	5.64149e-14	3.42863e-12	105	273	4.7e-43	167.2	79	putative enoyl-CoA hydratase	Sterolibacterium denitrificans	SMB29198.1_1
gene_id_238964	-4.34392	2.33383e-05	0.000242725	226	273	5.7e-94	337.4	78	putative enoyl-CoA hydratase	Sterolibacterium denitrificans	SMB29198.1_1
gene_id_324613	-9.9493	2.09389e-17	2.1536e-15	181	260	2.6e-89	321.6	88.9	putative enoyl-CoA hydratase	Sterolibacterium denitrificans	SMB31635.1_1
gene_id_116864	-8.77118	3.89719e-12	1.73242e-10	73	260	8.7e-28	115.9	79.2	putative enoyl-CoA hydratase	Sterolibacterium denitrificans	SMB31635.1_1
gene_id_324624	-6.72287	2.07356e-06	2.78e-05	121	260	5.1e-57	213.8	90.1	putative enoyl-CoA hydratase	Sterolibacterium denitrificans	SMB31635.1_1
gene_id_276113	-8.7669	1.26707e-12	6.13016e-11	154	154	1.3e-73	269.2	83.8	putative enoyl-CoA hydratase 1	Sterolibacterium denitrificans	SMB31975.1_1
gene_id_276118	-7.37241	6.46299e-07	9.71513e-06	154	154	1.1e-75	276.2	87.7	putative enoyl-CoA hydratase 1	Sterolibacterium denitrificans	SMB31975.1_1
gene_id_276120	-5.7811	0.000417029	0.00305833	49	154	6.4e-19	85.9	73.5	putative enoyl-CoA hydratase 1	Sterolibacterium denitrificans	SMB31975.1_1
gene_id_67551	-5.32971	8.92501e-08	1.65369e-06	107	154	1e-48	186	85.2	putative enoyl-CoA hydratase 1	Sterolibacterium denitrificans	SMB31975.1_1
gene_id_77620	-3.13426	0.0041886	0.0217089	43	391	1.5e-19	87.8	100	protein=Acetyl-CoA acetyltransferases subfamily protein	Sterolibacterium denitrificans	SMB31962.1_1
gene_id_208282	-10.9593	2.51568e-23	6.59108e-21	154	154	1.8e-75	275.4	86.4	putative enoyl-CoA hydratase 1	Sterolibacterium denitrificans	SMB31975.1_1
gene_id_14864	-6.72646	1.63611e-06	2.24282e-05	206	257	3.7e-108	384.4	90.6	Enoyl-CoA hydratase/isomerase	Sterolibacterium denitrificans	SMB21446.1_1
gene_id_334222	-4.63157	0.0432451	0.140363	47	257	1.2e-22	98.2	91.5	Enoyl-CoA hydratase/isomerase	Sterolibacterium denitrificans	SMB21446.1_1
gene_id_237465	-7.50357	1.70871e-07	2.95974e-06	410	407	5e-149	521.2	66.6	Acyl-CoA dehydrogenase	Sterolibacterium denitrificans	SMB29208.1_1
gene_id_235561	-11.6695	1.84938e-27	9.83494e-25	132	139	5.5e-57	213.8	87.1	Acyl-CoA hydrolase	Sterolibacterium denitrificans	SMB31280.1_1
gene_id_141120	-6.02897	1.3876e-10	4.62324e-09	153	139	1.4e-59	222.6	82	Acyl-CoA hydrolase	Sterolibacterium denitrificans	SMB31280.1_1
gene_id_257475	-6.02379	0.000179191	0.00147511	145	139	2.5e-55	208.4	80.7	Acyl-CoA hydrolase	Sterolibacterium denitrificans	SMB31280.1_1
gene_id_134445	-14.0208	8.38515e-41	7.96231e-37	563	567	3.8e-256	877.5	76.6	acyl-CoA synthetase (long-chain-fatty-acid--CoA ligase)	Sterolibacterium denitrificans	SMB30325.1_1
gene_id_243855	-9.65113	2.90609e-16	2.53243e-14	167	567	1.6e-77	282.3	80.7	acyl-CoA synthetase (long-chain-fatty-acid--CoA ligase)	Sterolibacterium denitrificans	SMB30325.1_1
gene_id_278439	-9.48306	3.42746e-16	2.95093e-14	101	567	2.3e-47	181.4	83.2	acyl-CoA synthetase (long-chain-fatty-acid--CoA ligase)	Sterolibacterium denitrificans	SMB30325.1_1
gene_id_141722	-8.79778	6.55417e-13	3.33881e-11	269	567	4.4e-109	387.9	73.4	acyl-CoA synthetase (long-chain-fatty-acid--CoA ligase)	Sterolibacterium denitrificans	SMB30325.1_1
gene_id_34016	-5.33545	5.76982e-11	2.08086e-09	190	567	9.9e-92	329.7	82.1	acyl-CoA synthetase (long-chain-fatty-acid--CoA ligase)	Sterolibacterium denitrificans	SMB30325.1_1
gene_id_318004	-5.089	2.65268e-11	1.01869e-09	283	567	1.5e-139	489.2	83.5	acyl-CoA synthetase (long-chain-fatty-acid--CoA ligase)	Sterolibacterium denitrificans	SMB30325.1_1
gene_id_181939	0.746187	0.170228	0.391371	348	567	9.8e-162	563.1	78.2	acyl-CoA synthetase (long-chain-fatty-acid--CoA ligase)	Sterolibacterium denitrificans	SMB30325.1_1
log FC>0 = SN up-regulated
log FC<0 = SCN up-regulated

## Sheet: FadL
Query gene ID	logFC	P-value	FDR	Query gene length	Subject sequence length	E value	Bitscore	Identity (%)	Annotation	Target species	Accession No.	Locus tag
gene_id_118884	-5.2605	0.0038013	0.0200633	84	421	1.3e-30	125.6	83.8	Membrane protein involved in aromatic hydrocarbon degradation	Sterolibacterium denitrificans	SMB31933.1_1	SDENCHOL 21523
gene_id_296491	-8.53493	1.14175e-11	4.68024e-10	401	421	9.5e-193	666.4	76.7	Membrane protein involved in aromatic hydrocarbon degradation	Sterolibacterium denitrificans	SMB31933.1_1	SDENCHOL 21523
gene_id_10013	-9.43735	6.88942e-16	5.65562e-14	474	475	4e-168	599.7	66.2	Putative long-chain fatty acid transport protein	Sterolibacterium denitrificans	SMB25991.1_1	SDENCHOL 20023
gene_id_134027	-12.626	8.65973e-30	7.02662e-27	472	475	3.1e-160	573.5	60.1	Putative long-chain fatty acid transport protein	Sterolibacterium denitrificans	SMB25991.1_1	SDENCHOL 20023
gene_id_134035	-12.7303	1.053e-30	1.00534e-27	472	475	3.1e-160	573.5	60.1	Putative long-chain fatty acid transport protein	Sterolibacterium denitrificans	SMB25991.1_1	SDENCHOL 20023
gene_id_134041	-14.0596	1.7239e-38	9.92917e-35	476	475	2.4e-160	573.9	60.5	Putative long-chain fatty acid transport protein	Sterolibacterium denitrificans	SMB25991.1_1	SDENCHOL 20023
gene_id_285780	-5.98824	3.01199e-22	6.63473e-20	471	475	2.4e-173	617.1	67.2	Putative long-chain fatty acid transport protein	Sterolibacterium denitrificans	SMB25991.1_1	SDENCHOL 20023

## Sheet: AcmA
Query gene ID	logFC	P-value	FDR	Query gene length	Subject sequence length	E value	Bitscore	Identity (%)	Annotation	Target species	Accession No.	Locus tag
gene_id_217561	-7.19503	4.48289e-07	7.0082e-06	318	317	6.9e-154	537	79.8	3-beta hydroxysteroid dehydrogenase/isomerase family protein	Sterolibacterium denitrificans	SMB31269.1_1	SDENCHOL_21121
gene_id_235568	-10.7638	1.81329e-22	4.13154e-20	329	317	1.8e-136	479.2	73	3-beta hydroxysteroid dehydrogenase/isomerase family protein	Sterolibacterium denitrificans	SMB31269.1_1	SDENCHOL_21121
gene_id_235582	-10.317	6.53177e-19	8.52166e-17	326	317	6e-137	480.7	73.1	3-beta hydroxysteroid dehydrogenase/isomerase family protein	Sterolibacterium denitrificans	SMB31269.1_1	SDENCHOL_21121
gene_id_63898	-6.42314	1.64806e-05	0.000178193	126	317	5.6e-59	220.3	78.4	3-beta hydroxysteroid dehydrogenase/isomerase family protein	Sterolibacterium denitrificans	SMB31269.1_1	SDENCHOL_21121
gene_id_131182	-7.41208	8.57424e-08	1.59555e-06	149	357	4.4e-79	287.3	89.3	3 beta-hydroxysteroid dehydrogenase/Delta 5-->4-isomerase	Sterolibacterium denitrificans	SMB21130.1_1	SDENCHOL_10138
gene_id_206115	-5.25348	0.00592352	0.0287367	109	357	4.7e-46	177.2	87.6	4 beta-hydroxysteroid dehydrogenase/Delta 5-->4-isomerase	Sterolibacterium denitrificans	SMB21130.1_1	SDENCHOL_10138
gene_id_212221	-8.66087	3.00511e-24	9.04732e-22	357	357	6.9e-187	646.7	86.3	5 beta-hydroxysteroid dehydrogenase/Delta 5-->4-isomerase	Sterolibacterium denitrificans	SMB21130.1_1	SDENCHOL_10138
gene_id_212227	-11.1431	8.67988e-25	2.85811e-22	357	357	6.9e-187	646.7	86.3	6 beta-hydroxysteroid dehydrogenase/Delta 5-->4-isomerase	Sterolibacterium denitrificans	SMB21130.1_1	SDENCHOL_10138
gene_id_297922	-7.86469	7.78862e-09	1.83594e-07	199	357	6.9e-104	370.2	90.5	7 beta-hydroxysteroid dehydrogenase/Delta 5-->4-isomerase	Sterolibacterium denitrificans	SMB21130.1_1	SDENCHOL_10138
gene_id_7632	-6.90351	4.74338e-07	7.35067e-06	179	357	2.9e-93	334.7	87.2	8 beta-hydroxysteroid dehydrogenase/Delta 5-->4-isomerase	Sterolibacterium denitrificans	SMB21130.1_1	SDENCHOL_10138
gene_id_348081	-0.996485	0.133206	0.32632	548	539	0	687	63	Cholesterol oxidase	Sterolibacterium denitrificans	SMB27339.1_1	SDENCHOL_20306

## Sheet: AcmB
Query gene ID	logFC	P-value	FDR	Query gene length	Subject sequence length	E value	Bitscore	Identity (%)	Annotation	Target species	Accession No.	Locus tag
gene_id_197008	-3.49853	0.318845	0.598873	58	558	1.2e-24	105.1	83.9	3-oxosteroid 1-dehydrogenase	Sterolibacterium denitrificans	SMB21450.1_1	SDENCHOL_10336
gene_id_76263	-7.08738	1.25951e-07	2.24706e-06	234	561	3e-129	412.92	82.1	3-oxosteroid 1-dehydrogenase	Sterolibacterium denitrificans	SMB22076.1	SDENCHOL_10486
gene_id_319907	-12.1398	1.50241e-29	1.14752e-26	558	561	0	923	81.1	3-oxosteroid 1-dehydrogenase	Sterolibacterium denitrificans	SMB22076.1	SDENCHOL_10486
gene_id_319904	-12.8598	1.63082e-34	3.84548e-31	558	561	0	927	81.2	3-oxosteroid 1-dehydrogenase	Sterolibacterium denitrificans	SMB22076.1	SDENCHOL_10486
gene_id_240701	-7.23345	5.23515e-08	1.02748e-06	163	561	5e-83	265	85.9	3-oxosteroid 1-dehydrogenase	Sterolibacterium denitrificans	SMB22076.1	SDENCHOL_10486
gene_id_242841	-9.75924	1.48196e-17	1.56406e-15	433	561	0	748	82	3-oxosteroid 1-dehydrogenase	Sterolibacterium denitrificans	SMB22076.1	SDENCHOL_10486
gene_id_3708	-1.02229	0.433716	0.739761	168	569	1e-65	219	67	3-oxosteroid 1-dehydrogenase	Nocardia araoensis	WP_039801515	N/A

## Sheet: S25dA1
Query gene ID	logFC	P-value	FDR	Query gene length	Subject sequence length	E value	Bitscore	Identity (%)	Annotation	Target species	Accession No.	Locus tag
gene_id_216339	-13.035	1.04475e-30	1.00017e-27	310	962	1.6e-160	558.9	80.2	Steroid C25 dehydrogenase alpha subunit S25dA1	Sterolibacterium denitrificans	SMB29354.1_1	SDENCHOL 20804
gene_id_185777	-13.2009	1.12032e-29	8.84532e-27	189	962	6.4e-115	406.8	93.5	Steroid C25 dehydrogenase alpha subunit S25dA1	Sterolibacterium denitrificans	SMB29354.1_1	SDENCHOL 20804
gene_id_244801	-11.2517	9.30466e-22	1.89624e-19	314	962	7.4e-177	613.2	87.1	Steroid C25 dehydrogenase alpha subunit S25dA1	Sterolibacterium denitrificans	SMB29354.1_1	SDENCHOL 20804
gene_id_244791	-10.8375	6.24712e-19	8.18679e-17	193	962	1.5e-119	422.2	95.3	Steroid C25 dehydrogenase alpha subunit S25dA1	Sterolibacterium denitrificans	SMB29354.1_1	SDENCHOL 20804
gene_id_244784	-7.2058	9.34806e-19	1.1887e-16	457	962	1e-251	862.4	84.6	Steroid C25 dehydrogenase alpha subunit S25dA1	Sterolibacterium denitrificans	SMB29354.1_1	SDENCHOL 20804
gene_id_95208	-10.4871	1.03053e-17	1.11474e-15	223	962	1.8e-121	428.7	86.1	Steroid C25 dehydrogenase alpha subunit S25dA1	Sterolibacterium denitrificans	SMB29354.1_1	SDENCHOL 20804
gene_id_221486	-9.85049	5.92551e-16	4.91869e-14	412	962	1.1e-239	822.4	92.5	Steroid C25 dehydrogenase alpha subunit S25dA1	Sterolibacterium denitrificans	SMB29354.1_1	SDENCHOL 20804
gene_id_244818	-10.0367	4.26338e-15	3.10318e-13	183	962	5.1e-109	387.1	92.3	Steroid C25 dehydrogenase alpha subunit S25dA1	Sterolibacterium denitrificans	SMB29354.1_1	SDENCHOL 20804
gene_id_246054	-8.96998	9.23331e-14	5.42392e-12	54	962	4.9e-20	89.7	72.2	Steroid C25 dehydrogenase alpha subunit S25dA1	Sterolibacterium denitrificans	SMB29354.1_1	SDENCHOL 20804
gene_id_244782	-5.39437	1.20223e-12	5.84054e-11	457	962	1e-251	862.4	85.1	Steroid C25 dehydrogenase alpha subunit S25dA1	Sterolibacterium denitrificans	SMB29354.1_1	SDENCHOL 20804
gene_id_267462	-8.64257	2.99462e-12	1.35997e-10	192	962	2.1e-113	401.7	93	Steroid C25 dehydrogenase alpha subunit S25dA1	Sterolibacterium denitrificans	SMB29354.1_1	SDENCHOL 20804
gene_id_221487	-8.82925	5.71814e-12	2.47508e-10	331	962	1.6e-185	642.1	90.6	Steroid C25 dehydrogenase alpha subunit S25dA1	Sterolibacterium denitrificans	SMB29354.1_1	SDENCHOL 20804
gene_id_244780	-6.4043	6.57076e-11	2.34207e-09	457	962	2.4e-264	904.4	89	Steroid C25 dehydrogenase alpha subunit S25dA1	Sterolibacterium denitrificans	SMB29354.1_1	SDENCHOL 20804
gene_id_267456	-6.37438	1.50822e-10	4.99624e-09	194	962	1.1e-114	406	92.6	Steroid C25 dehydrogenase alpha subunit S25dA1	Sterolibacterium denitrificans	SMB29354.1_1	SDENCHOL 20804
gene_id_267464	-8.28245	5.42966e-10	1.60646e-08	194	962	1.2e-113	402.5	92	Steroid C25 dehydrogenase alpha subunit S25dA1	Sterolibacterium denitrificans	SMB29354.1_1	SDENCHOL 20804
gene_id_221485	-8.25171	9.19268e-10	2.61013e-08	239	962	3.5e-134	471.1	92.9	Steroid C25 dehydrogenase alpha subunit S25dA1	Sterolibacterium denitrificans	SMB29354.1_1	SDENCHOL 20804
gene_id_267460	-8.07814	2.24451e-09	5.9066e-08	165	962	1.8e-97	348.6	95	Steroid C25 dehydrogenase alpha subunit S25dA1	Sterolibacterium denitrificans	SMB29354.1_1	SDENCHOL 20804
gene_id_216343	-6.10339	1.11747e-08	2.54004e-07	35	962	4.3e-17	79.3	94.3	Steroid C25 dehydrogenase alpha subunit S25dA1	Sterolibacterium denitrificans	SMB29354.1_1	SDENCHOL 20804
gene_id_244832	-7.75626	6.73469e-08	1.28616e-06	76	962	2.3e-39	154.5	94.7	Steroid C25 dehydrogenase alpha subunit S25dA1	Sterolibacterium denitrificans	SMB29354.1_1	SDENCHOL 20804
gene_id_267466	-7.46427	7.46211e-08	1.40531e-06	165	962	2e-96	345.1	94.3	Steroid C25 dehydrogenase alpha subunit S25dA1	Sterolibacterium denitrificans	SMB29354.1_1	SDENCHOL 20804
gene_id_132592	-7.44118	9.09619e-08	1.68171e-06	76	962	5.6e-38	149.8	86.3	Steroid C25 dehydrogenase alpha subunit S25dA1	Sterolibacterium denitrificans	SMB29354.1_1	SDENCHOL 20804
gene_id_2723	-7.36469	9.5403e-08	1.75584e-06	167	962	1e-87	316.2	87.4	Steroid C25 dehydrogenase alpha subunit S25dA1	Sterolibacterium denitrificans	SMB29354.1_1	SDENCHOL 20804
gene_id_132587	-7.5565	9.69182e-08	1.7814e-06	76	962	5.6e-38	149.8	86.3	Steroid C25 dehydrogenase alpha subunit S25dA1	Sterolibacterium denitrificans	SMB29354.1_1	SDENCHOL 20804
gene_id_267458	-5.14238	1.8237e-07	3.13061e-06	166	962	9.6e-99	352.8	95.7	Steroid C25 dehydrogenase alpha subunit S25dA1	Sterolibacterium denitrificans	SMB29354.1_1	SDENCHOL 20804
gene_id_251112	-7.4026	5.99048e-07	9.09436e-06	96	962	3.2e-38	151	94.7	Steroid C25 dehydrogenase alpha subunit S25dA1	Sterolibacterium denitrificans	SMB29354.1_1	SDENCHOL 20804
gene_id_212632	-6.41272	2.40475e-05	0.000249149	90	962	6.7e-46	176.4	91.1	Steroid C25 dehydrogenase alpha subunit S25dA1	Sterolibacterium denitrificans	SMB29354.1_1	SDENCHOL 20804
gene_id_216344	-6.17486	6.08799e-05	0.000569885	33	962	1.7e-15	73.9	100	Steroid C25 dehydrogenase alpha subunit S25dA1	Sterolibacterium denitrificans	SMB29354.1_1	SDENCHOL 20804
gene_id_267457	-5.87045	0.000185624	0.00152185	145	962	1.5e-71	262.3	94.4	Steroid C25 dehydrogenase alpha subunit S25dA1	Sterolibacterium denitrificans	SMB29354.1_1	SDENCHOL 20804
gene_id_216336	-5.95062	0.000203503	0.00164234	33	962	8.2e-18	81.6	100	Steroid C25 dehydrogenase alpha subunit S25dA1	Sterolibacterium denitrificans	SMB29354.1_1	SDENCHOL 20804
gene_id_267455	-5.7811	0.000416958	0.00305809	145	962	1.5e-71	262.3	94.4	Steroid C25 dehydrogenase alpha subunit S25dA1	Sterolibacterium denitrificans	SMB29354.1_1	SDENCHOL 20804
gene_id_267459	-5.12263	0.00481773	0.0243745	107	962	1.1e-58	219.2	93.5	Steroid C25 dehydrogenase alpha subunit S25dA1	Sterolibacterium denitrificans	SMB29354.1_1	SDENCHOL 20804
gene_id_267463	-5.12472	0.00572476	0.0280158	128	962	6.3e-58	216.9	91.6	Steroid C25 dehydrogenase alpha subunit S25dA1	Sterolibacterium denitrificans	SMB29354.1_1	SDENCHOL 20804
gene_id_244833	-4.80956	0.0183518	0.0719066	63	962	1.1e-34	138.7	95.2	Steroid C25 dehydrogenase alpha subunit S25dA1	Sterolibacterium denitrificans	SMB29354.1_1	SDENCHOL 20804
gene_id_189813	-2.71191	0.0435711	0.141282	100	962	1.5e-51	195.3	89	Steroid C25 dehydrogenase alpha subunit S25dA1	Sterolibacterium denitrificans	SMB29354.1_1	SDENCHOL 20804
gene_id_287695	-4.41147	0.067508	0.196902	43	962	1.9e-19	87.4	97.4	Steroid C25 dehydrogenase alpha subunit S25dA1	Sterolibacterium denitrificans	SMB29354.1_1	SDENCHOL 20804
gene_id_267461	-4.15625	0.148793	0.35402	107	962	5.3e-58	216.9	91.6	Steroid C25 dehydrogenase alpha subunit S25dA1	Sterolibacterium denitrificans	SMB29354.1_1	SDENCHOL 20804
gene_id_267465	-1.85387	0.233995	0.494008	107	962	5.3e-58	216.9	91.6	Steroid C25 dehydrogenase alpha subunit S25dA1	Sterolibacterium denitrificans	SMB29354.1_1	SDENCHOL 20804
gene_id_65325	-3.86525	0.265325	0.525	25	962	7.3e-11	58.2	96	Steroid C25 dehydrogenase alpha subunit S25dA1	Sterolibacterium denitrificans	SMB29354.1_1	SDENCHOL 20804
gene_id_253935	-2.95733	0.500554	0.803645	31	962	3.6e-15	72.8	93.5	Steroid C25 dehydrogenase alpha subunit S25dA1	Sterolibacterium denitrificans	SMB29354.1_1	SDENCHOL 20804

## Sheet: S25dA2
Query gene ID	logFC	P-value	FDR	Query gene length	Subject sequence length	E value	Bitscore	Identity (%)	Annotation	Target species	Accession No.	Locus tag
gene_id_191123	-11.7941	1.12471e-27	6.22294e-25	479	965	8.5e-265	906	87.7	putative steroid C25 dehydrogenase-like alpha subunit S25dA2	Sterolibacterium denitrificans	SMB29206.1_1	SDENCHOL 20778
gene_id_216329	-6.83102	7.77725e-06	9.10946e-05	33	965	8.2e-18	81.6	100	putative steroid C25 dehydrogenase-like alpha subunit S25dA2	Sterolibacterium denitrificans	SMB29206.1_1	SDENCHOL 20778
gene_id_221491	-8.12268	2.90938e-10	9.10717e-09	58	965	7.4e-30	122.5	96.6	putative steroid C25 dehydrogenase-like alpha subunit S25dA2	Sterolibacterium denitrificans	SMB29206.1_1	SDENCHOL 20778
gene_id_69664	-4.97187	0.0112551	0.0485525	32	965	8.8e-17	78.2	100	putative steroid C25 dehydrogenase-like alpha subunit S25dA2	Sterolibacterium denitrificans	SMB29206.1_1	SDENCHOL 20778
gene_id_291739	-4.46613	1.69561e-05	0.000182821	368	965	5.6e-184	637.1	76.3	putative steroid C25 dehydrogenase-like alpha subunit S25dA2	Sterolibacterium denitrificans	SMB29206.1_1	SDENCHOL 20778

## Sheet: S25dA3
Query gene ID	logFC	P-value	FDR	Query gene length	Subject sequence length	E value	Bitscore	Identity (%)	Annotation	Target species	Accession No.
gene_id_216350	-10.4054	2.02322e-20	3.33932e-18	214	961	5.7e-120	423.7	87.8	putative steroid C25 dehydrogenase-like alpha subunit S25dA3	Sterolibacterium denitrificans	SMB27756.1_1	SDENCHOL 20460
gene_id_344352	-10.8596	8.97896e-20	1.34356e-17	289	961	2e-160	558.5	88.2	putative steroid C25 dehydrogenase-like alpha subunit S25dA3	Sterolibacterium denitrificans	SMB27756.1_1	SDENCHOL 20460
gene_id_344315	-9.88941	6.90145e-17	6.54105e-15	294	961	3.5e-160	557.8	87.1	putative steroid C25 dehydrogenase-like alpha subunit S25dA3	Sterolibacterium denitrificans	SMB27756.1_1	SDENCHOL 20460
gene_id_334974	-6.36356	1.09864e-15	8.735e-14	439	961	2.1e-246	844.7	88.6	putative steroid C25 dehydrogenase-like alpha subunit S25dA3	Sterolibacterium denitrificans	SMB27756.1_1	SDENCHOL 20460
gene_id_86083	-5.27857	4.0109e-13	2.11401e-11	214	961	1.9e-123	435.3	90.7	putative steroid C25 dehydrogenase-like alpha subunit S25dA3	Sterolibacterium denitrificans	SMB27756.1_1	SDENCHOL 20460
gene_id_344314	-6.66048	6.70829e-13	3.41036e-11	294	961	2.3e-159	555.1	86.1	putative steroid C25 dehydrogenase-like alpha subunit S25dA3	Sterolibacterium denitrificans	SMB27756.1_1	SDENCHOL 20460
gene_id_216370	-8.46958	3.07388e-11	1.16498e-09	83	961	1.3e-40	158.7	84.3	putative steroid C25 dehydrogenase-like alpha subunit S25dA3	Sterolibacterium denitrificans	SMB27756.1_1	SDENCHOL 20460
gene_id_121162	-8.56671	3.16819e-11	1.19723e-09	173	961	3.3e-94	337.8	84.4	putative steroid C25 dehydrogenase-like alpha subunit S25dA3	Sterolibacterium denitrificans	SMB27756.1_1	SDENCHOL 20460
gene_id_216354	-8.7078	5.66423e-11	2.04762e-09	56	961	9.6e-27	112.1	89.3	putative steroid C25 dehydrogenase-like alpha subunit S25dA3	Sterolibacterium denitrificans	SMB27756.1_1	SDENCHOL 20460
gene_id_216348	-8.11174	8.43406e-10	2.4109e-08	28	961	3.9e-13	65.9	92.9	putative steroid C25 dehydrogenase-like alpha subunit S25dA3	Sterolibacterium denitrificans	SMB27756.1_1	SDENCHOL 20460
gene_id_196958	-7.5927	1.05567e-07	1.92515e-06	278	961	1.9e-155	542	88.1	putative steroid C25 dehydrogenase-like alpha subunit S25dA3	Sterolibacterium denitrificans	SMB27756.1_1	SDENCHOL 20460
gene_id_216356	-7.26994	1.30129e-07	2.31433e-06	55	961	2.7e-21	94	76.4	putative steroid C25 dehydrogenase-like alpha subunit S25dA3	Sterolibacterium denitrificans	SMB27756.1_1	SDENCHOL 20460
gene_id_244786	-3.51721	2.84392e-06	3.69336e-05	169	961	6.8e-100	356.7	95.9	putative steroid C25 dehydrogenase-like alpha subunit S25dA3	Sterolibacterium denitrificans	SMB27756.1_1	SDENCHOL 20460
gene_id_219673	-6.58375	4.12229e-06	5.17007e-05	162	961	6.5e-84	303.5	80.9	putative steroid C25 dehydrogenase-like alpha subunit S25dA3	Sterolibacterium denitrificans	SMB27756.1_1	SDENCHOL 20460
gene_id_150740	-4.53609	7.07693e-06	8.36572e-05	33	961	9.1e-17	78.2	100	putative steroid C25 dehydrogenase-like alpha subunit S25dA3	Sterolibacterium denitrificans	SMB27756.1_1	SDENCHOL 20460
gene_id_246643	-6.53515	9.74919e-06	0.000111476	184	961	2.9e-96	344.7	89.7	putative steroid C25 dehydrogenase-like alpha subunit S25dA3	Sterolibacterium denitrificans	SMB27756.1_1	SDENCHOL 20460
gene_id_293154	-5.9574	0.000189977	0.00155166	41	961	4.7e-23	99.4	97.6	putative steroid C25 dehydrogenase-like alpha subunit S25dA3	Sterolibacterium denitrificans	SMB27756.1_1	SDENCHOL 20460
gene_id_221480	-5.78749	0.000366157	0.00273061	31	961	8.8e-14	68.2	100	putative steroid C25 dehydrogenase-like alpha subunit S25dA3	Sterolibacterium denitrificans	SMB27756.1_1	SDENCHOL 20460
gene_id_57907	-5.70157	0.00107721	0.0069426	83	961	3.5e-41	160.6	92.2	putative steroid C25 dehydrogenase-like alpha subunit S25dA3	Sterolibacterium denitrificans	SMB27756.1_1	SDENCHOL 20460
gene_id_60473	-5.39171	0.0070663	0.0333215	68	961	2.3e-30	124.4	85.3	putative steroid C25 dehydrogenase-like alpha subunit S25dA3	Sterolibacterium denitrificans	SMB27756.1_1	SDENCHOL 20460

## Sheet: S25dA4
Query gene ID	logFC	P-value	FDR	Query gene length	Subject sequence length	E value	Bitscore	Identity (%)	Annotation	Target species	Accession No.	Locus tag
gene_id_221478	-11.2785	6.29279e-25	2.12444e-22	691	961	0	1308.5	87.4	putative steroid C25 dehydrogenase-like alpha subunit S25dA4	Sterolibacterium denitrificans	SMB26755.1_1	SDENCHOL 20206
gene_id_276427	-9.00844	5.60991e-14	3.41121e-12	148	961	7e-85	306.6	92.5	putative steroid C25 dehydrogenase-like alpha subunit S25dA4	Sterolibacterium denitrificans	SMB26755.1_1	SDENCHOL 20206
gene_id_276421	-6.46895	5.74806e-13	2.95729e-11	148	961	7e-85	306.6	92.5	putative steroid C25 dehydrogenase-like alpha subunit S25dA4	Sterolibacterium denitrificans	SMB26755.1_1	SDENCHOL 20206
gene_id_336075	-8.27107	6.75679e-11	2.4018e-09	167	961	2.5e-91	328.2	93.4	putative steroid C25 dehydrogenase-like alpha subunit S25dA4	Sterolibacterium denitrificans	SMB26755.1_1	SDENCHOL 20206
gene_id_350710	-8.08414	3.36303e-10	1.0377e-08	118	961	1.1e-64	239.2	91.4	putative steroid C25 dehydrogenase-like alpha subunit S25dA4	Sterolibacterium denitrificans	SMB26755.1_1	SDENCHOL 20206
gene_id_256677	-7.49502	4.90092e-08	9.68284e-07	105	961	2.3e-61	228	98.1	putative steroid C25 dehydrogenase-like alpha subunit S25dA4	Sterolibacterium denitrificans	SMB26755.1_1	SDENCHOL 20206
gene_id_216373	-7.32404	2.04464e-07	3.4622e-06	84	961	3e-40	157.5	85.7	putative steroid C25 dehydrogenase-like alpha subunit S25dA4	Sterolibacterium denitrificans	SMB26755.1_1	SDENCHOL 20206
gene_id_87792	-6.18112	0.000138183	0.00117386	186	961	1.5e-97	349	86	putative steroid C25 dehydrogenase-like alpha subunit S25dA4	Sterolibacterium denitrificans	SMB26755.1_1	SDENCHOL 20206
gene_id_271706	-0.922248	0.630643	0.920832	54	961	1.7e-28	117.9	92.6	putative steroid C25 dehydrogenase-like alpha subunit S25dA4	Sterolibacterium denitrificans	SMB26755.1_1	SDENCHOL 20206
gene_id_91727	-0.729006	1	1	72	961	2.6e-40	157.5	98.6	putative steroid C25 dehydrogenase-like alpha subunit S25dA4	Sterolibacterium denitrificans	SMB26755.1_1	SDENCHOL 20206

## Sheet: S25dA5
Query gene ID	logFC	P-value	FDR	Query gene length	Subject sequence length	E value	Bitscore	Identity (%)	Annotation	Target species	Accession No.	Locus tag
gene_id_212594	-7.15783	3.93577e-18	4.53378e-16	922	1008	0	1754	90	putative steroid C25 dehydrogenase-like alpha subunit S25dA5	Sterolibacterium denitrificans	SMB22287.1	SDENCHOL 10534
gene_id_212602	-7.01277	6.16449e-17	5.88384e-15	922	1008	0	1754	90	putative steroid C25 dehydrogenase-like alpha subunit S25dA5	Sterolibacterium denitrificans	SMB22287.1	SDENCHOL 10534
gene_id_212626	-6.9516	4.68423e-15	3.39208e-13	922	1008	0	1754	90	putative steroid C25 dehydrogenase-like alpha subunit S25dA5	Sterolibacterium denitrificans	SMB22287.1	SDENCHOL 10534
gene_id_221612	-10.7645	4.97642e-20	7.76043e-18	904	1008	0	1715	90	putative steroid C25 dehydrogenase-like alpha subunit S25dA5	Sterolibacterium denitrificans	SMB22287.1	SDENCHOL 10534
gene_id_212590	-9.56393	9.18377e-30	7.43467e-27	499	1008	0	986	94	putative steroid C25 dehydrogenase-like alpha subunit S25dA5	Sterolibacterium denitrificans	SMB22287.1	SDENCHOL 10534
gene_id_221617	-8.27816	8.54828e-19	1.09373e-16	904	1008	0	1715	90	putative steroid C25 dehydrogenase-like alpha subunit S25dA5	Sterolibacterium denitrificans	SMB22287.1	SDENCHOL 10534

## Sheet: S25dA6
Query gene ID	logFC	P-value	FDR	Query gene length	Subject sequence length	E value	Bitscore	Identity (%)	Annotation	Target species	Accession No.	Locus tag
gene_id_212598	-9.52231	7.3998e-16	6.04619e-14	862	1010	0	1607	87	putative steroid C25 dehydrogenase-like alpha subunit S25dA6	Sterolibacterium denitrificans	SMB22299.1	SDENCHOL 10538
gene_id_212608	-9.52129	2.07857e-16	1.84977e-14	862	1010	0	1607	87	putative steroid C25 dehydrogenase-like alpha subunit S25dA6	Sterolibacterium denitrificans	SMB22299.1	SDENCHOL 10538
gene_id_212613	-9.14721	1.61777e-14	1.0765e-12	649	1010	0	1119	87	putative steroid C25 dehydrogenase-like alpha subunit S25dA6	Sterolibacterium denitrificans	SMB22299.1	SDENCHOL 10538
gene_id_212586	-7.85244	2.34368e-09	6.15144e-08	352	1010	0	666	90	putative steroid C25 dehydrogenase-like alpha subunit S25dA6	Sterolibacterium denitrificans	SMB22299.1	SDENCHOL 10538

[truncated: 24 more sheets: S25dA7, S25dC4, S25dD4, C26_ACAD, C24_ACAD, C24_ACS, C22_ACS, C22_ALD, C22_ACAD, C22_ECH, AtcA, AtcB, AtcC, Ketosteroid-Δ4-reductase, 2,3-SAOA_ACS, HIP_ACS, CD-rings_ECH, HIP-CoA_ACAD, IdpA, IdpB …]
